# Supplementary material for: Dexamethasone drives macrophage repolarization linked to increased triple-negative breast cancer aggressiveness
Source: Cell Death Dis. 2025 Dec 19;17(1):114. doi: 10.1038/s41419-025-08363-9 (PMC12847883; doi:10.1038/s41419-025-08363-9)
Supplement: Supplementary file 2 — Supplementary Table S3 [file 41419_2025_8363_MOESM2_ESM.xlsx]

## Sheet: FPKM
Supplementary Table S3. DEGs, FPKM across conditions.
Gene	M0_A0_U	M0_B0_U	M0_C0_U	M0_F0_U	M1_A8_D	M1_A8_E	M1_B10_D	M1_B10_E	M1_B8_D	M1_B8_E	M1_C10_D	M1_C10_E	M1_C8_D	M1_C8_E	M1_F10_D	M1_F10_E	M2_A10_E	M2_A8_E	M2_B10_E	M2_B8_E	M2_C10_E	M2_C8_E
ENSG00000163428	26.2823049312687	19.1660147701485	22.1077131593881	18.1308536038264	11.4667801705683	16.1796646326033	19.7078278730259	22.6800958465454	11.9899771647809	17.5418426231203	19.2292330134411	21.6745781228586	13.2365895654961	16.2008562203125	22.0229836644632	22.1580330552127	24.2403038526654	19.7304670474896	23.780056874008	20.9011783145019	24.0525951415804	18.3562959364049
ENSG00000135766	74.0894697811337	80.7561485192158	65.4267949866211	70.8176259374108	28.4880762844015	17.8009882352935	29.9879525884294	22.29635065221	27.106444069664	20.2444455619852	28.9679271664222	21.2039143374742	24.196661634647	19.5362164698389	31.6210700802882	23.1908197953464	25.7909191841223	18.1512283847304	22.1741087661025	16.2306749157607	24.1476881842487	18.1089305262055
ENSG00000181220	10.5414182702605	10.8316115701896	10.0637401886458	9.94878340739029	19.4660454090924	10.0584905604427	13.7483449806982	14.9471682063294	18.8417902011917	12.020345637389	11.5573377614972	12.7183517985827	17.1758358008677	11.0926152776521	11.6878588596248	14.2394776222845	12.9841658719308	9.01415593839545	12.3234712010217	10.4930983601676	10.117604127918	8.63244894741461
ENSG00000188800	0.226064965944059	0.220544404347847	0.293760117523788	0.510423813274892	0.300796195716976	0.418945033948193	0.07329991772601	0.0843206359655965	0.0336254866592726	0.0619142060434613	0.226237577128396	0.447392838611734	0.492063517611742	0.35283406418464	0.1122001256428	0.270078113524687	0.295720991854053	0.239437194064064	0.634627583727027	0.583362512473762	0.533217929190206	0.200279990315818
ENSG00000170423	0	0	0	0	8.47028837447159	9.34780104957256	7.02677948406944	3.87809729073729	7.13631623442733	9.17742467802723	8.88290693113848	6.09861011190067	7.19833125248518	11.1247307324814	8.99017965492015	3.76635994655454	0.0468188610078214	1.57739193855778	0.11253190144438	1.42912737049324	0.162507783831809	1.33175869849178
ENSG00000047457	0.0304154991726988	0	0.013174473355781	0	0.0882983484980996	0.112732393365283	0.207102082936755	0.158826729822557	0.149294635699336	0.149942413884978	0.156542003126567	0.156503502367934	0.22509288571601	0.170897099924225	0.0724596556091176	0.308865927701105	0.0511550258571065	0.0214764275026173	0.0819694200758813	0.0371782643316228	0.0430445011674196	0.088187912449905
ENSG00000147231	0	0	0.00918534398889098	0.011049246864086	0.146210430688225	1.97280704685988	2.55094587147259	6.31190729171788	0.331193438626998	2.77904831249397	4.40207222811908	9.47625660387602	0.286178302345747	3.24685849247397	4.9824786160776	8.98743251141788	7.02613833768424	17.7511200162983	8.22955811191152	17.185604024643	8.16298023535163	15.6838726590546
ENSG00000189136	0.670619790563355	1.71972469829189	1.18958050219335	1.33113659986781	0.185414928909282	0.639152673342775	0.289924773134415	0.452627855347518	0.313499116751037	0.78714841454729	0.630042135667308	0.682553331968756	0.111215407397135	0.0299051210774104	0.266272571499208	0.743956958575723	0.340159635364316	0.270586053738626	0.322734395403889	0.26023156549248	0.858684063367408	0.339502217486735
ENSG00000182093	19.5067080997466	21.9354377902949	17.1038041630121	17.2739699573588	6.68123274054333	8.51361625626267	15.1260317431676	13.8672013009438	6.2608526408888	8.31769470836	11.6291704645031	12.7002892773265	6.70069442984078	9.95133882244511	15.6373629432718	15.2062859898644	26.9498716327896	13.8155163761325	23.8720460623731	13.8215292116556	24.7785592326217	14.9907277437582
ENSG00000172731	2.31748046256753	1.46737725950325	1.47643072054163	0.902110532838056	0.1897923036224	0.307485446066614	0.257297670385178	0.363251422471456	0.160953164343086	0.148180567339638	0.386756525968235	0.456855321654728	0.188426549230174	0.152000129320359	0.322237095538135	0.307032215328853	0.829084720867262	0.0955083427157211	0.589320590365587	0.249841615048327	0.618938399624958	0.143800289892804
ENSG00000225580	0.536376553322279	0.531328539506952	0.58976458229521	0.300974731217988	0.0898349496391956	0.122340485295567	0.187294356838107	0.0461687692680898	0.14728990760768	0.0678007859049788	0.407013637727353	0.13064782383908	0.143692572205806	0.15455210281772	0.19658833559146	0.135554910544543	0.266009029478225	0.029133557851598	0.194590393244654	0.319413260225447	0.364946481671989	0.428674604986048
ENSG00000163510	17.0353821833233	17.3048813742964	18.2467570883634	24.1729313858945	17.5691841300421	9.54724915339836	10.4581613926218	11.1611860137959	22.5143738037939	9.1669483591746	12.4444912684138	12.5901014329779	19.5472058865088	12.085064348626	12.9121138949368	9.38773809449218	11.0493172329107	9.08808804408887	10.7212229594189	10.5721734523421	11.920974250145	10.8782350234317
ENSG00000174370	6.38637098990418	7.56635884758511	5.59900969418102	5.75928905400796	3.92194155375766	2.2418720041536	1.62273886083893	2.70273472450686	3.69922836494777	1.4127233874225	1.54074711289544	2.85590943409449	3.8093735997043	3.4359529478448	2.76127131698813	3.12709679296627	4.46683876130781	7.4578963457478	4.44760480977109	5.7296645213909	5.06220192598548	9.91128887928253
ENSG00000168172	41.4581178845654	45.4400979560013	31.5660133808777	50.8244019271251	34.4568942761979	51.9713791032239	50.2771948213119	58.7798096004123	35.3337984133275	38.7328674001607	50.2530091552037	57.8825354215684	45.2690723608483	55.3178554930585	73.9117448360617	75.2137913771352	133.112288821302	134.464000115378	124.04768954316	128.400726205975	118.26079984672	122.973740488706
ENSG00000140650	22.217095145025	16.3226510091868	20.5824597088979	18.852207225916	21.8617912609751	17.2257917890584	16.7734972587227	17.3674889878022	25.8361832415931	13.6862763372614	18.8528426011476	18.9284353515597	23.3521296718245	15.4362538241208	17.9144195245495	16.4756096733503	17.0821062021861	24.0756701984881	16.5050811373167	18.2639303326765	19.7626575391153	22.2594881267043
ENSG00000143147	0.671072010658815	0.731903438644106	0.392535252626979	0.286899679726052	0.353834218683528	0.170069732922089	0.0706703242649872	0.0727382403715495	0.168921048747373	0.169653984461786	0.0590403873014526	0.131673087030642	0.15480780480917	0.209477009312358	0.239123704166742	0.243258343341654	0.14791533477713	0.12149869417931	0.24345614222089	0.149567124920294	0.150168112817138	0.0886943806749733
ENSG00000113838	12.2776423564223	10.0997437799786	10.442502767525	9.68897686020273	6.09908255269614	2.97114482383737	6.06802875007104	5.02408301847742	7.30040033935115	3.12180841171008	5.63651989369243	4.44677210713355	6.60318467809209	3.53017944598225	5.52862507512871	5.20678643908147	9.02160124925697	4.68182169263832	7.99093792856236	6.21671032041483	7.69667878477034	5.96904922924137
ENSG00000174953	36.9478125334815	29.0295314492158	31.7816434840239	36.340047999024	34.8661735962508	39.5547617289797	45.0678408172409	41.6309293746432	41.1687788079155	34.8524801197196	39.4992602440353	41.7727758028898	41.8507257956987	37.0972688672051	53.5400214931023	43.1313448846456	29.1596764058804	33.0575910334037	28.7830889591453	33.6146323665538	30.3171941179125	30.9135378100438
ENSG00000110768	45.2367094263316	36.3117718094427	44.9893348633653	45.3160845734094	49.4774342704443	38.2828853982809	50.1608225578705	45.9467351394006	55.6034561700376	41.278465885496	59.6996209846564	52.1692639006675	63.7442378733533	48.308514752254	55.7866486937138	42.3547382012611	50.1391078350174	47.7155546302173	49.8720805357285	47.9802721535802	52.6236067350156	52.8977469131803
ENSG00000267809	0.160762847887451	0.627347919754626	0.185691805270457	0.195451065807492	0.408367692792066	0.794471288192824	0.451760242655343	0.879463303455946	0.765192992996016	0.528352761605723	0.712493361896719	0.27573604937592	0.373252150073736	0.501825736271429	0.462779129029455	0.464150230933413	0.570808120203406	0.397302069532983	0.505463028097469	0.698694496457869	0.530866361696534	0.401383021586126
ENSG00000260290	0.277340757078303	0.304389031678377	0.195211490365903	0.162570516627935	0.226445586323051	0.115643172708952	0.202332868473366	0.0905153759830404	0.216574996100736	0.0569681353752247	0.118951079884096	0.260713230489149	0.045275459181109	0.0649295210839067	0.113560612187684	0.0828342288271151	0.242943804445008	0.208070124656242	0.116785960486143	0.0565010617231889	0.134920870456652	0.0418819199045852
ENSG00000164920	8.57602162806672	6.97533729024601	8.61405103462372	4.21402643021254	5.7279649722252	0.593729979783492	1.46953372032692	1.34072522459767	6.92147125515003	1.5729891334434	0.955170478080554	0.850549890126005	6.46327803679732	1.82940491478371	1.37291825766455	0.711831683857771	0.657120026685339	0.317260697922507	0.513313725680172	0.286547587147588	0.428524617932402	0.472013277381258
ENSG00000170454	0	0	0	0	0.0379466332024428	0	0	0	0.111988496877268	0.077326154492748	0	0	0	0	0	0	0	0	0	0	0	0
ENSG00000205155	5.79291475231651	3.50114241902207	2.77440110994688	2.69935670481914	9.58787873847861	9.16442261761672	10.0176554225547	9.16986916125862	5.52718936961793	8.93886349752472	6.10033466899781	5.18230038058592	5.88425956477375	7.54182812194668	6.45150722446101	11.6049189405139	7.22140100643604	7.26625373652749	9.24969703282141	6.46688048367296	9.76455332829564	6.32702696679516
ENSG00000280064	0.173221687741202	0.202789886261983	0.167716293512882	0.233604706027115	0.0517665265356259	0.113299600375926	0.0792929927602121	0.311650484711418	0.0181873701427512	0.0167440934582946	0.104886423897801	0.153257840312699	0.035486341731329	0.133588746313933	0.0910302906158568	0.231293311058353	0.119962289148342	0.158286223329563	0.19222430460562	0.124551082603633	0.129783231821767	0.0787836668595099
ENSG00000254691	0.30873663679293	0.516338079144687	0.34387527368937	0.413654926156742	0.160050772345693	0	0	0.0329018815473743	0.236171748405417	0	0	0	0	0.0413027171323218	0.105073075919573	0	0	0	0	0.0718824759854001	0.0312092163636736	0
ENSG00000225093	0.32081826850147	0.0704213568338422	0.104221823873951	0	0.072762356074651	0.0148635614354557	0	0.0149578685912568	0	0.0329493918300598	0.0171998158000725	0	0.0872884952859114	0	0.0477683703231724	0.0359324222820592	0.01124116217267	0.0141581399130291	0.0135093990595357	0.0163396222227539	0	0.019379026965752
ENSG00000218891	7.97185217804204	6.43397385970256	4.73626196549444	3.35576949812081	19.0814265145195	11.0443089249841	9.09557871900489	6.64087081724335	15.5063397048352	9.5250521046544	5.75786625182781	4.23732133719311	10.7413582707873	12.0088258170546	9.19743680114665	9.25888373728736	8.54526932228444	8.95374776153582	9.07382894711897	10.4732936845183	7.51451026887929	8.65215348462801
ENSG00000100116	9.82657536673789	6.97405363851852	7.93399080299546	3.33603721470307	3.67702441062333	3.34292222964847	4.54912891454206	2.90727507739342	4.09918948191648	3.13347584022363	3.62957487508884	2.66642031992767	5.06549236285994	2.63291811126098	3.16666540173305	1.72936615647537	3.01201339150318	4.83536968081265	2.64449968394293	3.9697982513701	2.4622391489668	4.76204625521303
ENSG00000264017	0.0818248614107284	0.0957920140096709	0.567079014748502	0.255806806186717	0	0	0	0.122080382037732	0.292100187141156	0.06723007221891	0	0	0.71241519384865	0	0.194933551621835	0.0488777730705452	0.0917460508638117	0.0577766517663004	0	0.600109761635689	0.636899193199413	0.316328359360153
ENSG00000104299	27.657666743754	24.7219220958151	30.5515689509128	28.1758710402758	16.2880165946527	14.4814228005557	17.2425646394007	18.9739971080016	17.9115603541088	14.8393976028309	19.2327523398616	20.7945200898103	19.297805025352	16.592976102889	18.0890878025119	17.8490278324791	22.0001704343138	21.340164575613	19.7143123858886	20.047466205988	19.2531769300413	20.8845574934026
ENSG00000125246	4.66065443487409	3.64928206795746	3.47384447818966	3.72146339959307	0.944478941266877	0.830064195531226	1.53080899161294	2.15605661016639	0.891305708023185	0.895173016394254	1.5706023578532	1.89264442436371	1.39652896218825	1.60126468045439	1.48703591177273	1.85300324620183	2.86737828829844	1.45312236497161	2.90561433570662	1.99762564489688	3.07305843592917	2.29608889610906
ENSG00000261707	0.243019838389863	0.248939496407632	0.421056168450762	0.221592645859244	0	0	0	0	0	0	0	0.0961894603015228	0	0	0.0542768107797046	0.0725834930097596	0.0851518034579752	0	0	0.0247545276674722	0	0.0587184517062284
ENSG00000164117	6.92964731916674	8.51571455155361	7.10114569807833	9.38915389646553	11.4284417310557	5.43298559897894	6.62898859117368	5.89909846060899	11.1270052155238	6.54258366073209	7.58687385107688	5.99820897571854	9.54781750613079	6.01198042358148	6.7035758740769	5.39027073938691	8.22554836124659	4.43583191724127	6.23748253720278	4.88354627453532	6.8434168412141	4.9997230421063
ENSG00000136933	7.9009780902234	5.25030859464465	7.29344462339762	4.92662435259535	5.85178039042153	6.51695376259584	9.1134114896922	7.98349578964073	5.62078796152218	7.0238181246373	8.86066673304522	7.99763134285812	6.5689332217882	7.99024589788954	9.51742611406946	8.9556714892788	9.36726568086667	8.24258419672237	8.27941656899359	7.37523302657798	9.27980370104674	8.19163476834393
ENSG00000241886	0.518903569515722	0.0506231817809115	0.187302566036816	0.135186159141379	1.47503019624072	1.66683469022804	0.813211720679132	0.290321050877988	0.463098339399947	0.923755547463386	0.482206935491001	0.513466869936954	0.903575712055726	0.60741451441039	1.44223079651884	1.3948429261662	0.218182556902997	0.488531404258825	0.349609786337878	0.317139856238077	0.764958995390754	0.188066215429201
ENSG00000185215	30.6592746020607	35.3824420726742	28.2787259701625	33.6725285694761	531.778401063382	295.531392311923	132.098963045481	138.192501030345	444.083193186269	248.214798674506	106.203342030877	107.43238423287	343.983133761306	215.755739118621	164.394624907039	181.39140089823	29.6920178489454	20.4706214554029	26.7725711499418	24.1391089833458	27.1078003547082	21.2577499250625
ENSG00000130779	11.0079461102394	13.1607699347096	9.3989253373517	24.4835942415642	23.5021913141354	38.0482992349677	30.7214496837465	35.4755318924552	20.3956167071264	25.6581138986272	27.8811951063817	36.7855253646122	23.766622070453	35.3060267954445	35.8228074540665	41.544528939085	31.1865506064279	31.351950296948	33.0060329243717	30.5815636430938	35.2307481992918	30.9798624121591
ENSG00000166428	198.0246961161	233.50461090856	175.650709134647	165.111776025475	2.08047462095786	1.08144737041287	0.90457270769302	0.935563875616176	2.36414262839009	1.00940696108771	0.59278227724231	0.678746060052873	1.68244782509376	1.18642544331281	0.579257520696163	1.08550352895059	12.0243852634495	2.56626910120269	9.19117193771863	2.79482397678043	8.89244086808279	2.80760158763852
ENSG00000114030	36.1745278695394	27.3543880708143	36.2034399348084	35.3140609964442	33.6412833154959	37.2325909083251	33.0634092562796	37.1506197401908	37.264777506969	38.1920240246177	37.0372833134386	39.498178189148	36.3133759267252	38.4252810802076	32.941869360593	38.3195544763373	39.9495228471	49.4041078585866	37.8799334117242	50.4794424751027	41.5779345075812	48.2458970333185
ENSG00000197223	17.1405296642126	14.3488107246138	14.6657728238164	15.8066362153288	17.8420889688722	18.9197196442246	19.29204259725	14.5206652669837	13.7045787801748	15.2407650673651	16.1129868596621	14.10778751089	15.4346300475992	16.4691691379633	22.9343561168993	17.2096513860821	20.3113789736279	19.8289468861943	19.5689714817532	15.3071475431712	20.2035500590561	15.2384310418289
ENSG00000231527	0.344897150553299	0.341651211538859	0.344751229626716	0.359414147993783	0	0.0393332673794155	0	0	0	0	0	0.0210020655680181	0.16169336113661	0.0496895134059155	0.189613312767527	0.0792396211896939	0	0	0.107249290350375	0	0.0187732294938691	0
ENSG00000130876	0.150424934354111	1.35011399112805	0.506773242633311	0.365765027553085	0.0849127687671718	0.0495588348274341	0.0108387086046026	0	0.014916395388742	0	0.0573484917460465	0	0	0.0156518549793049	0.0298634447206078	0.00998397427919664	0.103072334309516	0.094413565747407	0.112609296149637	0.122580879783906	0.0827881344667737	0.0403840795778738
ENSG00000196465	31.2407099418633	32.569544010958	35.182974833335	26.8669838551938	31.4564957486725	27.8629627517182	27.6377389379911	31.3269989276513	28.9374841010793	33.2608728196739	29.3369740455689	27.8025287150274	25.3389406802637	29.224830156663	24.1491412508347	28.7976727340481	33.701217152082	29.9771694949895	34.2312450811137	32.0770442413685	34.6252530256828	32.052805708109
ENSG00000165802	37.4194772922421	38.4252586913562	36.0821975773694	37.2206495210009	8.13828092646207	10.1942738969032	12.4541694401468	14.3410148509988	9.49244694029493	8.05962725682493	11.57387652545	13.8174808426802	9.26898120373429	11.4824659095308	12.829975585969	14.1892542725846	21.3988133232895	21.9605692395046	25.4250846357171	22.1076446537203	23.4841140184969	25.0906941639832
ENSG00000156482	1022.26487891584	1130.01596709446	1195.43192968168	989.720187519355	253.057495590232	275.195017918807	302.28187975752	295.415340471278	275.821860997761	336.877406304117	334.862394772764	300.538624853202	259.17766525813	291.624914778552	221.885899898577	274.066052653359	473.649472847384	510.186818853442	521.375571578437	554.218510863748	517.416904555203	498.789946271511
ENSG00000231680	2.46720648111536	2.33956190967579	2.11596754703683	1.15697393051962	0.0716247517258697	0	0	0	0.0220187196905897	0	0	0	0.0214809454388882	0	0	0	0	0	0.149604593849153	0	0.122207053314405	0
ENSG00000267939	0.865866407564834	1.08124382559135	0.450060037536444	0.601540945664727	0.16757810083131	0.0427901103557537	0.299467597360421	0.344492859526902	0.309098891618492	0.0948566814680108	0.0990317185258332	0.274174233638545	0.30154961411836	0.324339151637662	0.240657276616268	0.379296162996368	0.258893844242775	0.244555803913414	0.46669999981446	0.04703948250351	0.245077599283384	0.223158011235072
ENSG00000204379	0.936406716731583	3.75856225244551	2.97443348355126	5.39024837109773	1.39159007309597	33.4510313711735	1.27232517740927	0.964659018799072	1.19385902175583	0.146549221644156	1.30049543025576	1.05896653542961	0.427056961156613	0.668118815116603	0.0531149218639311	0.47945059602777	0.774959532388178	0.59822687324263	0.991416375752643	1.52615069656342	0.851925709802517	1.33597945166465
ENSG00000259771	0.108490999281189	0	0.469928759431654	0.508758625697244	0.590544479213016	0.080422484195412	0.386951574602709	0.283264636446926	1.11346896113908	0.311989553890879	0.791037957019406	0.171766893395576	0.519522419264183	0.457187888971392	0.258461003712879	0.615663556779211	0.912340751335449	0.76605649886568	0.43857299089707	0.48624965061106	0.767690991802863	1.02233018595666
ENSG00000207962	8.73779194210744	7.6719716388869	6.85990386801804	8.82102346277568	2.77445316376332	2.63135139300045	3.36438386416574	3.25913469350171	4.8738064933103	3.14092854254188	0.936906820210691	4.75543399243483	3.80381685524583	5.6255228885169	2.92728867126497	3.58839740722407	2.29622840785551	3.47049416115328	4.23132593464739	3.56020173195105	3.09146574676569	1.97927365301894
ENSG00000188596	0	0.0505871766729592	0	0	0.119172939949293	0.00640634298000437	0.0448349425635623	0	0.262235747666376	0.0071007579832917	0.0370664593699998	0	0.105342189758986	0	0.00514716081362775	0.00516241059813369	0.0290703169700058	0.0488183942378129	0.00582268551214697	0.014085079753896	0.00611531942261171	0.0167051071710465
ENSG00000186831	0.0942850973384533	0.275947896807685	0.34713651133186	0.0491268163190786	0.017107269750238	0	0.0305712556956201	0.0703353510479272	0.147254192305156	0	0	0	0.0410450654845876	0	0.224617904293637	0.0140802120290513	2.02183913545221	0.099862263285691	1.65163213642712	0.0192081688981355	1.55116767616268	0.125296405192728
ENSG00000148248	143.216545536551	113.069753153347	147.369658957767	96.034929820046	135.429735172759	143.180865568618	169.14217651191	153.842302061537	144.003307022247	167.835056691389	167.531353067737	150.497227551143	132.281342703436	139.692063769129	160.832119907209	151.542395057155	158.970782085655	157.91596291774	134.961257470617	150.760869814919	124.596905614658	139.36158857838
ENSG00000246876	0.16721548513064	0.195758450648204	0.128763354266288	0.232338291857661	0.0539375997324018	0.0275453156877252	0.0361456016309453	0.0138600433735499	0.0331627506043285	0.0152655439212663	0.047812331994697	0.0294157370952669	0.0485292001314333	0.0173989274769949	0.0442624348866093	0.0110983934265687	0.0312483682414588	0	0.037553650596691	0	0.0394410050834499	0.026935069590013
ENSG00000260896	1.16961419545924	1.00412569979549	0.945687651065883	0.595879383823177	0.150909904705843	0.0385339817321332	0.168550612952857	0.0969461857358462	0.417531443972358	0.106777173524151	0.178363009622998	0.226328141885936	0.158407613691053	0.0243398899892078	0	0	0.0291428632155637	0.0183525835022366	0.175116488343928	0.148262411698229	0.0551752242236924	0.175841352703144
ENSG00000258791	0	0	0	0	0.0559923654364933	0.0857839831417728	0.550331128323853	1.66901322300157	0.0344260934844934	0.158470884516002	0.595605049991082	1.22145346414632	0	0.144493950094662	1.05681832629266	2.23511073712593	0.0432517096929398	0.408563466061696	0.44182167971853	0.59725209610409	0.87346175067348	0.987961250930193
ENSG00000234284	5.34529102507162	5.22965702250127	5.65597838217442	6.32624499007874	4.68303782248503	2.19345534270597	2.53785850257179	2.64884700099309	4.94080697534716	2.29004744034279	2.81660832753049	2.70509244210096	4.75365054170401	2.41343488914985	2.83109209408671	2.60000571975258	3.5960415977225	1.87367911615725	2.64958262528861	2.47350818484089	2.67467642328677	2.37087856849972
ENSG00000100060	47.8469778484017	35.3870721915039	38.2161613685171	30.8196369812519	14.435926397123	22.4457339348398	14.9300358736662	14.877022195176	9.22515768261161	22.5195467470108	11.7553628287714	12.8114855825874	10.2043720027174	19.702238984712	13.3700128236437	14.8129577570938	34.0973064759755	46.2997636126457	30.2142716134804	40.2028419261202	25.3234129265979	33.3389619462002
ENSG00000130305	18.9284376116407	13.9417452740529	16.5095396726544	11.1153662616551	15.4006889594498	8.93554676988705	10.5167860044141	9.82285018180893	16.1871217252586	10.8852450993641	9.17730091968331	9.10797944156517	12.6025112468808	10.2606535577679	11.1677121073071	9.77419148896364	10.0508529765536	8.48867918530575	10.0023375347574	7.06145092028289	9.35176086269496	8.44516377129421
ENSG00000169951	5.14733321510751	3.70532489341689	4.49708480950116	2.89883638953186	1.92352321641455	2.65470307451354	2.59225373751628	2.75324546141834	1.45632149409166	2.39356023679059	1.53128743136509	2.33212842010902	1.66866965751616	2.0614318274546	2.90259045179132	3.09436612831152	3.09447563355165	2.68337266984369	3.49013711367931	2.55242718806563	2.78209278038842	2.0745951391475
ENSG00000207445	4.82710637897674	6.62539559910724	3.02814367721439	1.90803843792695	0.483221783903984	1.97420673531751	0.539708298325074	0.124170799538378	1.48550951337197	0.683812720856721	0.571128130128435	1.84472937564564	0.434768450492567	0.155875322876091	0.693950092160607	1.39201219470772	1.67970680793814	1.64544738386491	1.12146518220255	0.135641247492998	0.235565455018961	1.20654352821017
ENSG00000182531	0.189859248742081	0.277834259383518	0.143915682575944	0.321507187072564	0	0	0	0	0	0	0	0	0	0	0	0	0	0	0	0	0	0
ENSG00000185974	0.350768826691513	0.600171356465477	0.459702330469929	0.309297126503333	0.0326380368476969	0	0	0	0	0	0.00771509132112801	0	0	0	0	0.00537257535231381	0	0	0	0	0	0
ENSG00000205544	5.46404347557509	3.7771180855976	3.74171969822412	3.79601962928041	1.17080395821704	1.31155811484424	2.699697183913	1.51397972713389	1.25393543933883	1.15442815658124	1.3837933174311	1.97734222461374	0.724924411385179	1.21829749142983	2.75839323876871	2.48680061703673	2.30475116854134	2.2781568857059	2.52437730092361	1.56902359519738	2.50395485806022	2.38897340988938
ENSG00000187135	0	0	0	0	0.177798337827575	0.0847462736682836	0.0953194494622509	0.0365502756705711	0.451842476983976	0.174445772068018	0.0700476369277147	0.0646434545037115	0.170634929494395	0.0458826555240107	0.0778162161716195	0.0390233833385804	0.00915610789870701	0	0	0	0	0
ENSG00000175513	0	0	0.097017550334277	0.116704487615138	0.048767544089849	0.298860328364886	0.392171449216118	0.233921764291655	0.31982951366239	0.147224563679383	0.230556793544935	0.0531923282773398	0.175510213194234	0.314623923593216	0.253458532673275	0.321106697186033	0.138126427729066	0.0158153599765818	0.241450936923978	0.018252186298597	0.206038356509672	0.194826199209606
ENSG00000148290	16.5669774087534	15.180040720095	15.0829727008693	11.8124122065179	11.145980244702	8.96561768252556	12.1296941399031	10.0086838211247	9.11215661917684	9.26724526742537	9.14432984737466	9.86387289666079	9.15898783591671	8.77123431434004	11.9107445877685	13.1389563735259	14.854259047669	11.2213090852362	13.1138738759593	10.291465669162	14.7880031420989	9.66407850998343
ENSG00000240350	1.56157325873005	0.685547666527043	0.845494314158157	0.457678442394307	0.495836007178586	0.868175251073363	0.094936640428266	0.582455798637855	0.522612985427249	0.561330602984393	0.083719585340112	0.231781832051862	0.339899297306103	0.274190326986859	0.552213871386553	0.553849946660816	0.492444164576242	0.792514675131723	0.953470598683858	1.23275559468536	0.587021545539218	1.20266708313962
ENSG00000187955	0.0714764230558421	0.0669417133196995	0.0309600123860855	0.0297939691911588	0	0	0.032445992993425	0.0106640804309431	0.0191368578487331	0.00587274454382831	0.0245249138231622	0.0056582035471484	0.0311157812607425	0.00669346974703214	0.0297990333692496	0.059774641302155	0.12422145445634	0.146361853430337	0.284126502338024	0.0873689211793135	0.151731866615154	0.0794426111319561
ENSG00000251023	0.138560566709456	0.252330183244987	0.126703630037448	0.377025362428507	0.0502813924651437	0.0456500132018303	0.0349434197585192	0.0976217689117058	0.0137399042731903	0.0442734621929407	0.0132063203989154	0.0426560799563294	0.0603194746011227	0.0360433910990011	0.0596007636056307	0.124152949715775	0.07336487342594	0.0380480389680515	0.0570501451573425	0.0313646216882764	0.108940628548522	0.0855574525969752
ENSG00000205542	1164.76323433182	1476.24368751003	1076.31896957542	1054.50744053056	234.984619071153	227.189039985436	162.47359380411	145.879395133398	197.4179282067	207.833682688146	156.926675754889	129.56656033488	184.773686547645	208.798987344892	204.712627680187	159.328041671312	1666.12304683198	1144.53822856984	1512.47837972535	961.975279628332	1410.55440247089	876.814260923719
ENSG00000101752	41.9549229193128	40.0619097505556	37.0953102617588	36.7346671581891	11.9445104266645	17.9789941603889	14.7082562439871	16.8991614878817	13.5905226203298	18.7708717918112	14.264724112774	15.5567012957974	14.4008549654014	18.1522056327937	18.1597710986327	18.3161510907613	25.4232767181256	26.9423239872398	24.2546483015501	25.7536646236381	24.5112580681812	25.8142113577919
ENSG00000150459	75.2711080949625	66.0839038546133	70.4321449659122	54.7575941476764	108.886759121099	98.7225454652728	106.366919540072	87.4541084229717	95.953312387254	101.844726263474	97.9753400360432	77.013978272233	91.5677128864388	92.6554271227451	92.1605280197807	87.3003407408544	76.0661819957439	71.4081460366809	74.7625263963386	74.5245796444904	82.383143085305	72.3670391020152
ENSG00000272516	0.499355832307938	0.876890593999488	0.576789271850359	0.303551569670197	0	0.0616939604786722	0	0	0.0742754756685987	0.0683812720856721	0	0.0988247879810166	0.0724614084154278	0.0389688307190228	0	0.0497147212395614	0.0466585224427262	0	0	0	0.11778272750948	0.221199646838532
ENSG00000101346	70.1123082854684	57.3926198669382	60.926263660314	62.6197075129024	22.3619509461995	23.2420979324741	28.1067552825059	29.3482396547333	26.7595638378099	20.3796033595149	25.3830120914168	29.200371877248	27.1096244234219	25.5136241373202	31.1283971346699	32.2413283681745	67.3003360901783	52.4844458785349	65.3656495182842	52.7580870913	63.4304681977116	53.5543735874217
ENSG00000141510	1.10899193856783	1.17006572154573	0.913276759738273	1.04153002158389	0.357720238901315	0.223280001191544	0.177571631674278	0.224696680629449	0.122188388142146	0.146239610612513	0.0469772997176065	0.0650294942883534	0.405294007182179	0.0641064708166459	0.41586739526985	0.359850556893456	0.575674164222931	0.522040530156578	0.645711220400569	0.256610314975486	1.02693267095026	0.516060758657557
ENSG00000148572	9.75355356282846	10.5468063954214	10.1007040409604	11.5606807538611	17.6051730626563	12.087026301134	14.3399701176298	14.2632075763864	21.2897543567156	13.8743589847944	15.3025243542439	15.8901216282418	17.6063462300368	14.0283970114882	14.2964410092947	12.3907850199259	11.1114755296632	12.3545386336671	10.7651037079343	10.7026928444659	11.6222395053135	10.4268427110692
ENSG00000204947	1.80311504163955	3.04907638987089	1.89180224077218	2.6723692069234	4.90013977981117	3.44550342841482	4.10552053611304	4.99180945481408	6.97319964479804	3.27576171340003	3.62616924499929	4.83722759966438	5.38998182894247	3.97745506484812	5.04734068915967	5.0862299306097	3.58297448350788	2.6878289028626	4.13046813520868	3.93460258391478	3.6859293786149	2.6430564411872
ENSG00000135740	0.451919736661763	0.317436297471378	0.34256080650341	0.317885445345	0.278790438784214	0.159125101225325	0.131878513063533	0.084281435298016	0.504147812534422	0.0928281331892899	0.193827770801375	0.1699302413509	0.127877036887477	0.232762220863786	0.343172769225469	0.350938320456299	0.209019768599772	0.215393291731271	0.327315593392266	0.340648079477999	0.319782021690082	0.387634595178263
ENSG00000125319	5.91536660886954	7.67494527130508	7.60512304256028	5.48378404518409	1.33079529014177	1.13580653648177	1.61259818997222	1.95811254631218	1.86061026181308	1.55817418542711	2.32701507903493	2.76389353631249	1.93544983593952	1.56423101788524	1.37632154121835	1.63547302078838	4.97092905354671	1.01982508582842	3.69776338784948	0.900629843819142	4.63010901846829	0.946778136038412
ENSG00000183307	5.38045268036777	7.6582040809885	5.51113221828219	8.64613233346841	0.494548988125152	0.347523269524544	0.724695799410922	0.910920105002944	0.384339765079236	0.313529206242965	0.537754671649643	0.63867385036453	0.560056143643333	0.484968759150153	0.714275362436669	0.768492792745772	2.93695408248055	1.9322907398934	2.69584331057771	1.95015480413105	2.2912941365034	2.14168242427832
ENSG00000048052	87.1527775362252	108.97884007385	87.9894046932002	145.561213887314	70.559172870277	87.4419318089745	67.720208136398	89.822284239952	66.4816604021806	90.5696654310065	81.7843524526638	103.545124912816	73.6020073347327	92.4379516929117	77.2321678412706	84.7410471729098	73.1133929591309	132.230364133615	79.6223507701068	122.622527680029	85.8870944416514	129.051799542582
ENSG00000102539	8.10066127966211	5.71760033257239	5.74321973108788	4.51718895283227	1.09612173015508	0.189015556075093	1.57722018286959	0.775491240377701	1.8730128828004	0.628511643673635	1.17775009885242	0.978197901371418	1.48572204954441	0.404093250264733	1.1214579144152	0.87873478220048	2.25422046281	0.872525368199554	2.31262594070018	1.10286515516099	1.48507003160057	0.568701711440469
ENSG00000198108	1.63602298693131	1.2430327060925	1.17325058083694	1.54681574333948	4.12828240484177	2.4094475871296	2.26942166138331	1.46292356156986	3.4616411611648	2.80415042641111	1.79371917641095	1.81829385500872	2.94316725469422	2.70901998945866	2.14235710255455	2.08398437353032	1.43349625437947	1.23170136313383	1.642449007372	1.50094327364075	1.6789946185413	1.61783339966336
ENSG00000156521	2.23509479171237	1.120156630142	1.5930454850644	1.14511118130892	1.65471132245804	1.27448981413338	1.44942639526809	1.41083389521643	1.57442989211765	1.13011042344478	1.11572893092762	0.881712063053023	1.11944071862702	1.44205051086475	1.16645335173035	1.4199662120642	1.28657538783628	0.833967136507356	1.2591042494738	0.706619553227135	1.25361978999786	0.762201987696967
ENSG00000139726	57.0291546791621	55.6949381793347	51.8048305867386	61.9659470172977	23.6028526274303	35.3630922184128	34.3114768961066	37.1377833374361	24.4621529604144	31.6892933628455	34.6740335921234	38.8611348090282	23.0007471525865	36.1529874441394	33.8874633712424	35.9450456908116	50.2041387906928	50.2627492408289	45.7269220092991	49.325971000886	51.350365459711	54.0951652929954
ENSG00000226221	9.26582488838063	17.9924958916932	18.1688620632863	15.495584889831	2.17449802756793	1.97420673531751	3.20226923672877	3.51817265358739	3.6147398158718	1.86908810367504	4.61661905187152	4.34829067116473	4.34768450492567	3.06554801656312	2.08185027648182	2.15430458704766	4.07484429333142	5.40646997555614	3.96251031044902	4.79265741141927	3.76904728030337	4.58486540719866
ENSG00000130724	63.2039967285265	72.8899256369635	87.5840350394997	102.313798981448	57.4703034544101	65.1925022271604	86.2699309458623	93.1508803431048	72.6590724229115	76.9026034231492	115.300365200793	113.563215534278	73.7548539175823	68.5086141291843	75.5480845994855	77.0847949018377	53.4234053736341	56.6889727057232	55.5087593233239	58.4385955478102	57.2098403193658	57.9142971996574
ENSG00000204616	0	0.0325517484678172	0.0240878814903182	0.086927484482214	0.443966925028488	0.0412234243930716	0.14425155433494	0	0.322596917205951	0.0228459169897211	0	0	0.33892704531152	0.20830935597171	0.0993625826630748	0	0.0311768616779772	0.0196334846391204	0.0187338577347337	0	0.118052253201722	0.0403101499127426
ENSG00000158553	0.136145567725414	0.0637540126854281	0.176914356491917	0.141876043767423	0.0691670396568447	0.0100922333107968	0	0.030468801231266	0.0850527015499248	0.0111861800834825	0.023357060783964	0.010777530565997	0.0829754166953134	0.0764967971089388	0.0567600635604754	0.0162652085175932	0.0228979639550858	0	0.0550366106223774	0	0.0578026158533921	0.00657909823038974
ENSG00000224261	0.356575383642012	0.610106472975816	0.21385471309576	0.485917443354679	0.0597209766788783	0	0.0533616782542624	0.0613846616228101	0.0489581013436362	0.022536491477445	0	0.15199237519428	0.214930678685942	0.0513720025731587	0.114352949723983	0.0327690713362346	0.199904911052583	0.367983799003649	0.295682016436249	0.178813743873388	0.0582266756762443	0.19882094257188
ENSG00000197380	0.189926694301137	0.353732854575677	0.157054698711652	0.341863305461609	0.56390179755758	0.358372874510568	0.229534200623367	0.231844306349455	0.269660874363438	0.411405052945983	0.0592431310825943	0.177685681551658	0.217976272277742	0.404223750264819	0.205667015387868	0.443494166880236	0.275873693618733	0.164586490413486	0.285007528009843	0.415067035845359	0.445942561206409	0.32957425824455
ENSG00000280852	16.1000642933284	39.8895907338897	31.9739527917298	57.5613277696274	4.18892883921766	8.14411689952206	5.25316077036405	7.93140982051392	8.04279609031477	11.1068281185153	7.64359814155222	8.17610412562944	6.52394213766902	12.6590246590745	6.33229459096554	6.44178500461616	40.7025620529122	55.3041721747763	35.8850167218447	58.9157758485837	38.7274515664818	57.4462185859268
ENSG00000123405	15.7498768148722	24.8872690925101	17.8362240423883	18.1730152718271	2.16466414655548	1.22955251979661	0.809190701007862	0.760575304373461	2.89269723524369	1.05025412756253	0.352440057759282	0.554128387460244	1.828368762372	1.22552946401515	0.48940893877755	0.999897837329187	6.7481604543778	1.48280140844934	6.14130344673401	2.02128391223442	2.87501958908864	0.742713039740648
ENSG00000279846	0	0	0	0	0	0	0	0	0	0	0	0	0	0	0	0	0.144939239928468	0.0912748168861236	0.319339199045621	0.0702256104041763	0.0609797099871778	0.0416442919902329
ENSG00000171124	0	0	0	0.0401345068343661	0	0	0	0	0	0	0	0	0.0167660311072147	0	0.0114689510363877	0.0115029307463961	0	0	0	0	0.0681310547400323	0
ENSG00000102886	0.508276786174877	0.669417133196995	0.357760143128099	0.993132306371961	0.415002237941068	0.470970887837184	1.40084287209708	1.3981794342792	0.198456303616491	0.756931518982316	0.926496744430573	1.20708342339166	0.746778750257821	1.01145765066264	1.28656144070411	2.23917703925533	0.249333385288712	0.224309353916225	0.107015631765734	0.388306316352504	0.179830360432775	0.429834417718796
ENSG00000090447	18.0787650079991	12.613474150992	18.3408843163757	12.4331636047844	3.69540921912087	2.23668533385688	2.91057174602167	3.86400513907529	3.82605155885862	2.46880093963522	4.07648981447595	4.49846208549284	4.4878840225013	3.81455058113327	3.09243977955068	3.55219784724431	4.05979834800155	5.53938505874026	4.23522805487773	6.19823662237792	4.68827657528942	7.41802685290273
ENSG00000165731	56.468687366965	54.7091442498068	47.6856330580402	56.3212080386398	4.69194277749878	6.52374698980103	4.09542533844887	6.9758271116716	4.18327170924193	5.30523596104931	4.14225000786678	7.09747474069489	5.0192071234966	7.4018078076404	5.31643410873482	8.32478638273748	19.8323786125034	8.40768080256671	18.8850381478319	7.06905993973379	18.0032233106805	8.57023356618415
ENSG00000185946	10.5008572143768	10.721983322486	9.84926709826345	13.0820498251628	10.2112392756552	7.79580759077865	8.84742866587629	9.64756282261342	10.6680625365106	7.49910173978648	10.2131366272025	11.5002343700326	11.4798834307015	8.29572722254003	11.0222953838101	10.9040309186851	7.81692449158073	6.83487654140638	8.06434754931723	6.78135728694364	8.68194163361304	8.29460130015209
ENSG00000114956	31.9213163194776	28.9178046034656	31.6457512192134	30.8957057257244	25.3749472035648	20.2920873396424	27.6737306322465	17.5101234686585	29.5028574605163	25.6975264413383	28.2780627717005	22.8617174926502	28.7822943525412	22.7577971399093	25.8369513092096	19.6370006372801	21.547389355434	22.4746062392876	21.4240965464763	24.1098459102662	23.9139140809388	25.7589162352228
ENSG00000146386	154.957810930311	139.366785875609	151.282700154583	112.114111102276	164.67174054339	143.369940857266	136.001185289886	104.707837349598	150.786289462081	142.378421791603	126.453996904021	108.394144511824	144.243393732595	140.706810273633	134.399721930697	102.642647718563	113.724092163598	92.0981129302946	96.3037122376993	89.5573941051158	94.7512288205375	80.0410968419464
ENSG00000275374	0.0975983286706278	0.418945796210971	0.14091571902636	0.678042136880455	0	0.0241159791964823	0.105485156031407	0.0728069748297319	0.0290340547459583	0.0267300287135425	0.111626113786816	0.128767684473257	0	0	0	0	0.273580091431246	0	0.438377286751199	0	0.529470413623608	0.220095936783721
ENSG00000156860	57.9450028924336	53.155827444776	47.3715788888889	38.4985889787069	147.251259457808	125.02554459627	91.482679173461	91.7094140846479	113.605566924206	111.626492175124	72.1800236382743	67.8622443050177	106.847709495462	119.93490364766	78.2967425280102	107.805708233269	69.9218206979091	97.8919778636487	78.7674331884022	103.722379587923	69.1999155912595	93.7339856759835
ENSG00000119457	0.0110664771580083	0	0.00958688908130151	0	0.00803169176343142	0.0328135454640661	0.0430586948390496	0.00825543567058435	0	0	0.0379711780504333	0	0	0.0103632956010516	0	0	0.502535233522477	0.0859546089801929	0.387712370823397	0.0631263000627705	0.258414016912876	0.0855642283515168
ENSG00000131462	51.0096636033719	38.7768004355793	58.5850837496111	39.3452439158223	24.298171818589	31.3398533461483	33.8301627612996	36.8893121415025	32.7215127603574	34.4258024340968	48.7812000384539	48.0506469883867	36.2665696160955	36.4833979813945	29.8762915675881	33.4908619441916	52.7238737597905	29.9468407461244	44.2126597899389	34.6699525901901	44.5432467823113	31.8618913016382
ENSG00000083896	31.6406436958148	32.9792080417637	25.4502353627017	38.1522339201113	35.0880088007386	24.7407959483703	29.3067073368356	27.4863715149889	35.7079797151099	20.4874645403076	29.6452142103617	30.2071098197257	37.2650881912302	25.4803893688999	31.3843723370024	29.5936171210076	22.8780262681881	19.7257515987703	22.0918362148866	20.3099376058064	22.5467844631607	23.062500424125
ENSG00000171346	0	0	0	0	0.114701719090765	0.333437493252414	0.457253613828587	0.290208091767536	0.0976467984277526	0.289671141581527	0.594413243988099	0.461940379637128	0.285785764856044	0.967690223557924	0.289621134725788	0.472028718922899	0.10904883284263	0.54938399038211	0.0655263298055319	0.723193804792583	0.129036604925344	1.12208346932363
ENSG00000163249	28.8300197236657	24.4879002739754	28.1848765205121	21.956697370674	21.0013522732223	15.1214451588302	18.7255078401559	17.8332326202772	22.5456356646157	15.3199788972063	20.9377220679111	19.1534094728377	22.5524996274536	14.4199341978095	21.6834837544014	19.8443452030447	14.5217479623689	12.0031537739456	12.6549677072232	12.8959597083243	12.125857412306	12.5983127249248
ENSG00000033100	21.0398911979248	20.8407858982837	17.8276526412411	18.6019033193503	72.5042457768149	71.9866311226829	58.9407784040098	56.2594099501295	65.4224616375601	72.0677187478716	45.6036122108941	44.8884148073773	61.1850537106198	72.6341669195907	60.3147899961827	59.1606175060585	48.7727774856299	69.5634346946004	49.9290401373359	68.5122316641056	43.5999449188861	65.8971047341855
ENSG00000127527	21.9784399296162	22.459924112371	21.5257816525115	27.7991430930152	28.3546918292311	25.4124965733465	24.5778760180826	27.1934050989049	33.5411594200017	23.8689939160654	31.4108535768547	32.3244832110447	33.9379858724797	27.1333819609577	28.2141109047827	32.711870987575	21.6963592008283	21.185104364033	21.6515435171672	23.1352659830586	20.8349891242397	22.9719836142235
ENSG00000102312	1.0971550265908	0.535181116645453	0.617802504498861	0.400167306292088	2.25612578564652	3.07699208154124	5.58518899061279	4.61067013966885	2.34998886449454	2.74945196024829	4.95665301196491	3.14117575401512	1.87865333962527	2.56860012865793	7.64531149583198	7.60242455000642	2.45011660213166	3.65401456554501	2.82129924016254	3.30805426165768	2.08322106308341	2.89836751838118
ENSG00000206344	0.702224507215291	0.968893219100913	0.695242383406832	1.33288809539395	0.382238903366773	0.278864341482543	0.0975819338148121	0.187089130367423	0.201440608934032	0.0824244848256605	0.193617740709175	0.138973420456276	0.0655069079173527	0.18788687009213	0.507853200277938	0.224716696624643	0.210902299586316	0.0885431660195626	0.084486025078211	0.0204371745448686	0.230703422923626	0.0121193914770337
ENSG00000099840	0.119714206103381	0.476506284467811	0.124450099049486	0.19960491674865	1.02523951885441	0.745433232818164	0.776329177886313	1.23241047738879	0.747877203283822	0.688528670655733	1.6430484137685	1.23198323538896	0.771303503960869	0.85201605055818	2.49548555308987	1.93079242489016	0.281881832136746	0.21977896795043	0.629125393838556	0.663372564093835	0.271074336415908	0.485945807223959
ENSG00000272533	18.5157972106563	23.4827280057993	27.9033254489196	25.324873812485	6.01917928442303	5.57595890421523	3.87733294955442	4.8919353087977	10.4999585127705	14.2623796064402	8.27229236098726	7.32872078487793	6.71705754200156	6.68284519187813	4.02050450220034	2.64987355432456	4.86581734045573	4.49419812667866	2.988793715743	4.87231973137547	7.09687672422203	6.43106852020597
ENSG00000150403	21.6874047319312	25.6016667591929	22.3358775925684	23.4664564555987	11.0015596379558	16.726276265199	22.3749366394424	20.3725053954068	10.1698276909229	13.6095741717176	17.4884903204782	15.8760464950399	10.8688507577947	16.3607049090393	27.9305047843157	23.327829096669	36.0518332053418	30.4882864095816	33.9890431353265	29.6684861447465	32.3178810758165	30.3232601348583
ENSG00000271871	0.228545302561	0.0891856682159005	0.17599003905988	0.291090503591782	0	0	0	0	0.0226629455540552	0	0	0	0	0.166462466018145	0.0151241548672113	0.0151689640563761	0	0.0179306850309208	0.0171090821945217	0	0	0.0736281526096908
ENSG00000167965	38.6643195036781	43.3425614758504	41.3946402004127	65.9254454311875	22.0387210974145	19.9749533728432	27.2168920588374	32.5334483766135	27.6700533747785	26.4857473441923	32.4230403855371	33.3143984458933	30.5670226418852	26.0455089218474	21.4527482256243	25.778715247181	29.9325363900305	36.1705145835896	29.9052472442085	33.1236944323474	29.1175254977236	31.8820261234193
ENSG00000124249	0.299216422796292	0.0875728454355437	0.202508738192941	0.224113927544115	0.0950082076086709	0.041588233458497	0.042445700722449	0.104630262019642	0.00834491685080063	0.00768269774875578	0.0401042261440706	0.0518142533367187	0.0407055237731915	0.0262691001999723	0.066827931702599	0.0502694449471209	0.0891161621414747	0.112240982981166	0.151197152690948	0.0761970840091486	0.158795951209396	0.0677781281718682
ENSG00000086504	36.1464642506004	31.5259285025882	38.5209494650224	25.0739065945234	39.3429599085934	30.803405405989	39.5406830958483	35.1309395602068	34.6038065616701	30.4007118457995	33.2975417812582	32.773742239672	29.412542639659	30.6307647991212	27.3046586841325	32.8522044036966	27.1012875005707	26.8989352250349	28.9115744629804	29.0631535641889	29.1717043977039	24.6088502105743
ENSG00000166793	0	0	0	0	1.12082482907617	0.515782189141525	1.02348593221478	0.506394880798973	0.74213233649882	0.334648013112004	0.611410211932187	0.403028464950514	1.03429552235429	0.572123391785429	1.12192290438496	1.16579632627407	0.0570850079047879	0.107847060175504	0.457357308942941	0.110634760525015	0.0600428708672631	0.344437845204133
ENSG00000222112	0.65022030338425	0.761210118016649	0.915339496632092	1.43987576860283	4.36515731881157	3.13298025387344	1.84475545447567	1.21263790853533	3.40921949189247	0.934925218348588	0.697196546812304	0.836430089578459	2.47677456189188	2.13116494955672	2.9528521360642	2.81594822379	0.318963277166998	1.66431539017774	1.04044963726752	0.861027049303379	0.920202178803165	1.53178569668422
ENSG00000204792	0.265510106210005	0.255978916614532	0.121770742803884	0.309236891026488	0.0680112922075658	0.0463101194338619	0.0303846059982496	0.0349529628520628	0.111508683265968	0.0898273265701246	0.0401918574865448	0.210182625337518	0	0.102380835462317	0.0465096921848369	0.158601462874796	0.0525358170434809	0.0992525643774557	0.0526137264143872	0.0254545271644958	0.066309556104309	0.120757741298156
ENSG00000198974	9.67778117481757	11.8332807394778	11.9237145048003	13.670949580191	1.71693403749955	4.30438216295444	3.3471466855417	5.6151573950541	7.29345732759975	3.53404096442766	1.66031496236452	2.89419615066529	3.37041736842025	3.82653226246262	3.58643233470615	4.88172165375374	1.92910280400369	3.6445307415061	1.73876725594591	1.75253293221042	3.95666578430078	2.59816157992161
ENSG00000078124	15.0739359865098	16.5035216746032	13.7657835516296	28.6367049409324	10.6862453890944	15.7128262822489	18.4159997252595	19.3795832378518	11.9956452677881	15.463602219964	21.2213328999522	22.2614839738017	12.4388462100533	16.1639063069302	22.8785277191796	23.8519720880302	43.1449425751315	27.329881284067	38.1685662815664	28.345196407721	39.9939835902347	27.1929482406769
ENSG00000139618	14.2486883112286	15.0036313902709	13.5593641369305	14.2522478980927	4.27276952021015	5.31739872967524	7.17896739483151	6.1317389632809	4.499151006234	4.26264359505156	7.69672723051857	7.15711517495033	5.26626771937348	5.16514993436976	8.5299411816904	4.98007467129337	17.6128881196778	2.07504205439222	11.6656297522368	2.24334793992544	14.6358665704839	2.06282528529326
ENSG00000230006	0.0640199785010177	0.524635398119352	0.410407751124294	0.280201448926336	0.00929272661353815	0.00949137853518034	0.0249096137688496	0.00955159996449064	0	0.021040391410976	0	0.0101358756903607	0	0	0	0	0.0287129368878315	0.00904091969156545	0	0	0.00906020980842157	0.0123748054175402
ENSG00000051825	50.6651482498156	47.6959707402859	49.7088198868684	48.6750310623002	6.63521019963917	8.82248953843841	10.2512090819758	10.6392802438944	8.48549045695762	8.31744517951498	12.9896491237795	13.1980887390462	10.2175542186438	9.85341011597988	13.0284145893463	11.0017113891674	28.0686437226179	11.4084780701113	19.4867999238534	11.6762806289253	24.4064824206546	12.619245913883
ENSG00000224950	0.327263900525011	0.432562113653575	0.338381369085104	0.583066165100654	0.620610427503096	0.39128228626786	0.130073920030735	0.126004773119745	0.59355849278868	0.0954129652211898	0.0905568060368718	0.133712542556417	0.183829116049565	0.306469031858031	0.55958716008036	0.372061345575657	0.0946953157482261	0.275806961885263	0.199155067977586	0.232275324768635	0.313746170759398	0.204060648848752
ENSG00000176853	60.6603993490651	51.7528469463338	56.1339959982266	50.5758423511982	105.413798026432	127.495610469916	132.284603951765	136.302093391333	108.57932954699	130.710269441785	125.360957846858	124.026390690339	112.061004212448	130.126781700765	156.63541372872	140.330440035892	109.014188224681	114.592513783627	112.43964827323	113.687817143647	115.046112289087	117.3912081193
ENSG00000121075	9.13783203953055	7.22246410264969	7.683732875334	6.29860732054447	3.88053049200598	3.06209052406725	2.22650522717417	2.26778458023734	3.81422876818261	2.51244567901529	3.06787001467077	3.49651165481621	4.28156813521623	4.1027669604693	2.50283061726379	2.54229158739114	3.3083261387646	1.12377500819619	3.36142477791309	1.35521475972033	3.7581270274217	1.64186987846702
ENSG00000162735	43.7146890957657	44.0278148873261	41.0511892585484	42.9748919789113	27.803916913331	32.8942979838457	31.7062589790224	35.5961211056972	25.297041631619	31.3409132845765	29.4996406126738	30.1633163288476	26.9243957170629	34.4264809026472	35.9142315583648	36.6737648891417	50.3566658412257	53.7951145729757	45.5063533916426	50.6858410305117	45.6621037867993	52.5774387603818
ENSG00000138078	22.6745840881539	25.1685613432132	22.9685397881263	28.1892379444322	7.60660141666735	13.0795149688702	20.0212583670235	23.0024317401823	9.62463565200087	13.2113231150973	21.681092511851	26.357329846159	10.189546004399	12.93570398148	22.7935939320515	22.6425148331631	33.4342922234992	32.7468658001491	33.9796404302591	30.3431339457486	35.6598246127645	33.9291431614907
ENSG00000205861	0.160674273315612	0.141075511541515	0.139192121801905	0.293015068904785	0.174918298636318	0.297762586111939	0.0520974621854286	0.77909480173171	0.14339463732384	0.0660077072694753	0.275651923962815	0.508770699115492	0	0.112848580859054	0.334931284150243	0.863803553173999	0.562987130300663	0.482172421104216	0.541269145790324	0.556465415334911	0.170541602145958	0.446454343551489
ENSG00000265939	0.0476509487038948	0	0.206400082573903	0.347596307230186	0	0.105968449763366	0.0927028371240715	0	0	0.274061412045321	0.040874856371937	0	0	0.133869394940643	0.0567600635604754	0	0.427428660494934	0.201878418524603	0.0963140685891605	0	0.0674363851622907	0.0230268438063641
ENSG00000162975	0.27603826116804	0.19886572764262	0.193145031399432	0.199147107306566	0.909233824060488	2.53416904327072	2.34085801038503	4.77577494528604	1.7813134610325	1.92782011805705	1.34785240670765	3.02561867265602	1.284868346337	1.77966172478976	2.57354442840714	5.16868036723059	0.00595207014123025	0.247387052844697	0.0286123052165265	0.0951681273367213	0.120201158349561	0.066696362794318
ENSG00000263640	1.9883441322807	2.06910750260889	1.53111333982095	0.690678376704137	7.69640513999799	3.60292729195446	4.15477260928793	5.27387250403003	5.32352591064757	7.44236899463333	2.84266046586653	4.89691797898661	3.46233784210444	4.34467036307359	4.73688530441059	5.01485951703794	2.60100054198906	3.27593615514923	2.82813128675444	2.16039514188848	2.50127683147406	4.16367203007802
ENSG00000155287	5.96620132343368	5.62983350908266	7.32949626562438	4.77018787155802	20.1759156789498	12.7341557197121	8.73859124974845	7.09810221276529	19.5769718281819	11.6211981978402	11.1841392720548	7.858017286008	20.3526843522647	13.2934434087089	9.98616737308428	7.3428380229979	5.20462239971709	4.81196971139331	6.11619815453494	4.02359306849071	5.38634746248646	4.43650524002615
ENSG00000226756	1.51160665027188	1.72425625217408	0.436501610036675	1.37327864373922	0.646993122148954	0.517166596931262	0.703772734785614	1.15655098772588	0.691816232702738	0.286612413143774	0.930929743207752	0.613648869547195	0.101237948599545	0.326666944591999	0.831032509545717	2.08373664142851	0.369398573214821	0.109471550715096	0.235024760672114	0.505355588745843	0.603378183031022	0.131109780524274
ENSG00000124216	1.90264642155765	4.26922166352354	2.7471043018733	5.73790142133409	4.14263799795266	1.81642241883825	1.49556178515702	1.67741051618393	4.34797885325505	1.50406351958782	1.39716368488418	1.60886285913579	2.35933658147884	1.60627393810748	0.84988600509146	1.92867170037795	1.79394546786909	0.468175929081374	1.15565457150576	0.305393935636667	0.815956261750137	0.48757907703867
ENSG00000127463	74.6722611192913	60.508430118587	60.4991231510832	59.1294547461429	24.0560883714787	38.3770450897405	43.1470137259074	45.6085882009703	29.7115305767749	36.6317960418043	43.625457608996	45.5730716175435	32.3691467655612	44.3064080658685	44.2847990642362	47.253854998033	88.3973889892757	77.1797890730863	85.7982137419971	76.5243724465335	85.2400978856254	78.6150298282387
ENSG00000274483	6.73718363853086	4.5069668373659	1.45910553423532	0.752223974628268	11.874816511383	22.1169794159581	16.0715512677474	12.5646096166557	3.65052931899925	18.5834569921537	7.43032042563133	2.66663850340855	4.60883255109612	25.236369105642	11.0344935446528	14.6604282910802	14.5685461757803	9.34437234259918	17.1839556037294	10.3919997336715	11.7479524448565	10.8134970468896
ENSG00000159261	0	0	0	0	0.410474940799893	0.327538844723133	0.275074600339063	0.395540437802253	0.252374561689959	0.31947730318426	0.939973060713199	0.755524488186506	0.35392786830401	0.811005134440404	0.736848825130536	0.464534355262461	0	0.124797567815209	0	0.144026342792565	0	0.273307702487172
ENSG00000198899	1273.19556447482	1667.74318382088	1892.12502129434	3136.15650988003	1286.06816873138	976.890616480075	1454.7089831976	1464.55720168013	1676.57046807876	1625.4170135208	2340.89402114851	2167.32792475569	1768.38523970744	1356.87934988508	137.703164774041	1136.97085658195	330.143920273364	330.443251608208	931.26369922595	1266.76297177416	954.860593941777	1014.37203120816
ENSG00000139641	220.077540013894	291.609233797057	244.156171437741	273.604428659708	28.32578316727	39.2943370533095	59.9828995764973	59.7440610053166	33.447025152062	48.4628690803547	64.3126729511648	51.7710018801734	37.3987661230378	46.5198784719659	69.6545276452127	59.7598372707619	133.354836974186	102.471194424155	130.342003586217	97.0830049609735	118.043167488512	91.0344222906492
ENSG00000205085	0.239428412206762	0.202437310394822	0.207416831749144	0.291090503591782	0.579231366584414	0.345107978156557	0.138014076068678	0.257992531498459	0.557940135783169	0.15300637125683	0.148330759576323	0.347482451007143	0.428501946644927	0.124563750081605	0.324809230719634	0.429064983308924	0.335573609686602	0.159668480989628	0.573561612616347	0.249306682584284	0.43296595399763	0.552795494990219
ENSG00000232677	0.2770333813184	0.432429053743467	0.293326019820037	0.513233668144091	0.0111701045677615	0	0.00998067277459921	0	0.0824133206911874	0.0126455550658748	0.0396064156105533	0	0.0268001662537111	0.0144127910955727	0.0274993341505787	0.0551616159668851	0.112169570102969	0.119541685446804	0.16591150510609	0.213211891246119	0.261374716398492	0.0446245358122065
ENSG00000100162	30.2870461646907	23.0219708257126	31.0521802172754	11.7543054366473	0.477336809539794	2.21831112021553	3.26278862462395	3.92507425875036	0.997844279347562	2.72895869600899	4.4287547357253	4.81598109764052	1.0021049986545	2.77158557860871	3.99547835780234	3.39836110708753	19.8372591114006	1.32354660047591	9.77086024645381	1.31309537830164	12.263110446596	1.44611071861077
ENSG00000167193	17.9878431934232	17.0305580193765	17.9258978425949	16.6311057565624	28.3182991904386	28.3929540274316	34.066016796031	33.5207303987864	33.1183526828975	32.1895605192815	30.6892569334603	30.4626195881255	33.7899051134456	29.6112090445628	37.1557785959484	34.5929839025237	28.5697540243616	25.6060967064379	28.2380711323907	25.4675877115761	29.0239965804356	24.357105703672
ENSG00000189120	0.00635512129680605	0.0371995661099271	0	0	0.31363924363224	0.155461036394478	1.27345189176974	0.71112461032701	0.572837951992237	0.146204309773132	0.436112484303094	0.286757282279644	0.901901986124661	0.178539203503472	0.897043525438633	0.86933158468802	0	0	0	0	0.00899386936003355	0.00921314618821576
ENSG00000259330	20.0880034763338	18.631546724881	16.7288309350808	14.0693743402694	8.87818339837732	12.7679494100406	10.5063215407281	13.5509224061883	9.49325608208757	10.0845108328365	8.63326511855761	9.61894603015228	10.1162957526508	12.6432206332829	11.6229130154519	12.9770487502297	64.7039023717032	51.6234383531894	67.0371860564016	38.7404190567039	58.6236757376732	48.0225990553633
ENSG00000137393	1.00852790594992	0.952828900910174	1.04229411920829	1.66865750275202	15.6792891389566	5.01025928477103	7.52117994533739	2.10525330094665	15.1274295315844	3.16918693548274	7.42175495493074	2.34608439759812	14.0878483689882	3.76120855533994	9.12055910298932	3.07561652214635	5.61437737251856	3.27951380657459	4.57763552784885	1.67973933644587	4.48217517398291	2.2957268704947
ENSG00000082701	51.4247336592836	57.1434318728079	47.6466898693312	64.8753269753838	40.9512641179484	52.9459676385621	58.4801597095225	62.9867949366456	44.5808555707482	50.639198896127	54.1547417736457	60.4022014688444	49.5456005217637	53.3606734181103	63.9803358538816	62.4567432474508	60.1721781330052	64.575232173947	62.188378883144	66.4605253681046	57.8905763557777	63.1405711282037
ENSG00000124942	285.457753935248	541.30606872749	258.709918135499	671.984202483723	404.284509921071	483.368334927386	656.298088724293	568.408491945402	471.716198939124	409.506158735211	627.270779859257	577.254066029017	556.119119509409	518.356627402853	986.76418730528	870.229855927242	222.456201987773	552.236635812099	295.114854357042	607.042737011984	330.428350023021	694.286018202873
ENSG00000105329	96.0046332435295	133.412234967974	108.329985086847	132.943293887482	810.798534933539	489.333494050009	455.632644409721	352.96863809284	725.973114360071	496.876380941491	390.025895284694	316.211177263064	652.510621026246	519.275483866163	366.426438289082	349.598746428561	277.472525225312	578.93046477383	305.864494109793	628.659255256961	263.587223767255	514.818300949773
ENSG00000188396	0.891815920696746	0.63388450686085	0.13796073671388	0.199147107306566	0.161812799197206	0.141661623536873	0.0826185180135892	0.285120892255883	0.312677362840811	0.36637305411039	0.0819639977051948	0.100853955755201	0.194116800525733	0.178960396906233	0.227635379416848	0.456619615264543	0.124993472965835	0.224897320767906	0.107296144561974	0.103819775276423	0.180301737524342	0.0923488100229019
ENSG00000137720	8.45374961708242	6.86811878485433	8.99994324852845	11.059731145268	1.53756068038518	2.17444061207645	3.28928004648948	4.40686643122795	2.1452102176339	3.14657025349125	5.11980703072804	6.28900075735019	3.15696074082169	2.44174185574886	3.42130441796629	3.05422577459341	7.72004950713713	6.44386435659419	7.56222867120425	6.12534498527894	9.38371929494222	6.8808378445354
ENSG00000175643	9.30624272337161	11.216669588229	8.68497057639954	7.42774801984983	7.06117819995464	5.45613010269866	3.8815783237938	2.58759410282588	5.85153703874809	5.02224437664552	4.93486516615762	3.49932066197011	6.64778240547178	5.70430424394593	4.32073016476674	2.8174271438079	4.81415243919066	0.776590609119882	4.21803649382642	0.465359266855873	6.31577842237955	0.981196059842982
ENSG00000104973	29.1414155596184	29.3092573361107	27.5911356968275	21.3012957301276	52.4309531201786	55.4944049102259	41.6363030145677	50.1901763891122	54.8213883218056	52.3514434180894	46.3381585262652	50.6187526532816	51.4897953313998	58.0479254150957	38.2708094987306	47.1296986962005	31.8226552908655	38.1805643086699	32.0052134607963	37.3862772996589	31.3142866442135	40.0771373471555
ENSG00000143919	3.86473597439405	4.67780031755582	4.65318137641004	4.81240863552613	2.94752263335503	1.6994940056389	1.550461197722	1.8324396966917	4.53060381234606	1.99135111486146	2.6408903159982	2.12602041636789	3.9636976344547	1.87092402363136	3.60870080655718	2.23032835663412	4.68220159175929	5.66592731236503	5.89177300978706	5.20445595165183	5.12180254153759	6.78981557465553
ENSG00000224116	0.355589228413262	0.535225864230457	0.334450969923264	0.317619654838859	0.051615035864326	0.0753120253334962	0.0131768246748262	0.0227369607850375	0.0181341462334706	0.0166950931847962	0.0348598273406152	0	0.0265368703059844	0.0761130339127401	0.00605092650832827	0.0485508314446553	0	0	0	0	0	0.00490956954065455
ENSG00000124702	111.069270400342	101.176023380468	116.082019984984	77.1485274027596	33.5004633001609	30.4385236734084	29.8263124802355	30.5086741961333	33.7525564039403	36.8870769787367	32.3003790112462	28.9927757110073	31.7201556214656	35.5325244208194	31.1158411750845	29.394468282754	45.4630725438035	39.5574427434613	39.6608158642024	36.7861516858399	39.6807279136688	37.6608000598569
ENSG00000186111	31.689180797057	31.5436083856904	28.9701740218169	35.0659690786279	79.2935686741025	86.9771360483706	94.7841350378352	113.132760677777	77.3464163407082	75.2315512272367	84.4976946116538	100.11800879708	84.692645652291	87.3594317334788	81.9242816071115	111.313547035076	64.9304071387423	81.0770792776088	73.4441691381178	79.9553878830901	59.590532307127	68.494181468076
ENSG00000265694	2.87786650724838	4.49214128855878	3.87814891994123	6.99766250081823	0.232073619901255	0	0.207361609356476	0	0	0	0	0.759390476064654	1.67042615189249	0	0	0	1.07560172789021	0.225785073349885	0	0	0.226266818636633	0.15452224133218
ENSG00000137767	22.0542486634544	23.3112315616287	18.9223283536632	15.8452692515548	276.616603216971	331.908405371996	285.128305099597	243.014550172948	268.285281132736	315.305673545293	269.956854731268	235.753145139445	245.892546058778	310.610500028164	333.212763341664	252.660058909925	84.2067018309117	158.824935122386	86.4992562677515	153.623527957701	86.7672928067174	148.732113037822
ENSG00000176396	2.95647557051777	2.74305581964998	3.36887444217293	3.18318706678888	10.6217319380146	5.51988103537697	5.75169394796548	3.80698519977938	8.99944309534565	5.33201329456315	4.20922296813486	3.30180883417645	8.22424183146128	5.27300801979726	4.55183619259714	3.60535876434142	2.76474709662643	3.35224158372883	2.71925585875404	3.51886672951043	2.8211965776501	2.88108708018445
ENSG00000179271	20.7971522752268	18.8710267599052	29.7952765665775	16.7695572944626	16.3607995067087	15.1638354038487	22.2242306665402	23.3987398905654	19.1812456222692	19.8440763166149	29.5613292067684	28.7920640431157	19.2352102339136	18.9392890900592	13.7590598519745	19.7954980935708	16.6519082317818	15.9078381196547	22.2446583665773	20.9705022260471	22.7836211385426	18.3536350170422
ENSG00000171316	42.8344319464148	38.0219299754696	39.9050058927415	54.06855200338	67.3557589061187	37.7217186639667	53.5142133153633	45.2801458298029	78.9521588560201	37.2729153709737	57.7658761561389	51.0703753255567	81.769586898734	39.1206821761792	49.4853834717713	43.66681915475	35.1417853289113	31.4799620253292	35.9688007227577	35.9532538953722	36.3647068333777	37.0947544253313
ENSG00000118655	13.4860044507654	12.2963524564463	12.4774822073751	9.98976710914631	10.0589024404503	10.0775195851284	5.71870507123221	7.72899874677661	7.14863557659411	7.01675583768897	7.41301001554459	8.34161883856091	7.97371253420381	7.831939692264	6.93950092160607	7.72708810123468	12.1845398607576	9.26823424381053	10.3815634009608	5.82426907602588	10.5475634349306	5.77499337720189
ENSG00000180902	6.42616216950377	5.02175168208685	3.77255023410582	2.87241857336239	3.00667728763344	4.58224645520382	3.95573582842179	3.3459446989704	2.91119985170884	4.08727254493286	1.63691455014328	2.11745926032882	2.65549177524565	4.47519098120364	5.09012059929579	4.85188986830339	2.77057679976016	2.55667500507332	3.50544425475851	2.20630958002705	2.75832919041329	2.45119979605866
ENSG00000123500	0.0372729813481385	0	0	0	0	0.248668294690108	0.00805699504657063	0.0926837256268059	0.011088158944392	0.112290718782811	0.0639453274530303	0.13769452394901	0.0432693890742432	0.942424114689495	0.103595821529089	0.282021751980661	0	0.0350913406433358	0	0.0202491023864803	0	0.174114018351802
ENSG00000117016	52.3375440937725	53.885601046946	46.2411638952231	44.0870778725445	85.1232291650952	42.4315129940958	44.0113261209815	34.9323889655529	81.5750260714651	38.0774515971291	34.4670937189425	27.9844117036406	75.4410107994143	39.3338141219626	37.514041916042	29.5103456540374	99.5468320740176	139.933459781691	115.435820748878	146.355274081764	114.007902825606	129.688708074344
ENSG00000073417	5.66620550091989	5.66829677165969	5.90444268706635	8.28836051674736	7.01964487754834	8.32305468542752	7.25854799230427	8.70500784341436	8.18627172825244	8.13766542093209	8.6950369338163	9.40294485317323	8.2289571158367	7.91575552692497	7.71060920775546	7.92072135854233	20.8888399271203	12.0847334242463	18.8219686260575	11.7989091261683	22.3231189268589	12.8883214112954
ENSG00000151689	12.9178020891699	13.1547778268111	12.2382223718395	15.3977691505522	11.8154763374969	4.87532030404032	5.20215920948673	4.3342239518481	10.8442194476154	4.99183286225407	5.54042804390977	4.4359217129343	10.0401261184542	7.01514620574874	4.74263395162468	5.60231814978242	10.9622612995413	11.3078864162658	12.856291752575	12.1609621356708	13.4606789436502	11.7864464954007
ENSG00000227617	1.76796183292256	1.22781502543838	1.24603551699362	1.24906899198446	0.152235716137445	0.222128686310386	0.349778892231392	0.804737018956494	0	0.196965045119766	0.488381452828693	0.593029964867588	0.156538085750715	0.140307010726938	0.499712520125517	0.536992550010552	1.15915648603705	0.655918166229751	1.04983522358592	0.463956622127715	0.720929049762097	0.506817708931688
ENSG00000122376	11.9684075179982	11.5104792371373	14.9236098772838	11.7206027561914	6.33416263243637	6.50340557394484	7.58965301383176	6.38122228341444	7.14528959846636	7.08832765564251	8.19907853378032	7.3135787997852	7.85305277318455	7.11288024808585	8.32434733821465	6.62031258556335	7.27277011052038	6.45904767308055	6.31685696280298	6.84422703353099	7.08006045272615	6.0968369840727
ENSG00000258749	0.683407869487805	0.736057646456763	0.615717681649034	0.740659976518122	0.218237959772159	0.0405278660512313	0.177272016997662	0.163140038088668	0.0731893326048284	0	0.140694106297106	0.0432798471547909	0.0714017927693079	0.127996609335823	0.0325620162157958	0.0979754686295968	0.122603271570538	0.077208843980163	0.276266450958784	0.0891051614577175	0.0773735802761941	0.145310004222388
ENSG00000135437	0.3561733820821	0.320746653448391	0.118674230115773	0.285511542418095	0.0994227458427024	0.16247699174541	0.0177671728422685	0.0408769712121832	0.146708718569769	0	0.0235018903604148	0.0433774341833248	0.119271314866431	0.076971128996311	0.114224028698364	0.0818303190639905	0.0614398581883925	0.019345733455007	0.184592916123532	0.111632593765376	0	0.0926785032567303
ENSG00000229512	1.06080088186051	1.58056823115957	1.00251468678753	1.70842402703272	11.1284826305031	8.36393835632285	5.25316077036405	6.54656048677339	6.62702299576498	6.89348347644609	3.22619402078503	3.12997450187495	4.19816096375098	5.05728825331318	6.37537142491769	6.33665415164568	4.21704169506163	3.40469555051413	4.4182167971853	3.22201788687733	4.5720263511815	4.05436928447768
ENSG00000012171	0.197011790778621	0.244207967046114	0.0301184669850331	0.132843877890956	0.100930444134452	0.163222743316964	0.0375762572987414	0.0432258863438322	0.041370412771065	0.0571311343319493	0.0596457131607665	0.146784107279386	0.110990006595305	0.032557649699441	0.186358148599844	0.235368503798934	0.0844614931772	0.00818295926303826	0.10150409708252	0.0188875747582048	0.0574029315759127	0.0168007014896219
ENSG00000173020	419.923985453073	390.249269368435	321.395888579953	278.163944860957	74.8300910287489	95.252390281046	97.8594324390979	103.574881185535	60.82331319589	83.5544729973173	77.0848697604267	79.8372520502639	59.9134368175597	93.7253101328176	94.1117328872408	110.743197055332	167.168016976851	88.6120083311428	139.246064662779	88.3154178254227	126.557021079257	85.8757356203591
ENSG00000242687	0.953622150643767	1.13440783173098	0.559631616295317	0.99376087112283	0.55815174406631	0.980543503506593	0.907666386271763	0.986764910761949	0.507893822230089	0.87199105695071	1.00272748922549	1.12018105667596	0.69636330720244	0.907431151781193	1.20920489838329	1.23116304598833	1.01751015777631	1.37928957466651	1.02592770528834	1.02778292087732	0.761860427308158	1.33788877305331
ENSG00000203811	6.88262706551002	4.60426397772571	14.0352056150254	2.18687014202014	0	0.0870272292742623	0.0856493603863704	0.175158809010659	0	0.108518105701175	0.226588877713999	0.232341691549572	0.0255540232576146	0.123683680108203	0.0961424989656604	0.131491835162608	1.71126329654675	0.155431753393036	1.61163215012418	0.119587090181025	1.00726991967951	0.0850992053713456
ENSG00000261118	0	0.0445928341079503	0.0329981323237275	0	0.525257534698139	0.141180536518592	0.271715212260209	0.142076306681844	0.509916274966242	0.0625935155141576	0.326742582283509	0.150767179155992	0.43113402248427	0.214023170594758	0.362979716813072	0.204781014761077	0.192192158275054	0.0268960275463812	0	0.0620803201692092	0.0808602423967906	0.165663343371804
ENSG00000234622	0.221733429187831	0.882580070683994	0.153670134471081	0.415919460424024	0.0643707850821	0.328734241966648	0	0.0330820013368672	0.237464659436834	0	0	0.0351056424458112	0	0	0	0.291393585075677	0.273480244682548	0.125253033391177	0.149392259672968	0	0.0627601394758545	0.107150459317935
ENSG00000166482	0.725180641968364	1.46101102283452	1.59247475229469	2.95251825155967	0.354955071660213	0.037504447869061	0.207793312915164	0.088065619103555	0.195662529936156	0	0.0867987928508864	0.0534015046781528	0.11746693272619	0.063172233559776	0.301328581705508	0.120888537976005	0.274187625291468	0.107173483810771	0.181800323776903	0.0412289149215359	0.20287073537719	0.211891706365293
ENSG00000268117	4.86039676779727	5.32685123012077	2.59800614576002	6.35815980824092	0.300214384893539	0.383290137441964	0.53649301484569	0.69429970465289	0.0922912293414078	1.01960841441785	0.0887071351050548	0.573043593285668	0.0900371542864039	0.193683379914122	1.17022343808725	0.247092742160884	2.84080910259798	0.65717868158009	3.27467833203146	1.01124878982014	3.21972868732299	0.949489857377311
ENSG00000115468	0.352713843816928	0.185814262298875	0.168055800179912	0.238913903891368	0	0	0.0914919147233216	0.0920918411670702	0.33052047663269	0.0144900808773703	0.0756392480032217	0.0698036722072009	0.122837336762293	0.0330301845281702	0.0210069901421208	0.168553829921067	0.227401042616363	0.0622629374985168	0.0831739779543549	0.0718563938097885	0.137270725965331	0.0767004448992824
ENSG00000164751	22.5571454132894	22.4878258813622	21.7336883844572	18.5923232711323	11.2259984415883	10.6270041729058	16.1978120260837	13.7432819214819	9.1607701155147	12.127635336757	12.7558106113873	12.0703462474097	8.36221526404483	11.0697693720645	17.6475702147034	14.770224386074	19.4053579523375	12.7421061317146	17.8666958154498	11.246817744911	16.8848320391146	10.5434943037833
ENSG00000051620	26.8953803856335	27.797613219682	31.3972402205804	29.2482086517862	12.2607085705545	10.0254326574664	10.9918197768189	8.29302425002063	12.0843828418906	10.5744544542164	9.7300638818357	7.66829540568656	10.4035118116868	8.60226574071704	9.296347378226	6.51031463232485	6.38638525934814	7.32480405511142	5.68822948300012	7.56461497072487	5.70541411567532	7.43741027263066
ENSG00000088930	71.5695898801919	72.2968556174159	74.5209389783528	87.7197040260792	44.6405120406161	50.8938376562086	48.819088788536	49.4180995774687	51.498210597608	47.9866621381654	52.4581270608235	56.2024073836247	54.9683768974325	51.7860725723685	51.9869831500691	42.9249950222978	68.2562189697003	60.8251980492421	61.858740386134	57.8436318309579	65.7581276106886	61.4245915811969
ENSG00000114248	0.0357557388508872	0.0418590899865703	0.0309751963058432	0.0621012109183056	0	0.0441751752323989	0.115935377472478	0.506792248042366	0.0744576126859322	0.156683326721069	0.13290843440213	0.19813424878195	0	0.0558062705735883	0.127772776725151	0.37021497170255	0.00668184823603533	0.00841572612780345	0.0321204348409167	0	0.0168673646065563	0.0115190685053906
ENSG00000197279	0.161474975674328	0.1620326236025	0.36969810708776	0.0841357933969602	0.167419032866591	0.0769490878680354	0.157071252270021	0.0688331722168134	0.298511973403747	0	0.118725259134435	0.0730437287529361	0.140589576460498	0.0324031283434874	0.288514608795772	0.110235964703954	0.226317085602592	0.008144122247077	0.132106150081953	0.06579276456471	0.179552976155886	0.144915020822206
ENSG00000127666	6.16818729893828	8.27332108792818	5.48949789658414	6.60343450311676	45.8756865940357	23.1783325323839	23.6865820588815	18.7994475687605	40.659556042608	21.5828113397134	21.5208103014577	18.1172381538791	35.968864925155	28.2184058849916	20.5497409036182	22.1206835839267	10.6890511673183	13.2485628800589	10.8777456383014	16.4801293764031	11.2256795383885	15.0447369096587
ENSG00000237298	33.6692939732865	35.9335002953078	27.2282988931493	26.9211082830901	8.61569797616442	4.14882536649301	6.28469052163554	5.75731081689945	11.1465431413065	6.72838562766851	6.5444360947505	4.40722618108795	8.48913944990052	4.22053692412863	7.70182462457869	5.27879949161888	14.7472602158491	8.15344109726032	12.8804014393237	8.80961130081191	13.882086414681	9.76505645344793
ENSG00000162722	8.65075269679265	8.08074697530512	6.33216253329053	6.8632371200347	2.45012173965828	2.36284999146781	2.87824343604133	2.63080384212661	2.3067083848261	2.27844278239938	2.99279994886992	2.44574751774415	2.63089960749745	3.06965635840637	2.67036299029865	3.25894256986456	3.61624527181528	2.95305872679012	2.98528815385193	3.25454875380099	2.67142182524293	3.31372347613444
ENSG00000267199	0.303319818259939	0.227260933886149	0.231234041585541	0.303443320768667	0.0528335350349338	0.0719506199092253	0.0786793924667606	0.0633562441978146	0.0757958423697533	0.0897184138997236	0.0832598172728423	0.153672627541125	0.0316905610443908	0.136342269435303	0.0216782070013798	0.166691995928554	0.190454358208552	0.119937752393548	0.212535288649071	0.0889828253648525	0.154534701894615	0.117261011894615
ENSG00000147654	22.3828572182252	23.8346975837007	28.2812404989461	32.1071576146269	13.8829825906938	14.2725403024634	21.6439242040751	19.2182290684678	17.5555346594014	16.4537666876014	24.8006875322467	25.1496219809818	16.7453649950516	14.8072190833058	21.1702856809423	17.7066340887328	19.9043254228977	14.1254242798566	18.2707374748536	12.4941307025525	18.1704879694153	13.4775227349747
ENSG00000260563	0.345718598546249	0.261884945413887	0.458052735553131	0.84769452092	0.501822789811585	0.391950249333958	0.105502810450826	0.1061946084755	0.344837103773545	0.0167090639740722	0.261667490581856	0.0482959633313085	0.672829947931035	0.380883634140741	0.641934944786465	0.44947100273826	0.0684064697235617	0.215393291731271	0.137015829792111	0.364585512089966	0.27341362854502	0.186719762747839
ENSG00000100362	0.0462014901881869	0	0	0	0.201189297861164	0.0342483582885405	0.239687943894938	0.310190932687128	0.16493109426031	0.037960706176837	0.475578176798963	0.0731478785562911	0.160902899295094	0.0865315480604916	0.165100565109368	0.331179435785975	4.76591082472013	0.587212890385251	3.14394022371841	0.414144189113603	3.26925441376124	0.26791688991435
ENSG00000123349	136.257924988014	148.953144630089	157.649735457384	178.301334657948	70.0000654698726	103.506873761843	111.373564538608	139.488168432448	69.8699318543708	117.467717463713	128.524322175923	143.999073487272	71.5303754049606	110.167620164023	108.813292209005	130.922050885935	166.743437910219	174.514601998066	168.306205380306	163.68110774698	167.455801289656	149.260288939358
ENSG00000279528	7.20482344402889	6.56028790533055	5.2508181006801	5.7204420847025	0.166000895176427	1.31400877706574	1.66865106823329	1.19437700826563	0.816505934879278	0.375855650805012	0.588597931755893	1.49376573644718	0.597423000206257	1.1245029175014	2.28175455513111	1.98110239744285	2.50045766389537	2.54366807340999	3.42878084177411	3.77433739494634	1.7398587371871	2.87375010703424
ENSG00000196155	5.29164500223106	5.37786138831748	3.88931008577537	5.27556308309804	1.224727993238	0.308866463090824	0.385036644548758	0.248660941038707	0.88315546294339	0.196848959848853	0.134030283431341	0.164919777627986	0.779961803741201	0.273132584619571	0.353625170960784	0.398229194395595	0.753336143751654	0.411890815335237	0.336872181606322	0.152792626837376	1.02455322420806	0.312091213526461
ENSG00000236782	1.26615377984635	1.86480487104877	2.58294960478199	1.14919595451613	1.80822403674323	2.05881559540255	1.64216454334069	1.67578406771963	1.82255789035553	2.21486365652954	2.13717106173271	3.49191990338301	1.67136196486274	1.98891672483241	2.31094544496221	2.1470075243223	1.51126562103566	3.77801040381756	1.92628137178321	2.09685410830352	2.28320332620899	1.36187333369068
ENSG00000131188	1.90454418800833	1.44926710850838	1.6829047485101	0.972506909727089	1.40990180366343	1.53886784805265	0.864548402646121	1.49180122015936	1.29178789658115	1.36140896243293	0.653485164567018	0.783989331611158	1.44264076754352	2.31858434810988	0.669243852874101	0.784993889917463	2.79746363711467	6.1591903081213	3.541580014266	5.21474689421357	3.42308359479747	5.58653607926029
ENSG00000229373	0.107912894489282	0.240033008462066	0.252409337215155	0.146191545098715	0	0	0	0	0	0	0	0	0	0	0	0	0	0	0.00727060020433272	0	0	0
ENSG00000100442	21.2364685101197	20.4404747115591	26.4988274203245	21.9451374535976	19.5238827067934	19.4472446608694	21.3199577883148	21.8243232877865	23.6312789425184	19.5475429450607	24.047417786203	24.5837048448864	22.628624836423	19.6166386681302	21.7901053879765	18.3780873525625	27.5848255443386	23.2455433103695	24.0512252265747	19.8941322899831	30.1013462380033	22.1133474432963
ENSG00000167971	0.776202395984533	0.841880870894764	0.632869769395228	0.642340622768525	0.414222524952922	0.363846579506909	0.792045376837417	1.38798341353421	0.63160319939141	0.393906961417888	0.753948149237185	0.722889321195099	0.477040441686536	0.342061770069092	0.537074438903606	0.920504608390563	0.614340864779004	1.0397354904285	0.769064897142193	0.8836750130239	0.743098917758262	0.551605934299938
ENSG00000170260	9.10487548788469	7.52402728221415	6.99827056837355	5.72077039290295	10.414117224366	7.5102341163789	6.20828091043024	5.8931529874578	7.64771399060481	7.3708606450914	4.72819619575106	6.3772993882185	7.0917694296752	6.56193599810057	7.78848144889058	7.59827199551203	5.02935169735259	5.05808324099521	4.39029418252151	5.27369184467726	5.32152962251741	4.51846304222401
ENSG00000174915	11.3150812091791	9.30376354612772	12.4469744711516	6.89301151625963	14.6833418932539	10.7405310099141	11.1400528001638	13.6283332964934	12.9741409143953	11.665858653164	10.5373994138502	9.99296287479429	12.6994578433675	11.4129331618887	11.4866976086793	9.55236398533227	19.8727160054266	19.2126664409431	19.5240044123112	16.8419637889162	19.699425394442	17.2584242901258
ENSG00000175073	20.3225400962917	21.5451385861202	19.0771224178883	21.8071056838347	37.2497067568966	25.3803070702103	26.4512654722586	23.1781246035124	38.603763296118	28.3683923473501	26.0545757686202	22.0397898377458	37.1544085988764	26.2211392313077	27.2952705775815	22.3196796247674	17.4106403207978	14.4895788069496	16.5578434672321	15.5568586669046	15.3057600016881	14.4026168105822
ENSG00000135045	10.4539260089494	8.08147864818933	8.18770589703352	4.52735174301408	1.47801076361693	1.83475240264978	2.17395523070932	2.46964888020422	1.16504291444085	2.18808316265541	2.64272545816843	2.28176115541214	1.13658848610362	2.79704769317321	2.21430106146109	2.5639721209292	6.18274547153395	1.09137537818629	5.01685786578949	1.54888664735021	5.00295674795533	1.2061632967588
ENSG00000102524	6.89732653355463	8.33438219152524	7.46020680201143	9.83571862592779	70.7845725842554	33.7867870531829	15.3932868714983	6.57456045821379	61.7715537663338	29.8432895764965	15.7946550808839	8.07831815976274	58.7527923543089	31.6720546088198	13.3927842919769	6.20423218257696	1.39069501415183	0.498413522913438	1.68489673515312	0.312256282610437	1.89801245043908	0.419069447861879
ENSG00000100034	20.4986512360149	18.8542256781172	16.4400506138223	17.0563640140212	23.0916382854365	25.4324279432079	21.1515555896849	24.2827959904594	22.6833214133607	21.6698885828234	19.428681730551	21.6880499265927	23.1227365332123	27.7072802739532	23.5970851398435	28.6965283210739	32.4100722843177	32.2820260081085	31.8985126244834	32.0192401043698	32.2024206210755	30.3257195266382
ENSG00000196867	5.72984411083321	9.12025913690982	5.7469099577935	6.67756519563336	1.96830930139445	1.97096678990944	2.06045747940428	2.14215007343671	1.70849846877092	1.63845717579455	1.98426408886526	2.59943071055538	2.36125884928348	1.63089246462151	2.40702413961053	2.2712121445067	3.93524308322196	2.57207241107111	3.7888099957585	2.48086951240749	2.7468890805165	3.24429082184304
ENSG00000023892	72.5762734416239	74.929961377181	49.7964199219143	62.3796794877296	16.3557931421106	8.22179629123328	13.6215680440835	11.717055039386	11.4957132516388	6.36555430884336	10.4836877258605	9.19019455981603	10.4563497492495	9.28394631385835	9.57908572675407	7.06141734319754	35.0508586327014	18.1739481327793	29.4149885057477	17.2706006982364	32.7262504040489	19.8004081334956
ENSG00000100373	0.37655040513328	0.373006567067455	0.301112873743096	0.33203052674295	0	0	0	0	0	0	0	0	0	0	0	0	0.178625952426742	0	0.0585460965202287	0	0.0204961599718524	0.05598898851607
ENSG00000228278	0.127905178099928	0.299476085903919	0.498619146849587	0.699766250081823	0	0.0711104070780485	0.393987057777304	0.310100233584003	0.0285374195989879	0.0525456090763586	0.274291799337999	0.0506260317376436	0.0556808717297498	0.0299444699209333	0.247578435135495	0.0573027576392839	0.0358533909296738	0.474148654034758	0	0.130286987723538	0.0905067274546534	0
ENSG00000225513	1.51212343887026	0.316113646231914	0.32748813101726	0.225109989444311	0	0	0	0.0402865260724516	0.240982654391454	0.0443718476644806	0.0463248372215286	0.0427508712451212	0	0.0505728825331318	0.0643280720352055	0	0.181657180710347	0.152530360663033	0	0	0	0.208776717177701
ENSG00000248559	0.373876674445944	0.218847908929787	0.283403190303398	0.633121845312125	0.0678369042788285	0	0.0606133935042006	0.0348633398703908	0.208542681684912	0.0383987143250313	0	0.0369959462698165	0.244139206815057	0.262589966998953	0	0.279167280806768	0	0.0329993568742139	0.0629745833082973	0.0380838887191879	0.0330697658007387	0.180672159096087
ENSG00000240875	1.32022849829503	1.48834191586052	1.58143161859441	2.17410050167544	0.343051816406685	0.217480520641114	0.507347519069365	0.243178225789447	0.450933337191251	0.2008785860062	0.251664105630035	0.477399065212119	0.227055466208504	0.122107563460278	0.543617510156666	0.486810818308247	0.904630829493178	0.483370861256091	0.878518667211659	0.425027436812399	0.634336218578892	0.338684563832035
ENSG00000268592	1.30547847068935	1.50480545644283	0.626364548108572	0.230226125568046	0.393566171931716	0.253098198195148	0.664242642864215	0.494425547252816	0.37641092297508	0.198023121808426	0.223967188219787	0.492871614768133	0.192352102339136	0.639475291534641	0.490435094648571	0.479890862874444	0.540467645088636	0.368720086726754	1.17726039209395	0.556465415334911	0.895343411266282	0.349399051475078
ENSG00000224807	0.135118258040432	0.022597480667889	0.0334436988443814	0	0.840552586774999	0.186012926113614	0.375523804076858	0.230391570867079	0	0.301333834417243	0	0	0.369731602589919	0.162684808784101	0.33339211281153	0.161424766026471	0.833256726451354	0.381628781643014	0.819319836846632	0.330322529637436	0.505371162832576	0.205211427726295
ENSG00000267506	0.125866848568455	0.3287078154045	0.20968932691771	0.332956508291636	0.0281077212948134	0	0	0	0.0086408123088569	0	0	0.0076644988288066	0	0	0	0	0	0	0	0	0	0
ENSG00000172340	40.4104089065713	36.5905170669934	35.7680455022824	36.8110981161981	17.253289714402	15.132707805944	15.5064630996755	15.0312170386148	17.2860837525062	16.2120076443848	15.6585387282633	16.0058379469621	17.9194071485317	16.96395429007	15.6191067106122	12.1360932119529	24.0143709935611	20.98713685241	20.7765571926193	19.0768837070428	20.6177854073734	18.1542369036688
ENSG00000006125	122.397469909051	114.180249018967	119.287043201094	113.39671033486	25.0709467917906	34.4627827926079	40.3351387846214	45.7374682088634	24.5550847318179	36.5083845740274	40.4476252644669	43.4497550533024	25.5254027515661	38.0879770103873	43.992010653989	47.6400178467535	109.254946989836	86.8129863591059	102.274373993156	83.5425845037425	100.525953353054	80.292802251972
ENSG00000172809	403.801508664048	456.098546348348	543.510118358002	597.275365996943	123.486281901639	100.343650005285	117.380259467807	117.160926642813	131.125515889515	128.518433481152	166.086380683293	156.424485376316	140.845604267171	120.76844117889	72.407020269509	102.263768001955	180.329869068853	200.540940928742	203.04722396908	260.198311786536	266.350741757835	268.288684584867
ENSG00000121900	7.38652403527085	9.32119317375947	12.8809946269477	4.79839714341821	7.77446626669205	9.03102169891216	10.2021911803386	8.70666040447393	8.93221233448322	11.5600339967989	9.21620445775675	10.0998933316599	6.51466199238073	9.34267461533118	6.87506269876259	8.42350537297473	8.30006000021948	4.38023042298776	7.26030656509606	4.69033155804736	7.10477810519029	4.31117053316783
ENSG00000197555	5.50393362207008	5.12642239633438	5.21866530334693	6.00031853396857	62.2188335302414	44.2788824481611	30.1618762997259	28.3439473753643	62.2908374442419	37.5294392988977	24.6646899621743	23.441692266613	60.5167097085486	37.8465904651254	32.9533276928978	30.868758799173	10.0639344017231	7.16623166604382	8.13372069528968	8.30983248329678	6.05165191587038	7.35953516158702
ENSG00000181924	60.9001905765833	48.7394346979087	68.9178921136208	58.3514688773725	33.1436880268008	24.9286204396849	30.9957414378851	29.4926261586175	32.1438217889477	30.8393180281619	36.210888696669	36.6874010605542	37.765384873596	28.6814734206825	31.1581089947415	26.1030676056347	44.4010678748199	47.035258626768	38.3133016005274	44.709372679631	44.1211281727147	48.9710327642914
ENSG00000129993	39.7071332250456	44.0640736950713	39.1754436411478	42.9153039737955	6.03820043758913	4.69378720422827	5.60314047867986	8.4665482893688	6.2232657779851	6.24308384355786	5.67907057890574	10.9640756860839	7.50883734593011	8.3615389227767	5.2415073206786	10.5523758966695	9.76886652863526	7.66299049736033	10.4979793493884	10.0977571962828	9.56231038021888	11.6584788677934
ENSG00000228784	0.0236285696052371	0.0829855950244208	0.122816578060504	0.0861809026190545	0	0.00875772312093937	0	0	0	0	0.0101342619103976	0	0	0.0110635863587308	0.0140727430315228	0	0	0	0	0	0.00835988245813522	0.0171274044840725
ENSG00000272660	2.08302718619883	1.01607957717401	1.95490363923568	1.26624369062425	0	0	0	0.12949240523288	0.619669682720881	0.142623796064402	0	0.549654058865845	0.604535178780141	0	0.103384401485152	0	0.389265387236458	0.245138079637018	0.58476398786276	1.55599888195539	0.245661117376916	0.251650507312408
ENSG00000250290	0.428700927699869	0.737133805711685	0.0348172134882108	0.82368663447443	0.359752491269201	0.129101584331334	0.21719242435353	0.1399146164589	0.549982463715887	0.110073492001192	0.241328396771469	0.116657559351351	0.396580409453345	0.150547720881429	0.255326416016251	0.208067344901185	0.217808361656563	0.122974450093542	0.288836016055696	0.185590725621621	0.142196346883	0.252482868417079
ENSG00000100372	12.4200939551889	9.0391270051153	8.51795911474072	7.5068620841097	8.56339796773627	7.91784703001917	9.19526863977694	10.4851346179196	6.26267528576086	8.98019676753031	7.88390330226697	8.30801641786577	8.07420068421857	10.0413449050026	10.6765969642758	10.8813413711394	12.6030471625705	10.5822809846713	11.7430969146954	11.5043188205901	11.2640016596247	10.653347711607
ENSG00000272908	2.56850235696604	3.25269376839241	2.79206453164759	4.74841383984094	1.02168996078479	2.11452287713791	2.06602969322245	2.84646415161301	1.37756852739017	1.57263027164508	2.0125882024597	4.49666176206306	1.64496233860145	2.72908542937937	2.82415926008219	3.06119406494413	2.20148565037692	2.49373188736438	2.42938534795017	2.14337983462259	2.57769414320799	2.70916433685241
ENSG00000104064	24.152356437207	24.0126348510184	26.6157619051482	26.2344382901012	22.5062591302083	20.1035578758362	16.5033880948892	15.46866176825	23.5356840756353	19.741943408032	17.9155187561453	18.0040611174939	21.7883907816372	20.6209695993226	19.1226663598754	15.8722856443097	13.0021430010741	15.2227099940832	12.4753651181804	14.1135100790637	13.2699858581025	15.6964152585659
ENSG00000123562	153.904790166479	140.967877154111	166.866741613956	137.075132727846	171.399508741966	129.041503393225	139.869186576756	117.472726313375	182.395191975919	133.600993150232	163.748518902299	131.895874163931	169.452603015556	122.568865210337	147.919067944485	114.726499987595	129.038487267064	145.116096970535	115.27370558437	134.900297415522	117.601418973084	140.845391741408
ENSG00000273335	0	0.0485498774076319	0.0718525884728263	0.0432165082124318	0.692260559022857	0.12296680177319	0.26893314524048	0.061873504206837	0.962285684771334	0.408887333426954	0.249015763221528	0.328291673384037	0.830462148324255	0.349522481670962	0.345790830905968	0.173407662480654	0.023249639169413	0.0292827057586881	0	0.0337945770204398	0.176071108017585	0.0601212816104728
ENSG00000091592	0.503929162031858	1.66660227173591	0.594804592549677	2.68477796508719	0.333733655575989	0.0700413548202655	0.0326790716663393	0.0281943028500828	0.157407021530965	0.0362289580464266	0.0108067271900922	0.00498649353558957	0.318093938031023	0.0412920113995244	0.0525229204019951	0.0376275235924104	0.0918173930495534	0.00444781378294226	0.0848802055995712	0.0102662634183399	0.0936033806490583	0.0182639041076916
ENSG00000179387	15.8706833234196	16.3019360733413	15.7152439637628	18.1289520541494	6.28529684542615	7.57915631274564	10.1063556108024	11.7112362095231	7.01384366156601	7.27224630482225	9.57222401771383	10.4192665004789	7.09166267415165	7.62761332711246	10.4066056879559	10.8248537455685	17.5597188418204	11.1793739614684	14.7283413206752	10.4458666201201	17.2232739435684	11.7344723739449
ENSG00000175084	0.0232777622978796	0.654028233583271	0.403310506178891	0.460893297353654	1.40222259993977	0.0517661967234836	0.0150952895700116	0.121554173494466	2.03588794227263	0.114754778442622	0.17970842025593	0.202698096420833	1.3578879255167	0.69755700045699	0.23568474668071	0.139048837183448	0.0391502544634369	0	0.0156833253449782	0	0	0.0112487455375917
ENSG00000134762	5.10533479556118	5.69465202410497	5.5518739879715	7.7650645265968	0.110658864296166	0.0692730404241396	0.0606011260697735	0.0917270630064928	0.149242445342612	0.0525349744661428	0.0210950989169074	0.0661898735124828	0.0685164339439139	0.151995002148757	0.0644452452083115	0.0528841479123932	0.181988068106905	0.0590395294005365	0.109354771257881	0.092184438186903	0.0800474395824398	0.102201717197645
ENSG00000155090	17.3883643987063	32.8803110538915	24.2562256899107	51.7593039672577	45.7021521668657	20.3237950113062	22.4775564756785	19.9912046562898	41.1232833404244	20.7298494350799	27.28886725492	27.5412806405071	38.6030967255092	23.0474908275991	24.8857088619321	21.3968745823323	16.8508814610975	13.6241039286719	12.9368212969094	12.5692616504583	14.2029651343137	13.474998153543
ENSG00000160679	41.0531250372016	40.6513566783303	33.2674594630655	40.0436038915361	33.1026357742309	24.7712572737442	30.2829267938633	31.8190639183097	31.436786995953	22.7882566059663	25.2690458237795	25.3990470338662	30.4775088246247	26.4535077865612	28.2490470181751	32.5366728846162	24.7963421633279	25.0104929616591	24.2019967224044	26.4546123730411	25.0379194141018	26.4159228691469
ENSG00000262456	0.456375283361246	0.26713829259035	0.177911057091871	0.166454569659526	0.563078153826144	0.47362424495176	0.207166903619991	0.204269709663135	0.386929895783461	0.412470696599397	0.254460373470369	0.270956226201473	0.556285892210834	0.235057059661035	0.312580068340083	0.204460543689464	0.294233461713943	0.257797792669915	0.0768703833810201	0.316114156129222	0.145320660983528	0.16540408931332
ENSG00000124466	0.0470512755837102	0.0275413631760622	0.183422338628115	0.122579253690634	0.187815630433155	0.139513157481296	0.244096531439956	0.0877489677279925	0.146969092223249	0.40591864513973	0.242162750238388	0.130363256943012	0.450621575663803	0.132184688131129	0.406331723165262	0.660488706961994	0.0791342994381958	0	0	0	0.0332938590830283	0
ENSG00000175203	64.7949313354047	67.0872387834379	63.6968602656332	70.7282920798814	50.2288034725413	58.2596107503377	66.7863483106897	68.087835273217	49.8390341364831	53.6973120681345	62.6185027941392	65.9549726517603	56.7660079000329	63.7916768934542	67.0755881553792	71.3582984985974	101.398157775021	87.4001892373361	94.6809169913443	84.4566238066697	99.3513874445314	74.2315362618637
ENSG00000232433	0.122222886030107	0.190781077357065	0.0882347377306711	0.254734690486019	0	0	0	0	0	0	0	0	0	0	0	0.012168230177663	0.228403831572105	0	0.274491058845889	0.016599850908615	0.475672406656057	0.118125971580007
ENSG00000068438	28.2224204932834	23.6946992554592	31.3439285746632	4.23311787730556	22.5226433214956	16.8066579216534	21.0126430814562	15.997157000198	5.75407562526532	19.9285222528083	5.30777289447835	3.55218609471124	21.4671675730091	13.3804346643782	20.2830349580393	16.2519307963543	20.1385256458045	24.5138079637018	18.3623848161531	22.6327110102603	18.1655533733815	22.9509827757484
ENSG00000227698	0.380567979581441	0.381882257192916	0.0941960108390967	0.45324158948519	0	0.282108400936031	0.0352561125527789	0.0811138108841308	0	0.0446696452998127	0.0466357421693241	0	0	0.101824595704292	0.0971397060934311	0.0649516715971003	0	0.0383885135896896	0.109888534631928	0.39873064699284	0.0769408421314727	0.0262722378998785
ENSG00000127952	25.0131417918931	24.057811502332	21.77510457427	20.4694489644808	22.1404322098328	24.7224072505452	25.0466040766601	26.6903316779699	22.4763135675096	28.0670965776788	24.295998129051	22.1303702812787	22.8881532874176	24.2964171281776	25.5300007380891	26.3380666864879	28.1009543924281	26.5446693499983	26.9310074733162	23.1608456642585	26.8615930161076	24.8146191468905
ENSG00000212556	30.9731166575316	23.7085234673936	13.0032052021559	55.6154091568298	0.345835198284224	0	0.154504728540119	0	0	0	0.204374281859685	0.188606784904947	0.622315625214851	0	0.283800317802377	0	0	0.336464030874338	0.321046895297202	0.194153158176252	0	0
ENSG00000168461	235.429373000566	266.876304778979	259.425802502407	290.585023809838	786.867980410801	1390.13716516567	1436.13853070927	1404.64306714823	895.13595491756	1321.30864394564	1588.11426215167	1584.99954135406	980.155108628881	1483.38129917987	1640.47125886669	1468.91077215946	1455.90758578697	1823.77689849846	1417.43483509416	1811.06415322671	1437.8785177512	1898.37207207766
ENSG00000256713	0.114362276889347	0.133883426639399	0.0743040297266051	0.208557784338112	0.0207501118970534	0.0211936899526733	0.0185405674248143	0.298594252066406	0.0510316209299549	0	0.269774052054784	0.0905312567543744	0	0	0.153252171613284	0.222020096265147	0.336600070139761	0.0807513674098411	0.0385256274356642	0	0.0404618310973744	0
ENSG00000155816	0	0	0	0	0	0.0179876549773063	0.0314717569867042	0.0724071362260739	0.238215504590653	0.00996871265552485	0.0208149543182106	0.096045392213203	0.105635203481303	0.0227237115725505	0.0361303450022996	0.0217424342515506	0	0.068535858510599	0	0.0395479223843789	0	0.0527674553525767
ENSG00000204389	3.37527553319255	4.54737253390991	2.32961404675627	4.03629591729042	11.3246853864383	3.10088004635425	8.05197593490227	4.28457111303328	12.4145572364778	3.67340706074798	6.79684087102756	4.55542070644735	8.03569301848466	3.75151300758068	6.07689369021101	5.14959390296928	4.96331094837014	2.65677882302414	4.51834032151881	4.67134620464502	4.32256173745175	3.11239880628643
ENSG00000232320	4.56553903824401	4.4540474615847	5.6854942510964	5.30286007423854	10.3892683539356	18.8254713689206	15.9753656304222	11.2818040723441	16.6377065497661	22.6244323072024	29.4538935680522	24.0944244982288	12.3805492092645	28.3247729569125	11.1881749552424	13.8348967106665	6.45220710350842	7.4213035068193	10.5097308503554	13.7191433178632	11.1388808016109	12.8238340712624
ENSG00000260641	0	0.00503811371717235	0	0.017938639144668	0.134304336787197	0	0.0306984780276277	0.0321036598771086	0.188194352021659	0.0282873475459766	0.0184577445986257	0.0102202366178349	0.0674441584259764	0.00806013711347947	0.0333202781482161	0.0899742254415295	0.0120632978158987	0	0	0.00350692795005803	0	0.00831853397644462
ENSG00000254400	0.852701187332854	0.641734469794111	0.63316717060265	0.380825170112557	1.37033946989313	1.17388608509794	0.631959190419735	0.726974906570556	1.08713979424716	1.30112936760507	0.888182969284948	0.867874829788176	0.68938222141595	1.36889005352838	0.943155943373313	1.41892542725846	1.09267477119006	1.20418705786605	1.51833456497699	0.992662763607906	1.37915013264234	1.05958108342066
ENSG00000254602	0	0	0	0	0.121878742139652	0.213401419069366	0.0466717146429185	0.017896285027249	0.256921289973119	0.137977611197546	0.0205786542445093	0	0.22975917456106	0.26958890985085	0.114304570250118	0.0429912100748823	0.0134494457584166	0.0169394526896261	0.0646530766442538	0	0.0169755954752065	0.0115929815806966
ENSG00000270127	0.284828609247224	0.369174161987041	0.0704991491755148	0.339219741314157	0.0295313438467901	0.256382436011828	0.0857569150457086	0.220066624213267	0.0181569182881798	0.00835802907032912	0.0785331062148141	0.27379168273351	0.0531403882561028	0.114312919915827	0.236282474721192	0.516500368842994	0.598807157008784	0.689547046948831	0.788170799881996	0.588554697158819	0.99333880027669	0.614466844979368
ENSG00000174171	0.0811418492119744	0.0949924145605084	0	0	0.0294450669657686	0.0902235548903454	0.0394644799109152	0.0302653367823093	0	0	0.0174008153169348	0	0	0	0.0604082479462489	0.0242348891518396	0.113725280077429	0.128912345718966	0.109338174692202	0.0330611387879428	0.157895709833243	0.0490137326429286
ENSG00000198815	94.1028665590078	84.7824583114147	92.2233968955562	98.7496857935804	127.14510424734	84.4051024277977	79.0302465882375	76.8012192524292	138.687330741268	95.3078151736081	83.8923156802077	83.9045792977606	132.064059144431	85.8694337500654	80.2098898198207	78.3901724505404	77.9137836773121	86.5119446082059	74.8517103281992	85.5104690884915	77.7666983963375	84.1882829880491
ENSG00000127526	40.0079422193384	36.7908526037179	32.5763180686876	36.7726884735244	43.9353763143995	43.7837747049861	56.3675488417121	58.3212676901373	47.030625589958	37.5764109223394	46.0915466743699	48.3715343530679	46.6303933464346	44.1102866626659	67.639926463277	72.8097724843704	63.3839803197974	80.2430404567216	64.9634928099046	76.6143726801908	61.5581398261569	74.672409927609
ENSG00000275377	5.85589972023767	4.45605983242578	1.77553805973213	6.4074981935203	0.850004583734718	0.217043812768341	0.379746561713064	0	1.0452259708545	0.240570258421883	0.753476268061008	0	1.01969789191831	0	0.17438332780628	1.04939989893628	0.492444164576242	0	0.394539558076079	0.238597857035876	1.45028852427336	1.27341220567724
ENSG00000270426	0.14170252967339	0.207363179015104	0.0306892251057407	0.332250531067588	1.20840666222636	1.65440538916276	0.78108221366929	0.951372773139529	1.7072532074963	1.19338278339602	0.850864357130118	0.98152510511758	1.14121436810537	0.928889679179971	0.822855440392023	1.41781167103612	0.238325747287627	0.275154987347673	0.334150850207292	0.894915869028148	0.27574207052511	0.171190821300958
ENSG00000242737	1.48925806255627	0.871734010500265	0.645072124367463	1.12868518384334	0.294778748398252	0.551980504338427	0.043898279418084	0.0504984310100369	0.422894351717593	0.111238615314854	0	0	0.35362782045635	0.126784385180553	0.0806340735817339	0.121309459069236	0.15180265797522	0.286791068099018	0.31925833320641	0	0.28740297854681	0.22898560553961
ENSG00000189362	16.1044612853698	16.0424194034874	12.2951580969889	15.2044868578419	2.12006335209983	2.86828384161258	4.87958797800965	4.03879396056737	2.00641945726805	2.77708008195884	4.31616875434066	5.32704374231215	2.11720470101415	2.70687454968084	5.26486203157865	4.99725244510239	7.76815948978483	1.57665901440549	5.74974987184881	2.19347860011333	6.46077916625634	1.93634164216889
ENSG00000162840	0	0.15546572765504	0.115042668975618	0.138387288592814	3.85521204644708	0	1.63623040388388	0.396260912188049	4.14806208378732	0.109111100814297	0.3417406024539	0	6.93728893682129	0	1.26547026954503	0	0	0.0937686643420286	0.08947208557463	0	0	0
ENSG00000146733	19.2986342250774	19.2168883926379	18.8962834218522	27.379630308427	10.1782876460546	7.92936330987949	14.4808224886912	11.4363069449079	14.4516271340433	8.91037103201537	15.6663458128993	11.8822274490116	12.8969548535905	10.4325804333053	15.8830315790779	12.2493846215254	19.0546591429692	11.9038653681748	16.7055091380509	10.8658819213813	20.0739515487405	12.946644422854
ENSG00000180764	0.127821085280664	0.11222969688707	0.166097107870123	0.116551030037735	0.376871690437936	0.260566733803412	0.290115387712413	0.303936809126484	0.513335831839783	0.183788718136902	0.513958992842404	0.290908295454967	0.417331977461635	0.1795486953839	0.195077733242857	0.224288242699454	0.313510913454741	0.276404869544698	0.166855733551899	0.279932857252151	0.18089444540575	0.262515102960127
ENSG00000142065	2.64775672421814	2.41400115973953	2.35070708898975	2.87754345828039	0.793821914802425	0.637999913971276	1.1899068050923	1.3242238587268	0.469400546674942	1.02144735400772	0.922850913660556	1.15919418464698	0.593235455812287	0.912326840581706	1.13555026323829	1.19960913188781	1.23643936944389	0.599280007769787	1.19599048771931	1.12022456734257	1.07846801406246	0.776943605950588
ENSG00000231160	0.625503873834729	0.596668274107903	1.02353978031406	0.651831833114485	2.77426424553074	0.669752928437673	0.871353645417869	0.950516225255651	1.96415795524016	0.875593180795756	0.476938266913736	0.88028486071937	1.31107486341737	0.911179675763766	0.37253864405517	0.581221488352698	1.41567917283802	1.30864942418236	1.56085716493396	0.86841431664726	1.77044618433698	0.828439547428199
ENSG00000246640	0	0	0	0	0.0348156239883447	0.085343717930228	0.0871033368951007	0.114513615365832	0.0684988200402079	0	0.0740685316806913	0.0303796163605283	0.0167064597373114	0.107814277804545	0.0514269032259341	0.0401172089276208	0.026893581826443	0.101616653619766	0.0193920943468108	0.0312729919210071	0.0611000805161695	0.171542259228618
ENSG00000167528	5.82315906684976	6.2566263207882	5.81810839792188	8.22586423089236	2.34792267205743	3.05040170085601	3.01259539386692	3.26282247903083	2.61000382871255	3.4342108935209	3.4299619891659	2.92973223069601	3.36872238867634	3.63543085302065	4.13097203804355	4.05818251652011	5.78923443318119	3.52696001692876	5.60601216053309	4.22856894341058	5.32919804149924	3.73947115232424
ENSG00000188761	0.200107826670519	0.0260294859660314	0.096307449325426	0.115850291914387	0.0968211991536802	0.0164818265871659	0.0144185565517769	0.0995184084131925	0	0	0	0	0.116150400314574	0	0.198634257199285	0.132815174766257	0.0997203187796965	0.0156996025385098	0.0149802302471704	0.0543557789587678	0.0314661998469975	0.150422383144958
ENSG00000196850	15.600160312225	12.3864938931689	13.3061040246345	13.7352593281072	19.8136620419591	20.7218452784023	17.7818030158241	16.5929662116591	18.6839798274932	20.5168343862341	13.5429243509877	13.3487414295991	18.679090210144	18.6763121859367	19.7952037995163	17.3984922019684	12.8154254109665	17.2870100315455	12.4040845910282	14.6781948840892	11.5758496218517	14.6160648186499
ENSG00000257337	9.06384966352437	12.9818622400728	11.6175558673152	14.2838465100906	3.04714549707746	2.12367665582681	3.41135135392543	3.27942148211725	2.95350692272452	2.37416441009645	4.47006432335787	3.42137307983059	3.54795798521881	2.59031837364821	3.22130665603125	3.57016368056135	4.99834163387464	5.0223411437828	6.25649925225522	4.46789035949497	5.12043650142333	5.04835468937696
ENSG00000249526	0.641777742226752	0.80141487777105	0.778360874776937	0.713376727112254	0.465781561069421	0.475738638902437	0.138727837245529	0.734094269101892	0.076367742588841	0.316383772959765	0.22020609242628	0.609651508953313	0.0745025748496652	0.641064708166459	0.382231061828906	0.843399742719038	0.0719592705278664	0.241685430628045	0.201784756375178	0.104596595778051	0.272476239344115	0.351483689790804
ENSG00000115919	17.8685442838108	21.9019824019284	15.5456715767367	19.4760812744877	57.4157063206449	64.0488960070144	32.2741322741691	32.0069012619998	45.8132067472708	55.7454013902622	29.5907630688814	32.2344255810131	42.8160971868166	55.4732478594961	39.9024807397483	37.6886794025539	26.3763229690093	37.0354918823169	21.8204705038938	33.1901239770946	23.5790287719548	36.5179876008021
ENSG00000259735	0.586768221464459	0.744170957930261	0.974274836455486	0.968154129652344	1.80989406586975	1.19614286352613	0.412219859243859	1.13077874992093	1.57099356182759	0.12052715160372	0.545272228865076	0.348372290830465	1.10689539776645	0.732645380761667	0.669814432157321	0.496547034674412	0.794978607736429	0.828635762153299	1.21894465075618	0.916465410626736	1.34940613770419	1.32323271450656
ENSG00000123636	19.093648813839	22.0259830922882	18.7084391240496	33.4382337391539	15.8605859716872	16.390692209753	12.6814040161285	12.577300340339	17.1935746257376	10.8351228543491	14.1216036046273	15.3104037121558	17.7647323857178	15.2456122245261	16.5524685577111	14.3370841252154	8.1035317687625	7.59787225176333	8.28437182981887	8.61103145374904	8.57154300843187	8.22006429541899
ENSG00000215218	0	0	0	0	0.102140346956772	0.0375565735783995	0.00365056342624326	0	0.0251198041408743	0.060128633040818	0.0193154290013323	0	0.00490125810917418	0.00527166947878371	0.00670549743243976	0.0201760925669936	0.0157798106940885	0	0.0151710833079984	0	0	0.0163220157626764
ENSG00000156639	49.0439022152461	63.3898276980478	52.8073340881043	87.4175767299899	156.528867269184	151.996049260874	148.750797918238	154.351946489463	169.863979066486	147.188583744378	140.655086859951	147.453358043681	156.43059097544	154.360815213273	134.309887548523	157.045240487445	86.6883588107433	93.2163730199735	81.5586974874888	94.4579717570683	77.8626558197321	82.3078774894403
ENSG00000169248	0	0	0.035472297257857	0	982.980174449891	162.587026447802	166.078655627171	21.0613342495871	861.453099067774	142.479610255407	142.604006072001	22.3334585165119	858.434860900834	123.777875598361	159.821658835066	18.1856198998336	0.0114779179050346	0.0144563315708435	0.0137939272621376	0.0166837591693157	0.0724358812821573	0.247339729175351
ENSG00000233868	1.18394280241215	2.33437769525106	2.6990780028895	4.22081230208084	0.768818248493389	1.01621026183331	1.89921966313162	1.71992476693928	2.22445527130573	0.972767429567459	3.15365238008099	3.55161084190238	3.41794889541079	1.05035986799581	0.0371123492510801	0.483889953398397	0.0349340732135283	0.439991424989519	0.503796666466378	0.86323481096826	0.749581358150078	0.873248768964423
ENSG00000140795	0.198181315710388	0.029001251947882	0.139493633788479	0.167799877452755	0	0.0183635437918168	0.0883559150978663	0.00924002891569992	0.0552712510072141	0	0.0637497759929293	0	0.0323528000876222	0.0579964249233162	0.081147797292117	0.0147978579020917	0.0763849001457882	0	0.0751073011933821	0.0807487141038847	0.0876466779632219	0.0059855710200029
ENSG00000005471	5.67469200226923	8.26366380372749	6.57463120172287	11.7429528784043	1.49840034415599	5.01024061007431	3.62011838565192	6.01429842244407	1.46167931804593	3.85700232546256	4.04655258216533	5.98958575774076	1.01425337303645	6.35101315532352	3.90181661419044	6.12498578886344	29.6734030237227	41.8363559832345	33.4694816707629	39.6260422006882	30.4342294584226	33.4252069181065
ENSG00000127329	2.32247507204627	2.2619030522369	2.2602445805409	2.92487359200722	0.355047156595576	0.19780202700848	0.13138242674965	0.210115777502722	0.246960670624833	0.150221891747377	0.156833781972032	0.16038096268249	0.249533634185377	0.254509728079506	0.158923561453385	0.218429381159911	0.465408799705241	0.586178083881929	0.406171976929481	0.3624087011098	0.541972981606251	0.272220556913788
ENSG00000236804	0.322735509149885	0.377825075177587	0.475295807680143	0.100895911603526	0.117115505395056	0.0239238199996976	0.0209289273719683	0	0.144013538480948	0	0.0276841656702362	0.0255483294293553	0	0.0604456763344204	0.153772283749495	0.192784841991393	0.0904667234613283	0	0.369651604545384	0.0262996309880182	0.137022137182344	0.0467876109212976
ENSG00000147168	0.973810572354751	1.6467184598902	2.13715063238588	3.58562327353973	3.59662447084724	1.7485266020616	0.856035993745878	0.403582741153233	3.39907858019646	1.42242788594951	0.575451005556834	0.925063376007521	3.01460106960711	0.992993819996042	0.592872257848955	0.633408932765489	3.54255766478771	3.25468278485123	2.79936883236883	2.85680034345894	2.00597724518818	1.78821998962868
ENSG00000118473	9.13141426467621	9.03476522346352	9.94828195714281	6.45860022732761	10.118359349474	16.6530081466084	8.23537928274038	8.52720515155074	10.5198953205796	14.3430368918708	9.79396232285499	9.36265002391114	10.7922185532094	16.6692510861652	11.8057228449602	9.0936578517937	14.7355682068875	24.1672288407783	13.6222344970314	21.93582288576	12.87616917018	22.7338431837056
ENSG00000232517	0	0	0	0	0.0756329121462067	0.041199854682155	0.0405475531160175	0.0881051813762879	0.0992038371422794	0.105601953060835	0.0744931987910516	0.192488914268342	0.0816589113703878	0.0455416180615681	0.0993057715809347	0.141099986411196	0.01168463855341	0.0220750414767469	0.0234039331906193	0.0169842385368591	0.00983206301680054	0.0453229901677578
ENSG00000196843	12.919559625849	16.3295088973538	10.7079888108362	14.7209930368444	17.6375951124954	11.6770252013161	4.70395420785866	6.06509122261687	11.9609529714943	8.33972704012755	3.54156165376297	4.40470293905562	9.26869670340906	7.28059166211421	4.16888276558526	5.08425931171343	4.41560841768486	3.74947214332417	2.91862339577294	2.41204597868103	2.22032447435801	1.50402725227663
ENSG00000257298	0.0928147059413864	0.018109629637729	0.0804053790803493	0.0214936336197624	0.00748465737852553	0.0344009607761406	0.00668766488906945	0.00384658110176177	0.00460183299283489	0.00847329999958254	0.00442312258639675	0.0204093911100197	0.031426080798034	0.00482872844046452	0.0276393689521093	0.00924041922466704	0.0635973579826168	0.0582547526402418	0.0868522791224129	0.0546248860050308	0.116758095252343	0.0822282582773409
ENSG00000151388	0.0625936480076918	0.109917172546834	0.0203343288047696	0.195684794430019	4.3724881637545	3.01017267309138	2.47098128960138	1.71600367011763	4.65051522994969	2.97002805197859	2.35576562754039	1.25733808378681	5.58601404732454	2.93814444723233	4.16599861232504	2.74349712792845	0.526373028458829	1.04968978080243	0.369007539024794	1.09028312456864	0.282360009348226	1.08891913016058
ENSG00000265618	0.0867153749830021	0.0253793293138914	0.0375607643577843	0.0451826473014898	0.220273266346954	0.128561187937715	0.43581084000344	0.129376890152387	0.135431821825705	0.160308637860077	0.204556596116473	0.171613666907266	0.188748717727965	0.3857253752527	0.206584352655432	0.10359820590153	0.145844302086809	0.21430447639989	0.116848468582746	0.1413282578696	0.199421602866185	0.0838086732649112
ENSG00000104852	81.8737713511594	68.8745217644521	82.601477726993	60.1465753046519	47.1078587545838	42.353560187337	47.7709307554981	51.6867557908263	52.2599086145722	45.8027217414269	62.0811340836782	59.4021081968447	49.9143474075252	51.1142544804612	38.4268272062696	51.850867612823	44.3332900131203	44.7931163868651	48.4887542914498	54.1439456216199	54.9160400753278	54.4941588374692
ENSG00000274373	0.758359779372623	1.08958320616107	0.716691350554489	1.58055950035367	0.0500357308155898	0.0511053516589285	0	0.102859215504132	0.12305497245521	0	0	0.163726740938762	0.0300123847621346	0	0	0.0617731855402209	0.0193252319904625	0.0486799023392659	0	0	0	0
ENSG00000152413	8.62151598123091	7.41342662736773	7.73004979304699	9.92712199643377	40.577411429142	38.1121835085199	34.2477638717643	39.8877508143741	45.1995384759605	40.9594949126182	29.899507881814	34.8083235924744	40.9212010610821	37.7499613020154	32.3517956187207	38.09712272695	13.0479650104133	30.4963938102295	14.8311714643049	30.9061604313121	15.469861114006	32.8068236098082
ENSG00000172379	0.0424118391605346	0.0099302716093795	0.0146965503822256	0.0441969874563438	7.34438079204433	18.7251613882031	8.14102402108774	14.6423593714638	7.6912579118864	16.8520095789603	8.28026148032978	12.5432399192492	8.38225479128834	16.6493343124781	8.98740629455214	11.4714853873714	10.847121183254	24.5685683026085	10.7898650800618	18.3105741825155	8.25901529694401	18.658735927871
ENSG00000089737	55.1584880929685	45.5130104098745	49.6160543176577	56.3017444517116	48.7864543826887	44.2099824536247	50.551204569617	46.4431959552171	55.1415243088139	35.1944648676973	58.6405376987127	57.6390785813692	60.8051432512813	48.3100674314231	46.2027161932307	48.7663502798014	44.6590208157364	40.3595925772053	46.2842837924567	42.1584217854304	50.381168406468	45.3708191684404
ENSG00000112576	136.063905785071	185.377652708669	179.49875837873	209.733423234367	200.956704014943	124.186719624736	148.127372916571	149.98651108345	183.643619264935	133.587407791366	163.17189282335	160.399514211756	167.355300681612	141.514436319623	155.607025929377	169.040996873289	174.929764596354	113.938898843228	148.582419841427	111.727898009606	140.85869311387	112.364768498281
ENSG00000010292	140.388866193977	135.406420640135	128.665838922681	121.326278306675	9.20008447987905	12.8388831672854	13.3526994476827	13.6662347335733	9.5888913944047	11.0279822228876	15.8599573458225	16.0315767169205	11.1400572519283	13.7276809804892	15.8263206513393	15.7618547581863	53.7370823272868	13.0911256196672	33.1920847671389	12.4981018349023	36.0114529175743	11.9156690700924
ENSG00000132434	13.6679310381051	11.2894854421805	15.4610752300551	10.6138643112198	9.00977788549128	9.0876382650571	10.3289855401999	10.4963079553735	10.9961766628049	9.70386872331173	10.2903101789861	11.1506253343167	9.70336720080226	8.85669684871629	11.1181034055752	9.84731465673809	12.2878933703432	11.3013338879792	11.5448054571937	10.7343200229395	11.4568834486228	10.2027984875536
ENSG00000115598	0	0	0.0411187664502698	0	0.0114828093180309	0	0	0	0.0282401548114985	0	0.0542869186189789	0	0	0	0	0.00945097565231245	0	0.089373258200996	0.0426390407816596	0	0.0223909872609168	0.0535194221280728
ENSG00000164347	23.0089936731941	23.3620142782547	23.5494555752109	21.1365292973433	12.3802350308862	12.0559490153861	14.9412014987854	14.9098883512372	16.0994950260752	12.1083945838265	16.0889723119386	17.6100704244326	15.3536434508136	12.4292584379505	18.4633937524123	13.6140577273434	26.6284973070119	22.0215708207254	24.3606679764263	20.1717663915965	27.8116730384213	23.1034523444122
ENSG00000035499	27.7843370787491	20.798097827948	24.0695710087562	14.2246226088517	0.175700181197272	0.855867785828262	0.640040277768493	1.08356863229353	0.299150881313529	0.734430582032782	0.862600417228464	1.35623453605212	0.22699022038488	1.39511400091398	0.998194221235947	1.17913413931563	9.11417923908811	1.39381191640358	5.9094769899878	0.713233900610692	6.06152335596682	0.953893621587772
ENSG00000200354	4.89666838546739	6.15713893033803	3.45643123355103	1.51193276492448	0.7897430647386	0.403312756562066	0.235216153896898	0.676452863156837	0.3237080432124	0.894059617120131	0.311136966413252	0.287132717317978	1.73691077485339	0.679337228056994	0.540067768952285	0.43333428662543	1.42343313243182	1.92085808670797	0.488757960004695	0.295576449760862	1.02664347560502	1.48987116269535
ENSG00000076003	145.173522562924	118.200082251648	131.960260076554	108.118312019749	8.19226805822175	14.9602145167422	25.9396374517499	26.473659252506	12.2879573203427	13.3870526670121	34.6855490157493	36.7874437427794	15.8532583450255	22.5947562051756	30.4338989159992	27.2393932572746	68.0726393446968	14.7521901059172	51.5835150988955	14.1049081825883	60.7772937558174	15.1861691218735
ENSG00000233038	19.0092204875507	15.115274593445	16.8551625714186	9.74153121498657	1.27683203881869	0.353661574670376	1.06352334614732	0.656200777437786	1.05115746792837	0.293997518267724	0.971968977286061	0.967795796898757	1.20721595517139	0.739977453015456	1.08331630513275	0.7926295555667	23.1027813259233	5.6321601732554	19.9494207589401	5.96538556305709	16.436688012961	5.74216024660909
ENSG00000104880	1.92757429432247	1.41357015106399	1.2413658363484	1.28860477345778	0.939686300516068	0.975950074594069	0.764153287757237	0.944158931898523	0.908824138082106	0.776938966887792	0.667626732180965	0.840686094224623	1.02595464342514	0.851459036961587	0.875100530978775	0.947213497523352	1.02763265951079	0.914223427799233	0.950744681852893	0.853553303589582	1.01911496164144	0.896330750379422
ENSG00000121005	15.7000755582754	13.1285793296107	14.9699046780082	11.4340410868115	5.04063415642894	1.07691062213636	1.041266267015	0.275689127029625	3.70761986357905	1.28787717264237	0.852649075236316	0.201760797695905	3.79459155217529	0.954705700677894	1.00944811518276	0.15985876803408	0.878755895150998	0.359930059246801	0.643945660467644	0.145385794376344	1.02798936374819	0.227853457066644
ENSG00000130529	14.8290793917312	18.6429318413002	15.1281109702938	17.3791369924476	9.54968150671996	13.0844012537964	12.415257011926	9.8652456263483	7.63440950182761	11.9567581309	10.0054054162892	7.71793392765406	8.5174491946528	12.4359547212619	10.5126306246058	10.8610818775077	12.7433008599403	11.0490742816357	10.4309539765756	10.2895869102316	9.49867280349452	9.36393524021913
ENSG00000277201	1.38868479079922	1.62572732347842	0.200502937357506	0	2.5196564446422	0	0	0.172656540310507	0.413113121813921	0.190165061419203	0	0.183218019621948	0.201511726260047	0	0.551383474587475	0.138254272399542	0.778530774472916	0.163425386424678	0.311874126860139	0.565817775256506	0.818870391256388	0.447378679666502
ENSG00000231035	0.0652402250711042	0.0381882257192916	0.028258803251729	0.0339931192113893	0.0946984972482975	0	0	0	0.232895988136707	0.0268017871798876	0.055962890603189	0.0516453478128981	0.0568019631068588	0	0.0971397060934311	0.116913008874781	0.073150542567925	0	0.285710190043013	0.026582043132856	0.184658021115534	0.0157633427399271
ENSG00000180822	3.24717339142106	2.58822260454275	5.53627513599083	3.11386152776113	1.4917369000618	1.02428636587191	1.66891461574466	1.41732980851909	1.6031255473376	1.24884517946939	1.65939715420401	1.14853086927191	1.84969718880491	1.16457810524056	1.24472761987098	1.10397068259336	2.12062487076578	1.8781723514478	2.17613663144948	1.44973211073184	2.89660123474274	2.42051897580757
ENSG00000254008	0.278799049778046	0.407986063492432	0.181142711092584	0.169478123028102	0	0	0	0	0.0622039356459775	0	0	0	0	0.0435139524663658	0	0	0	0	0	0	0	0
ENSG00000101298	0.0367238138858879	0.0161221542279216	0	0	0.243208243901051	0	0.0059537145111795	0	0.23351738138046	0.0226301452010007	0.0118130960047344	0	0.127895617724548	0.00429879054399496	0.035542049622776	0.00548420800980428	0	0.0291720797452439	0.0402066663358604	0.0112223019270746	0.0487238710324447	0.0177464153248896
ENSG00000073464	5.93888362163516	8.86477334095872	5.57142520892966	11.0323085078851	0.230984072389982	0.0311594897994579	0.288164489997731	0.255337137078919	0.273316131370589	0.113478780164906	0.262702004999773	0.23768090017673	0.203901783799084	0.101220743394704	0.332608081872171	0.247504868676719	9.34208073519669	2.069166493798	8.24536007002732	2.20692700331701	5.59612019050603	1.51475323897461
ENSG00000070814	19.4938026139049	12.8284973891608	12.0059435677321	12.1900989136193	9.58461972541156	13.4397466873861	14.2028160487909	14.4717713398131	6.76995138299357	6.20888074302446	12.4231020498737	14.5992120290524	10.727748256091	13.3178275712808	14.9402955127423	18.1252960162837	16.9785225301345	14.8143576566077	18.0591034246319	14.8985172783521	21.2400464152832	18.0588589461173
ENSG00000198753	0.089392478651027	0.284053775647175	0.254448026126315	0.186310159419228	1.86293043489836	2.45180811512403	1.70596603052285	1.55282011950306	1.93748534534379	1.87816727765313	1.19402693941985	1.2333278146911	2.59063814133056	2.82230169470236	2.8065360907635	2.78433788214002	0.393765565123585	1.25338597733483	0.903418877728069	1.87317497851602	0.560257093755027	1.88837059612253
ENSG00000171132	18.3959240215434	15.2735786640539	14.0282159707948	16.5721534808791	5.95532344933859	2.17108666497256	3.46896971190375	1.30008311229824	7.15027218557909	2.00866581309825	3.13523176215425	0.958062353600825	6.32233005696362	1.74536890415639	2.71023650108485	1.24346223084449	2.49688156753266	2.15350384701045	2.75607887506632	1.22293284094285	1.91830992055281	1.25156859214471
ENSG00000137054	31.220698099196	27.8138224470551	29.93630155457	20.7414192739773	6.29465773714884	6.1636249808982	8.45259473218211	8.76493077412592	7.88369792073718	6.08054475747877	9.17782870626828	9.37932815751503	8.30429106794072	7.39310237539504	9.67619131337896	7.83768882321959	18.5004955392986	13.9929352219849	16.2235588945839	13.2997380981111	16.1559339826527	13.4989750185849
ENSG00000272144	0.696331915157201	0.923885155176368	0.764094288497085	1.45128216690459	0.235841768457436	0.0516178695122415	0.015052036591301	0.0346302516382106	0.165718730813607	0.0190709946982008	0.0199103884906284	0.0183742999620865	0.0606267371269482	0	0.193537179475547	0.0831902498679193	0.117114228251656	0.0327787308015114	0.109468712150049	0.0756585372835825	0.295638020912048	0.0336495425250593
ENSG00000247735	0.634444527010994	0.855767362387191	0.465981571213954	0.79050400663262	0.36035949151523	0.316943093219603	0.313043065203306	0.504153178148444	0.356960685562823	0.441955690415229	0.425915075476029	0.644174592257644	0.180125407979327	0.400392571701015	0.492865478135797	0.799159911685208	0.695905771733736	0.535630877753983	0.492502700333903	0.325939297324264	0.468457068323745	0.533198199375514
ENSG00000141642	5.84182303821787	5.6605853367416	5.13862927473194	5.95659014228568	3.83539420345684	2.85142914378053	3.05398251886549	2.19907220720927	4.0104361862483	1.90516697997271	2.59035332392571	2.46165334795317	3.91248728870283	2.64273236018177	2.83695362063545	2.53397993347681	5.70365926120876	3.61723719582729	4.84419871602287	3.55937883029333	4.68064377487379	3.62212934341675
ENSG00000237721	1.43233696496972	1.00609844183831	0.785861218130107	0.597050070235403	0	0.141568852336128	0	0.142467086307295	0	0	0.0819103212168483	0.0755909314746741	0.166276866462121	0	0.255922094049688	0.0285200365460745	0.374734852152975	0	0.064335527151895	0.272348437991835	0.101353309723286	0
ENSG00000215841	2.13338026067437	1.19447522812823	2.00885576550936	0.966598237117749	0	0.0687581544266118	0	0.069194415009936	0.16556060225367	0	0	0	0	0	0.0552435733126765	0.166221739717007	0.5720121148322	0.065494906773249	0	0	0.0656346496808555	0.0448232455772736
ENSG00000102032	17.2495237048081	15.7977397576703	14.0175734471673	14.0304891348064	48.9243844326506	36.5045334291617	56.6826606239407	45.1856915546292	38.4452101522245	39.6085632638149	46.7991430297641	35.1889080902053	33.5722080125328	38.8254880854231	47.9490619852868	39.8662099797323	36.2857936343533	39.44998492651	41.6945538883654	41.6970737393802	42.1913710510028	37.488338137067
ENSG00000280165	0	0	0	0	0	0.0263923095894529	0.0395801146364809	0.0720907906905529	0	0.0752222616329621	0.0130888510358024	0.0322107862039423	0	0.0571564599579137	0.0514974624392342	0.0394970870291702	0.0199602385669594	0.0251397360866761	0.020560977388226	0.0455922652728663	0.0179952681209545	0.0344101433188446
ENSG00000275223	0.134450809620948	0.275451724932373	0.203830786940203	0.140109951936293	0.0243950139868539	0	0.0435946951897432	0.200596810319261	0.0599956815912333	0.248555993141281	0	0	0	0.125907591368793	0	0.160627370422705	0.0565323176484483	0.0237339772815923	0.0679393844819804	0.082172705950115	0.023784617173422	0.0649720074204464
ENSG00000214194	30.5619999234946	30.5623935811395	31.3542388655123	30.4810067259381	7.10265359985754	8.97692233034772	11.8240435337441	14.2135758184752	7.14815815107158	12.4206234997818	8.55889146640729	12.0750773561867	6.25955716610933	8.9597626535076	11.8688549106576	14.0104920140323	17.4096645630164	8.95622590169891	11.4742665964882	9.15555533978048	15.2812821045483	9.40552027330363
ENSG00000172057	12.5760041929104	13.7530699360629	11.0645253234147	12.6056546779634	25.8948369499148	13.7492875580863	10.1058563698932	8.99130225392789	24.3727479244163	9.06140781453115	8.17020559606601	7.17754537855309	23.0943281974351	12.9198973897422	9.24247277133625	7.85073475962063	12.940019352394	7.83342580938739	13.2749292024952	8.34771515961393	11.0272097979504	8.18371963690395
ENSG00000119778	19.757791279896	17.1353256353535	16.7974535286208	23.1799274625732	6.24243853204113	4.59948164930356	4.00435291128814	4.27261356709471	6.46926021056599	4.8611138347646	4.07711640194387	4.88818779437362	7.67913037038849	3.9388495049843	4.10999527344408	4.38946001098301	10.3018352072235	8.33409289567913	10.5448929922617	9.47235444951717	10.2234829166965	10.0763169580983
ENSG00000125901	7.50407309313864	4.89737734091324	6.23925289541059	2.85382340211677	6.16611577136042	3.14896484700545	5.31375623621563	3.89281516352261	4.38772321926586	3.118234547495	3.47744563348831	3.65298039122021	5.65108971468392	4.03865077904335	3.17216734991708	3.47782486470898	5.34333233411536	5.02456933417489	5.94207381455575	5.83389755854534	6.19493252515702	6.41891149086721
ENSG00000188290	0.0266761622820926	0.343526355400214	0.138657355142951	0.0555979666574863	1.83926623017241	3.36167749523742	0.986048838344953	1.35320274184086	1.80935384855932	3.72606624185814	0.594951257400532	1.11921874774549	1.11483984670761	1.34898029149847	0.953270002717095	1.59349051613084	0.194419046314587	0.244868992831708	0.161756887970818	0.260860006155579	0.471906646991881	0.167582847899225
ENSG00000233328	3.67689589998848	3.56468579793435	6.27104931735178	5.50801038002038	1.62616125150667	2.59785537599553	1.67654067139278	1.7143202584022	1.89709749201783	1.79375554388326	3.99182107972747	3.82029062190445	1.95080500953875	1.72163004368108	1.77928709884611	2.0247877482628	3.02761967850579	5.88215486599463	2.67083693747247	1.82586587050858	2.96767921937599	2.49865751941398
ENSG00000116815	5.72434951932502	5.98788880594149	8.97671547787612	8.83746959650513	31.0629401381462	20.5292203930884	15.6391809194044	12.8503913589881	33.9162719473948	19.0310225588225	19.7095258909263	17.8322881693117	32.9033269061252	20.5242074533315	17.9778371437539	12.0154571852579	22.1821840894669	18.899958811709	15.0342374894792	17.6872045013389	18.1151633119161	19.8246811867484
ENSG00000275494	0.0910186660636192	0.319665484953621	0.670220492852337	0.47424857326751	0.528467269288252	0.910852405269385	0.472194226549577	0.509239795859642	0.690455919885626	0.486096083964815	0.702680115158019	0.180130075471016	0.316984737937152	0.596646366963914	0.433672395742958	0.380587603796492	0.408218383618758	0.51414728313382	0.245294257081008	0	0.0322027681954759	0.175935435823905
ENSG00000223745	23.3182453627455	31.0521230901275	19.5693271693758	31.5137110410233	8.27671254904207	10.1281689241598	8.48224010447089	10.1380710663583	7.77141963412319	5.56810142356376	6.03195219293817	7.12407696985791	7.89883670625026	6.92628608605935	14.3870167104225	9.68505378990795	14.1962227054375	11.2682661494317	16.2261047786566	12.2028316297824	18.2791023319586	12.3423192342027
ENSG00000227502	3.76658696887374	3.6246933155957	3.0031773902205	3.57581702833273	0.0576182780444496	0.183088864200952	0.0915251241297548	0.118446773570547	0.149575440656764	0.152201074566004	0.113500054898482	0.0418974055759809	0.0844813226244479	0.0908659776911079	0.063043845551744	0.0684998482124773	0.227483583829654	0.0435998762330812	0.17235149115955	0.0646942283868601	0.187255298182041	0.0341014601560673
ENSG00000251703	2.40613701376102	7.04213568338423	3.75198565946224	9.2774290204153	0.174629654579162	1.24853916057828	0.156034478327645	0.358988846190163	1.71789615011729	0.790785403921436	0	0.190474178814897	1.25695433211712	0.675974172472553	0.286610221939034	0.574918756512947	0.53957578428816	0.509693036869046	0.486338366143286	0.980377333365234	0.510780541080717	0.930193294356094
ENSG00000186409	3.4669949770293	3.95571560026621	2.53625318858476	5.51687694918718	2.58013732850363	4.6913115780657	2.70509229886953	6.68340330631297	3.32988260212104	4.37689692994741	4.54121875751806	9.20944379879616	3.58395176188045	7.11181160622165	6.62727725824654	12.1564201607831	1.91900078807466	3.10086348019108	1.94285716257301	3.05843983137971	3.23209033505408	4.57408228870982
ENSG00000240476	0	0	0	0	0.770040535056972	0.580513233111165	2.19518776474672	1.33799844907987	0.541083714641933	1.57746069659588	2.0802837504886	0.899901395752292	1.0557371105516	1.01724041269865	1.71519235727965	1.97680615057765	0	0.463774745259222	0.0170201576508912	0.514647144853891	0	0.659209229134373
ENSG00000198910	1.30773007205308	3.02545667822216	2.02301169979546	4.46146079335899	3.28798217664072	9.50932763795795	7.30933068112154	10.6845751402915	3.02887871823211	6.56197375614692	7.26477908509302	11.8187946738194	3.68685131453359	12.7128757885976	8.74363144399085	12.2661918359863	1.51865868563103	3.95738603898324	1.52091082045023	3.84400865252739	1.77360717029971	4.28069173873722
ENSG00000251179	0.0324026451186484	0.644871838313105	0	1.21559394299928	0.141100760899963	0.456370790314231	0.231139073896018	0.120859578217355	0.636194207593438	0.532462171973767	0.166769413997503	0.128252613735364	0.225693133411252	0.424812213278307	0.270177902547863	0.348400766446846	0.0181657180710347	0	0.0218311888802097	0.0264048295119703	0.0229283709551789	0.0156582537883276
ENSG00000101751	8.12181183130614	10.5666970127522	7.8329639692211	9.3397870130901	4.02947669019151	3.64525933585471	3.07577363643378	3.15954706762733	3.63833472328611	2.6588352582241	2.7214329960428	2.38590045134325	3.41136202386052	2.64418269641244	3.33502423067637	3.77130942792224	4.25981345758435	2.83380900154803	3.9757843978972	2.37850291948557	3.47966465214039	3.01257852748665
ENSG00000150782	7.90215308619254	9.30464577928622	7.55996230818758	8.7121384934562	0.315847603334036	0.747072577031085	0.712964326986261	0.99102575918095	0.797218771832236	0.922148200755699	0.785906757763916	1.3961523926894	0.319076060430611	0.857975386989983	0.982200534373543	1.08088519279378	5.09787234274325	1.37471401869958	3.25615988717548	1.2692236617441	2.99840854856839	2.23583925441247
ENSG00000267526	0.134357892682716	0.137630682188048	0.160042081995798	0.192518045568303	0.0609453873963214	0.0248992902000999	0	0.0125286363044943	0.17986265842624	0	0.0144064801310905	0	0.0731124093203349	0.0943654338904324	0.0100026373240644	0.0300968181104739	0.0847398735172663	0.0711527252574619	0.0113154054320368	0.0136859862708899	0.0118840899905903	0.0243476648401777
ENSG00000101935	36.3493626490885	32.3538641178292	35.6510542628175	35.0916371626488	8.97603193128158	6.69613812593861	7.66594972884521	7.94019322009367	10.0540205111225	6.05985291650377	7.53047935298803	6.95695864041246	10.8664026805926	6.84498084518202	8.72916977500986	7.52842741450065	12.5522999578051	8.93898857839171	11.6581087130655	9.42591006997079	11.8107771315631	9.36764136522621
ENSG00000213903	9.23362089919527	10.5444901575261	8.61251253649287	8.64823779377402	0.966161970031799	0.965819670337442	0.927568597564282	1.09872343833959	1.28917294132491	0.87269805284162	0.898961002026168	0.78476249663247	0.99875130060705	1.39252255226718	1.45075547072404	1.09129027951736	2.84236322964617	0.999980511339815	2.24227682991665	0.819380636079498	2.42511615872084	1.06076457045051
ENSG00000272909	0.389871398486412	0.31949454084402	0.450327452888516	0.392738684792548	0.122614297573497	0.0963349543303331	0.185405674248143	0.358700887222631	0.162373339322584	0.256265216457963	0.379021395448871	0.329204570015907	0.316815227382106	0.304248624865098	0.278640312024152	0.341569378869457	0.597428695919056	0.467990879307034	0.717977602210106	0.370656029245572	0.496577018013232	0.23864183581141
ENSG00000135951	2.88718904209532	3.50443772535526	3.42184859929009	4.00546473564814	2.6867765149501	1.99579062819635	2.33176013786567	2.44449948653907	3.43031431506202	2.03748280092003	2.59817509052232	2.56598706052167	2.96098863075987	2.12317640955422	2.87999404137208	3.35407686357052	3.92244459077554	2.1762258090225	4.0098102024875	2.10738253029209	3.68491676065374	2.72193405868523
ENSG00000155761	0.19211054418171	0.179922391531208	0.09985521781441	0.200196630928735	0.0697138146738949	0.0427224580073651	0.0373742663504162	0.100318226978832	0.0685800439374888	0.0157844517383528	0.0659167644258905	0.136870378294657	0.066905079074482	0.017990353470284	0.0572087597151037	0.0344269532062101	0.0538509428983243	0.0949546711637459	0.181207496634152	0.187860447120737	0.0951572707626	0.139253245153111
ENSG00000171246	1.17326554347302	2.56693787917645	1.90783265878956	1.31284466538802	1.47270778343353	2.45945768841371	8.24457285922589	8.84565848488318	2.06842650326499	2.77345996778975	5.67557166750505	6.24260842479214	1.78346250803559	2.29649318190616	7.50324465072292	9.93822262816653	0.566106172573797	0.774120251485319	0.343407106445721	0.948254166288605	0.122490307833365	0.125476707247184
ENSG00000270685	0	0	0	0	0.205686240378955	0	0.183784050275127	0.211416171808784	0.569084402498768	0	0.0607760255092941	0	0.123374526281661	0	0.168790859567595	0.211613682244197	0.0794419157625425	0.150084538553276	0.238679178719494	0.0577365076792353	0	0.068476328520383
ENSG00000280008	0.0352202664333135	0.0824644294518037	0.0305113165544031	0.477135303713486	1.02246928188379	0.156649012693672	1.02779232463644	0.23646439216439	0.942975604140471	0.0578763230406269	1.02720291230346	0.362453038817332	0.919944837274127	0.230876202868645	0.985897625756953	0.420773872520346	1.38217420105699	0.845548738458119	2.20684844115163	0.631419836155811	1.94392710272169	0.833972212639187
ENSG00000137073	43.6727024275344	41.0448411134172	49.1743807909183	49.747119477745	26.0242037241072	16.5261853306538	25.6849561846233	21.6019975161275	32.7478737146296	18.7219004878383	31.7885198309335	26.1491963363232	35.5045053053926	17.1996960158245	22.7336813504733	21.3899349995549	30.6863785519514	21.8856974055844	29.4774102589709	23.5333444070841	28.8694099663476	25.9845201839713
ENSG00000090266	48.9399398047789	34.306342713187	32.468540178538	17.8946881009879	23.9502827641259	24.794338353235	39.3381854923575	38.8198737407818	23.1543241661835	28.2793849400814	27.2185103490548	25.0003942903497	19.9236593866788	25.7642035209111	32.6605775874597	34.7419607094333	49.9347964487199	44.3620847343119	55.3576575176746	41.3716222768198	47.9963709971889	34.8883212288313
ENSG00000251815	2.27831098490497	3.85263506345145	6.57900263204316	3.69321076432073	0.183724949088494	0.562957389367884	0.656645096295506	0.188843090964617	0.451842476983976	0.623979107781758	0.217147674475915	0.200394708961506	1.10201725298463	0.948241547496221	1.2061513506601	0.604862441747997	0.141919672429959	0.178746516401992	0.341112326253277	0.206287730562268	0.537383694262004	1.22330107721309
ENSG00000142937	2008.23573593574	2244.73000933818	2264.62882324509	1933.14243044244	269.907336044172	263.963232264003	312.220187116428	290.889059961931	298.483133810597	248.853933822715	317.313724909042	280.536797889244	293.929173131034	283.351390498132	310.224504042686	251.360569388478	922.944877401545	998.641818217836	860.873411511201	894.918855399235	904.350577185039	856.30593315822
ENSG00000230153	0	0	0	0	0.513360356704648	0	0.0982919894662712	0	1.08216742928387	0	0.0433392448018459	0.199978087944954	0.0879780925459664	0.047313507567379	0.0902732819620867	0.0603604931474092	0	0	0	0	0	0
ENSG00000184432	185.501357948524	161.904842033874	181.506689437303	176.583796918363	196.802044530157	196.196788359389	223.394343881767	202.496269952489	214.620953740501	195.878899479602	236.613847313046	219.437824856091	209.09901941117	182.789066903337	231.975594815273	196.348523847429	183.715679136621	196.988684244139	171.946116156979	194.920698231472	177.895766003295	205.551165676912
ENSG00000278899	0.0766624095867077	0.358993415279145	0.132825289732102	0.279612171431223	0.625939889639032	0.24152115127455	0.236143662390182	0.200161762031897	0.290775600330382	0.173218175030898	0.180842227323791	0.0455155174928341	0.250300448627424	0.37690358039282	0.20546426793579	0.412146017090118	0.204149434157922	0.175927170717418	0.232429850065324	0.140561986755362	0.0813704016548145	0.129662196196719
ENSG00000273062	0.0245474584232185	0.0143688021014506	0.0850618522122752	0.15348408371203	0.953142766180307	0.518603170811627	0.326332714522615	0.119028372486789	0.690086692120981	0.594986139137353	0.231624186107643	0.136025499416295	0.780094637264272	0.390790455937836	0.460530515706585	0.227281644778035	0	0.00866649776494507	0.0248081691820565	0	0.00868498899817381	0
ENSG00000157869	11.8945586484649	11.7772860081533	12.8675038491649	14.9852540659915	8.54678919006474	13.3501323764384	10.1566793465967	10.7714137080078	9.69994304486379	10.6643702057246	11.4890860495439	13.2104356193325	8.50127595159573	12.1732048012989	9.64529472946699	9.49712587108218	9.62104792317382	9.56874208583131	8.33288682704433	9.64462116914499	8.86334145081488	9.05560537677224
ENSG00000224846	0	0	0	0	0.555178538649976	1.4830451322815	0.190792764056806	0.965706072923175	0.525143798916001	1.54710558442741	0.605700050838389	0.69871278669387	0.768476922178145	1.2673833758303	1.19154903406615	1.33567686894473	0.197931552832097	0	0	0.143851976760129	0	0.312785941292258
ENSG00000163472	3.47603002672068	3.2024199608942	2.97200715915184	2.47264004263691	4.05840186046225	2.85679869231464	4.56711365483143	3.5513775315734	3.64171548613951	2.90569375564043	3.68178743589015	3.37380942848625	3.73698984892699	3.90618906132771	4.73459410781503	5.47987316628409	4.25335376476652	2.64651558613099	3.95079351003795	2.94344881220191	4.22421013399984	3.24996405587956
ENSG00000279933	0.433503215645541	0.441041974037731	0.473900550602897	0.344190257804001	0.112365226879351	0.0726859402709012	0.13052023999418	0.0923963647446332	0.0967205811849326	0.050882985217285	0.0619763165206265	0.10213363803517	0.10783808667983	0.0531611315648762	0.0706939419796535	0.0647378786665938	0.124409515351639	0.0765243102710588	0.135604645306038	0.0462603192766521	0.182589490511618	0.104743044028949
ENSG00000242612	5.27744352435614	3.94807191639223	5.50852084784631	3.94359793478315	3.5686235873799	3.47316084287983	4.19028608059759	5.20438755777063	3.63005651000686	4.61109984733638	4.72572227164535	4.29999494144519	4.59485159719016	4.12243994801323	3.17381351169459	4.69024689999506	5.15240573466053	4.41715967651024	4.94323794824664	4.92992712021691	4.91842703222851	4.11775582939865
ENSG00000177666	44.3144442838209	44.3554738256119	42.160873560096	38.6686229407169	91.6020769786097	94.8014333381718	81.7135362350723	74.1692391914575	102.095052909702	84.350183640923	75.1365150170837	65.8683207156622	93.7565040554988	95.705198077217	68.3992285626304	75.2506029891208	37.2522377962607	79.020034778531	37.8822696809151	79.0325654979347	35.4419356152642	74.4922929979147
ENSG00000206052	0.459373599538239	0.485319705833229	0.456192713628074	0.303571562528635	0.658665377645057	1.83551620913309	0.770172948352129	0.994625851166337	1.12991866996823	1.10469330285014	1.08603871494455	1.11755389561935	1.0535467845961	1.7941831770053	1.00095547772623	1.0909275574542	0.891954345119962	1.55061984906403	0.52086861436185	1.84432073354703	0.689753898029239	2.20904825229518
ENSG00000152763	6.2550888468047	5.92798553604332	6.17771667481832	7.68692997480619	6.47262863176652	6.07847863242497	5.84021190187553	7.56788346660222	7.36499979787579	7.28440498428423	7.74028913200379	9.32073789799904	7.01731534128353	6.07093362780565	7.12733703677736	6.60420823203436	5.89370809802857	5.66627745721902	6.52810785008434	4.86880688369604	7.05456546872572	6.14702176477604
ENSG00000160716	0.0124264447787556	0.0290951711207148	0	0.0258989675941555	0.159330584789885	0.0184230132535595	0.0993865426129895	0.0247198728244121	0.18113746478035	0.0238233032458009	0.0852749688073137	0.0196739990390024	0.22720301162608	0.0581842435825191	0.0641416774170704	0.0544345268864739	0.0232218996987831	0.0497212058578577	0.0111630418681829	0.0405051074838474	0.00293101725181253	0.0220181683575426
ENSG00000164221	6.35447281504107	6.36864163550138	5.518306289326	11.9679410044971	2.90210429784682	1.09144799979488	2.41216565986104	2.1042515850343	4.85500130881762	1.10788127300026	2.64565636045146	2.34339118846822	4.16967344292552	1.55298743237901	2.06768802970303	1.5275862687003	2.16355092459549	0.831718484482738	2.10932724193353	1.3135055497026	2.489512216275	1.36310691460887
ENSG00000159459	33.7562394873146	33.0206196525221	30.4111213277825	32.6772565322387	42.3871237380938	52.2540680794427	49.7186248395101	50.4803167341391	47.7985208168442	44.2759472195283	53.9983223548367	53.3324014084701	50.4123835698239	52.4016632208621	67.7934875287149	59.3873456999852	34.3156274270901	28.6732476375428	32.2714267882455	29.258254636651	32.7727779685153	32.5262339580437
ENSG00000115540	11.2387971106372	11.1681411405143	13.765761839608	14.3967190956935	10.7139546242092	12.2953765178159	14.6847668984733	13.7966922526631	10.8255760903989	13.239084519491	16.0796297450315	15.2028957886304	10.9249380302761	13.8633457648846	14.5816440650576	13.792943428101	10.6183566948169	10.866149260701	9.02647723614402	9.11307081580751	10.7316601591074	10.9495611376543
ENSG00000254872	0	0	0.00994464261810965	0	0	0	0	0	0	0.00943189959802374	0	0	0	0	0	0	0.0128713165359245	0.00810565213726558	0.0464054558152781	0	0.0406147336239588	0
ENSG00000183255	79.0875882167431	109.446894497276	77.5025819496372	103.936396855852	94.9915761928736	109.510358185576	104.909034588025	103.098034332582	98.9999181437091	111.669149955609	92.664242001932	93.9040363670352	88.7158543283225	104.962586389519	115.820873093575	114.368455652275	95.2462492571443	84.683129481316	87.0158236027227	80.2385752150963	84.9238980818915	73.1375040679116
ENSG00000250479	82.3859823643654	62.317450228536	68.6660485236654	42.4564060974013	28.0672566186459	31.2328062460448	61.5498047536927	88.7644379028236	33.6741551268058	33.3510071725829	57.3108512499159	69.1789833685565	26.9560926079906	37.3425154308109	35.6244083136142	56.8308525763722	98.7233664363547	84.5764321818862	118.187500481909	93.6533523518606	128.785749242827	110.60156661941
ENSG00000122140	51.7969290582774	39.4565208070491	56.0017875765326	37.8948841719666	48.3332637702168	28.703195527145	28.4130812470056	31.5507772749894	55.9285812178372	27.4837096065709	35.3885044301271	30.4716976429642	51.8708834055515	32.9857539358435	26.0045728115206	29.6540276967923	42.3787828513268	46.3615156452199	40.6005478288363	43.1797433599035	44.1114123173149	40.2640811699852
ENSG00000182791	0.150424934354111	0.342420215141172	0.19546967930142	0.113212984718812	1.24943074043124	0.58231630922235	0.493161241509417	0.542371903623274	1.85709122589838	0.617971055849884	0.344090950476279	0.284466767054022	1.01864593398304	0.633900126661848	0.413110985301741	0.434302881145054	0.318587215138504	0.177025435776388	0.275892775566612	0.211111515183394	0.28384503245751	0.185766766058219
ENSG00000188322	0	0.0455933143603722	0.0210865468975742	0.0507309170923177	0.105995162935669	0.0613479206362438	0.0915514797719696	0.0835267517728114	0.034757113614152	0.0639978572083855	0.0542869186189789	0.0809286324652235	0.0890090858179894	0.0866182182809048	0.0927808731277002	0.133767655386576	0.128273550080924	0.0618737941391511	0.134476974772926	0.0357036456742387	0.189462199900066	0.0376400331450182
ENSG00000189114	18.9596394029136	18.9224623221517	20.5013784545016	17.1754289186638	23.7917793753212	20.7277856365949	23.7055636634576	21.5885280267576	22.5608456983131	19.7245107672228	20.8266761166199	19.2918805319425	21.9108657641128	21.3740208872488	22.3944733469614	20.5732445107176	15.9438587279217	13.8850427708339	14.7651539386264	11.8747631317865	12.6116764468149	14.6768665069263
ENSG00000124562	137.765102534041	98.3651505562073	134.491611252491	87.0879304243168	77.6804720912032	69.878583182388	85.0634823147913	73.3354063039615	72.8523891613738	70.0449738863097	95.0552394610103	79.1260640193112	78.7262367791744	67.5773417731615	66.6911877133605	60.5763300703792	97.4716388518951	79.5460029162567	90.7721673287177	76.7390357691637	96.7976671408964	75.7093228382435
ENSG00000186446	1.24895644497577	1.95540267854912	1.46000900515435	1.50537949597434	0.283948899643889	0.189627752208129	0.448876895548136	0.505140651992041	0.188011235005097	0.346182836267774	0.632484619649973	0.416920261368829	0.379940065920646	0.352287881422744	0.457067880250144	0.512354068304186	0.531473794957517	0.403756837049205	0.496777827459881	0.343344532353793	0.883771573968968	0.472656267604316
ENSG00000177191	28.282993416522	33.6324824346742	31.1931586896286	30.7737464176163	47.4576367268978	10.5929586028734	14.931049866866	7.57957990531823	45.5775384607601	11.6679516291318	13.4047542424643	6.39695188313306	34.9196665004421	13.2707447869642	13.0405899086038	8.41187669599659	7.61161353159798	2.9368620787809	4.62378175244051	3.24411413930686	3.93117851645945	3.00052723877793
ENSG00000012174	9.41006465233781	8.49853270020473	8.24009977900571	9.31830923641967	8.23284729985827	11.5168948891342	12.0769902132741	12.2124858558826	8.67053168564225	11.533335781132	12.407607155314	12.8037785236645	9.95322785275232	11.9697626498015	13.306051583664	12.4863060839235	16.8420853472659	16.7189371455398	17.9961035639417	16.5748908871204	17.4219133576935	15.8975863943887
ENSG00000161149	0.205547033120899	0.0925511651297081	0.0410920138370946	0.181245030538279	0.218031429497341	0.222692317980269	0.871539360079917	0.920011102890731	0.465659390723889	0.402724316798636	0.922277175653075	1.12648684803345	0.330390078188236	0.503425571084526	0.555598670310574	1.37894469478528	2.37560789347949	0.84849354825565	2.20513472586373	0.966344606407501	3.30052184374321	1.1460986019433
ENSG00000129355	2.84879714858931	6.12564721167106	2.24966214403517	4.22081230208084	0.492277375548117	0.359143470091154	0.175943183696404	0.44816350774378	0.172954058175684	0.39807279603302	0.349098653702907	0.245459547818878	0.151856922899318	0.308518781003555	0.277010836515239	0.509357845682524	2.44454938156867	0.643145360451186	1.30569311484508	0.85278755600861	1.49473231705412	0.355869404280172
ENSG00000169981	12.3658808441144	8.89641378985475	12.8449208944585	9.18128463780606	6.833859199536	6.41518002546553	6.86626962428613	8.1317899491902	6.10205274383504	6.01909107184976	7.75866546230345	8.87664794422413	6.88849369711294	6.84197438129106	8.73781026700068	7.81847915056896	12.3210005003501	13.4077129730729	10.4768647600363	12.5444165929055	11.8328088048431	11.2716770638644
ENSG00000187961	0.93401388213653	0.866504410991034	1.03813703606424	0.587669298041712	1.84177933009379	2.22080362448244	1.53137826663259	1.93252625068359	1.65140397679423	2.09953811465363	1.19423347587044	1.06024640796457	1.2581696614206	1.96387081917999	1.88925809820582	2.29488056216499	1.04726220931636	2.45138079637018	1.53166607988418	2.19721115772197	1.98274708948882	2.66553667643938
ENSG00000164823	17.6370154381259	14.9244081749466	15.6193863264238	14.5708119380371	39.0685281130275	63.1327945271968	53.9400392297181	66.0134859871863	37.8214949945293	59.0883191327616	46.5263472670104	54.7707515546122	33.4351749428175	48.7246497626777	57.3663058305546	64.0903792416707	32.1968552583402	34.6634124123211	31.105207830454	34.8805065141147	32.4515793637133	29.4807646923509
ENSG00000261055	0	0.527134984452371	0.133739386485155	0.375381930518571	0.0560220067098848	0.00953659950226167	0	0.0287913235562783	0.149258711295924	0.0845625471636475	0	0.0101841673162015	0.022402044740397	0.0240950737320374	0.0306486314619825	0.0230545769221047	0.0144248687700117	0.045419972404953	0.0086677563050065	0.0629019231359801	0.00910337650417371	0.13677140683293
ENSG00000279527	1.05452395356548	0.953952423540096	0.664388431480493	0.649355738781667	0.243517092282974	0.284254618694632	0.093251374621847	0.0357572716619393	0.256667915919891	0.0393832967436218	0.0822334388547846	0	0	0.0448871738459749	0.371123492510801	0	0	0.033845494229963	0.129178632427276	0	0.0339177085135782	0.0694892919600337
ENSG00000104760	0.385405911102867	0.902386091446169	1.13147252314963	1.450323169878	0.295254896156311	0.0634877055851006	0.194390090180872	0.0798631574123491	0.095543783679431	0.0175923625101465	0.0183666755503858	0.0169496846346296	0.186420539711938	0	0.114770348785279	0.012790042821103	3.96124689214193	2.20732262016768	4.9913599245942	2.35549690580352	6.59064407412079	2.05902588361929
ENSG00000100330	21.5839988043629	25.3514825497831	21.8299771545105	24.7232229360919	32.5805576383596	29.0499181507732	22.2164924246646	24.3773239178536	31.3594533148879	30.6807972995849	21.836674913964	22.2051400315942	28.6447151231935	30.3936369697473	25.2815671263361	25.6111491782244	18.6587021963177	16.9150650784622	14.3506554097431	18.6310392444659	14.4496504457117	18.1477787875683
ENSG00000172995	0.451126415090142	0.275547003979392	0.288860163989627	0.67451237757224	0	0	0	0	0.0175047932972	0	0	0.046580852446258	0.0170772649372921	0.0183678750120333	0	0.0585823188133653	0.0219923947591219	0.0553984360761622	0.0132150053754296	0.0479506589200429	0	0.0663485330013881
ENSG00000183878	8.29192219161401	9.68353983996258	7.44282320328761	10.0061296237796	4.48126110672679	4.17054266557202	4.08310866396871	3.85230435793094	4.40022443946284	4.20957739909265	3.93751437144126	3.85079410651311	4.74811478695058	3.99901951413784	4.86291192276167	3.95827239355354	4.89347096178051	4.16980590540109	4.60480258557704	4.61781076086902	4.28649392230386	4.35542213867762
ENSG00000135913	32.0433833817253	27.6373644991331	27.7681605334373	25.9728449974526	16.7801597850649	10.6858675119587	15.389856926397	13.8073692982641	17.7761959729781	14.6710925742665	15.2101528438021	14.4878965366729	19.2007591111066	13.6546782839456	16.1526554439786	13.8976496210584	20.6717350416018	7.93222920377693	18.3144589870331	10.5140765700649	17.0642811980921	9.23970519385855
ENSG00000236008	0.569245243163647	0.927995620834056	0.428614532245194	0.576573309215946	0.158305910598142	0.303661779203692	0.351897372095315	0.61911430172638	0.199412091418497	0.139876227313599	0.292065523638359	0.442201984748682	0.240861213962315	0.229172212879997	0.427750697913609	0.606981049249741	0.271412053053441	0.157772757034333	0.225815165190435	0.112717639116336	0.271044665407106	0.177389368114263
ENSG00000126524	29.3667482953747	27.696063063372	31.521480983654	38.7512237313528	51.3005737184281	48.8239461638253	59.4077742696015	45.5874816740325	54.7365445975615	46.5417689168112	68.0644820382862	63.9739043102267	54.6181508872295	48.3447171418183	65.5952292128642	49.6672786719434	54.534515150636	61.0626856324348	54.4632287489144	57.4015409386137	59.1809757629673	59.7382420009436
ENSG00000002834	112.95109313757	132.190793964205	110.90747554915	109.568596157344	323.034566378332	371.243641758207	374.767080776228	492.902008454643	282.341416986869	351.307355313538	391.35130011213	472.827886987866	280.856010719587	398.596759697147	413.308627180663	540.905713069023	448.837422424798	571.040068695891	448.532877907075	557.532202226253	419.927556311597	540.086960456091
ENSG00000249341	0	0	0	0.0157787375778723	0.307696363333253	0	0.0196379841882768	0	0.12161741436578	0	0.064941360590928	0	0.329575253229049	0	0.0541077241417616	0.0723573762091062	0	0.0213827608406121	0	0.0493548215177015	0	0.0292677640903319
ENSG00000092068	0.47697711165822	0.321077157850865	0.640468165945713	0.323084749325128	81.2644838598292	19.2698270276269	52.1887861224538	67.4720241004885	90.8828597474344	15.6858182776619	46.9806132538354	62.7544192428384	80.4717006748628	18.972275437049	31.3978122940234	40.8718432669284	119.469902225513	87.4233599906677	184.670648037476	80.8955614648501	142.371345606011	67.6501102091386
ENSG00000110844	2.44626876263125	1.5468897016198	1.45405142668522	2.12126055446237	1.55511492542208	1.20450545028602	1.37794150993385	1.59843674350653	1.56169508576974	1.59914704477794	1.39382959898721	1.65380850187776	1.64792469748297	1.2541034426842	1.76535892029017	2.04791045670446	1.30136481405282	1.26081304736159	1.26319333160655	0.974902779556581	1.45302865164157	1.15624871838863
ENSG00000267793	0.341080474933141	0.549039490823851	0.221608509710928	0.399866428618184	0.123772597280669	0.0316046253680216	0.0276482145808634	0	0	0	0	0.0337506878250957	0.259844068072166	0	0.0507853200277938	0	0.0717067818593476	0.150523382233256	0	0.0694863934525534	0.120675636606204	0.0206029655109573
ENSG00000112697	255.995975227709	223.943798708555	191.158919909713	201.656182374493	92.072988756853	115.744504989209	126.086723350723	107.961224058067	77.438417813444	110.284919616542	88.8459597839162	83.3708303971558	78.9021560639519	108.430979685566	138.656265506494	120.331972175504	201.659195515036	144.623861874786	174.779324212372	127.675678997513	174.399069770506	124.79644461907
ENSG00000259760	0	0	0	0	0	9.91714835411707	1.59186690011032	7.96574492796203	0	7.96676355794083	1.68453953532831	9.52178495914064	0.320586837231893	9.76976139844591	3.43570384733484	15.3964985172217	0.756904919626446	11.8731019379747	3.22506199366734	8.90162813092938	5.21099339890428	22.0045914979907
ENSG00000257595	0.463778317537907	1.19447522812823	0.321416922481498	0.773278589694199	1.95225289413117	1.1688886252524	3.12783618388088	2.00663803528814	0.579462107887847	1.14316783105055	0.954786721359751	1.4685413786492	0.969102194991065	1.0423418537363	2.20974293250706	0.775701452012698	1.19602533101278	1.44088794901148	1.24987722596621	0.604690752182526	1.24705834393625	0.851641665968199
ENSG00000115459	3.83330509681783	3.81962726061079	3.13067048787894	3.53724908157527	3.66343787706858	4.60940427176594	4.1462334557178	4.52950556534036	4.37424866339695	5.09701898517935	4.22947716113475	4.33171079503546	4.05085884396325	4.3021964490858	4.84493787574004	4.10767510109416	3.74852490598865	2.68604036688364	3.64729374729572	2.9449094925301	4.02730416988166	2.78567970767658
ENSG00000134697	87.2456314219509	75.1898887108767	81.4870089977951	91.0489510877437	82.8382702126208	58.9298666800005	69.5472806337327	64.990173814705	82.2184919610096	48.884822853958	75.7238449427068	67.3525372131988	88.4899319663684	63.8914553244658	67.7991908290306	60.1856914087137	75.2156634105808	76.1704409770675	80.1719902200248	84.1551437473898	90.0579415079579	82.5827002982215
ENSG00000048649	51.1112336638977	55.745605622614	42.5240024670041	67.8363956034218	49.3330620165569	40.4777074618308	41.2945081952804	41.5317459692365	57.9305997890796	31.5002594656574	44.0634408336955	47.9767811296729	61.3379541226565	46.2565458146063	39.0211636962815	38.1362572574745	43.8569593049008	37.2578785308778	46.0185768985478	46.4819900489261	46.6444502148432	47.9281603271473
ENSG00000175899	4.62004747708202	6.9718690987632	1.71198661897563	10.0742904616699	124.548556255929	378.723088035059	198.742658244059	326.719299356806	116.16423206083	193.441751708272	177.077962939656	313.873608153123	174.454901784131	317.558800090734	301.23033534266	358.594360300305	794.805062008533	1476.46665365376	1065.08013112419	1281.05496762498	959.571221483264	1102.43570449588
ENSG00000276805	0.321454812685004	0.263428038526595	0.33417156226251	0.535976165343598	0.863215633812606	0.786353178799584	1.25075256437239	0.815322551466283	0.344260934844934	0.237706326774003	0.854803543968683	0.890643150940026	0.167926438550039	0.331131968966934	0.670084083700057	1.19052290121828	0.34240936840244	0.340469555051413	0.454816435004369	0.28814794110285	0.159224798299853	0.0621359277314587
ENSG00000180884	2.2736056751468	2.8996669965697	2.46529169260205	2.54190183247991	3.51877672008892	2.26020067106808	1.08383056786321	1.17939179487196	4.59569151311583	1.86188561528931	1.42720107239189	1.29921328040471	4.07049941474175	1.59332780471484	1.12544233834827	1.72689351398685	2.17363959260755	1.10038747643754	1.72458276470058	1.30674458318998	1.55554933060228	1.02593577330585
ENSG00000065361	0.0148002337630855	0.0346531402690283	0.0384643272031756	0.12338549969542	0.0107415317372079	0.032913464908232	0.0959773587764443	0.0772853575689541	0.303796647131735	0.10944335142579	0.0126956009437807	0.0117161340196739	0.231947114879104	0.013859803373879	0.149850715916359	0.114931231318742	0.00829737427117907	0.0104504662451835	0.0598296893793811	0.0723640272861549	0.0104727638345823	0.0357603238162171
ENSG00000254703	3.2202936982324	4.80015405795919	3.63315029788023	4.56550113414599	3.23401204682119	0.555150584276496	0.315675300530351	0.251402820637025	3.425369779293	0.692241845304878	0.59422845896645	0.844807278457134	3.08089384255056	0.736384807300609	0.423732677889836	0.246045739016134	1.95232486202569	0.938625774881338	1.77861958712032	0.595024085689623	2.13297441667014	1.14903595788768
ENSG00000137547	61.4136638883726	50.2062849897746	63.7169196086967	45.2459394873579	43.8600404412227	30.149062864048	46.4604807233582	47.4237929752528	47.429388864311	30.5613019986673	47.414833391447	46.6635374888356	45.1239839616572	31.6036767663792	45.3078860303324	40.6199663302599	64.051441918285	47.777892384156	60.1679652009932	50.0686732614523	70.054503645062	52.4741134740321
ENSG00000258839	1.20440219873685	0.88124280250501	0.830580312724849	0.84223577726556	0.64408563827828	0.575622553980334	0.518978713211708	0.496521253843714	0.4950083869143	0.670569005297905	0.462191072376517	0.545711317002444	0.579502258106819	0.719760783361983	0.51911306908097	0.629514481271472	0.448664213850955	0.716151677061519	0.517841209988672	0.484275076637864	0.26352301146725	0.478631005104568
ENSG00000018236	1.94326525183071	2.0657794344751	1.92532577025969	1.65263422857209	0	0	0	0	0	0.00917616334973174	0.0191600889243455	0.00884094304241937	0	0	0.0133031398969864	0	0.106439754322469	0.00788587572361729	0.0376226830426408	0.00910092928951182	0.0474162083172357	0.00539691651711658
ENSG00000269899	0.408436703176241	2.1516979281332	2.65371534737875	7.98052746191755	3.85359220945278	7.41779148343565	7.4824432821572	12.7207245140535	8.11038261208212	7.21508615384621	8.93407574986624	15.5196440150356	6.84547187736336	3.63359786267459	7.23690810396062	11.3449829410212	13.6815334631638	8.36353448173354	16.2358001336013	11.4827724978526	9.89869796489339	8.93112584775407
ENSG00000197405	0.0833687267203648	1.31759204175566	0.794445600850495	8.36198663619788	703.265070300288	521.559260385071	597.184362292706	664.240510369019	594.665001269751	564.599414986335	536.243761089313	645.772808953963	530.946241730261	538.009157943053	484.1528761214	544.500697561207	216.761729804309	287.549490276105	245.446408943301	314.666987372389	176.283973859725	249.578599190453
ENSG00000159658	141.890698094381	146.915719526899	138.343113251552	171.869719413163	77.8716463457344	108.626968581112	131.120533372964	150.398225294355	88.6869475969589	102.720682997639	133.174111584376	147.419578845977	92.8809107306677	115.047549627258	152.422374197406	157.520819312527	169.244333993298	133.66006262785	163.9256674473	131.294020523899	147.818625761137	129.623751879787
ENSG00000144278	0.0174583217234097	0.14306867609634	0.0453724319451253	0.382056285964214	0	0	0	0	0	0	0	0	0	0	0	0	0.00978756361585922	0.0123273459587581	0	0	0.0494145925758165	0
ENSG00000158806	2.91117514737857	2.81538716175299	3.48138889278951	2.20933143937044	0.229656186360617	0.680240178819527	0.348842707406988	0.212448477335194	0.254161393303486	0.15599477694544	0.325721511713873	0.225444047581694	0.385706038544621	0.237060386874055	0.0565383445621923	0.302431220873998	0.354799181074897	0.647956121957221	0.511668489379915	0.464147393765103	0.223909872609168	0.366990323163928
ENSG00000257341	0.0416129860256615	0.633309873444075	0.324443965415827	0.693832159246165	0.030201361493999	0	0.161912489497522	0	0.148550951337197	0.0341906360428361	0.0356955081330272	0.197649575962033	0	0.0389688307190228	0.0991357274515153	0.0994294424791227	0	0	0	0	0	0
ENSG00000248873	1.32982958775569	0.824201888780634	0.948731710028542	1.16842228963182	0.738053872733177	0.17396108169308	0.236730420982071	0.233419786256694	0.395604572123309	0.535604384362024	0.849951412540922	0.846302118532711	0.408645024282713	0.293018847294969	0.372716297199688	0.498427419809508	0.5701150789461	0.220939900102033	0.439200420068597	0.488715996868549	0.369018845845153	0.667827884212469
ENSG00000233608	0.508646173374133	1.10272202173924	0.750720300338569	0.765635719912338	0.929733695852471	0.935643909150964	0.549749382945075	0.702671966379971	0.941513626459633	0.433399442304229	0.420155500381306	0.686002352537992	1.00052915247721	0.740951534787744	0.516120577956881	0.934020142606209	0.0211229279895753	0.266041326737849	0.0507702066981621	0.15351645065099	0.0799826893785309	0.227590898086157
ENSG00000168476	52.0630091733028	40.5727250140907	49.9235849362925	34.0591824813895	31.235923461089	23.0771437860587	26.3856295993194	22.7604169197647	33.0471651049594	22.6636499293579	28.7585942021242	18.3953566416051	33.3597514713713	27.5543766465873	24.9065851899083	21.1392800809446	46.3673323939048	19.7273527591104	34.9876672154091	20.707072048849	38.7857661960781	21.3229414042691
ENSG00000188763	1.18495558496341	1.07083835678219	1.15259173570782	0.649911218455561	1.65965394557271	1.67201715644593	1.21330488280436	1.0700570013256	1.72542755967191	1.36645553115595	0.8113781369639	0.71586681319354	1.5022880191243	1.3432745959399	1.18861108294306	1.55225605239007	0.932372184997505	0.550459759663962	0.763344606910669	0.736918359989761	0.411886903386446	0.542480135523753
ENSG00000259248	1.25503202924343	0.834807164344844	0.988394761621508	1.63482166629892	0.393326651569733	0.528598487669375	0.166473404694635	0.340449516105225	0.432750541336765	0.304665855442736	0.244673436029201	0.270956226201473	0.397347065864881	0.534220590138716	0.169880471923958	0.391882708738139	0.607656062235316	0.28196633573272	0.326699129369336	0.464873759013562	0.464218778141825	0.330808178626639
ENSG00000197451	166.294105454487	109.991600076024	151.836231507956	97.4008406785484	63.0663814889228	55.4305469852114	68.420210395893	68.8688521543201	67.3379732840285	53.960873734793	69.9412152656087	71.9367749033769	63.3940770917441	63.342044691481	61.6869178486371	68.9214539057743	115.048568604799	97.9632654342446	110.578643158928	100.094116012226	127.192394181341	97.6564573266847
ENSG00000127452	18.945094928242	18.1255485863622	17.1289874979074	16.6109387372213	17.005423244664	11.4770667767904	14.8980769159518	12.6382730985352	17.6072810386014	11.9517718709165	14.2897179332538	12.1357311921634	15.9448861894206	11.6439983574267	14.1755207125967	12.708615173931	13.5022071146266	10.5633425176919	14.0112804977152	12.4038816054215	13.3132476513942	11.0176019599321
ENSG00000155876	25.6478457507741	24.2068649927623	23.5833851429313	18.9179516774196	76.0669850886916	47.9218806264679	54.1614429835584	38.2544524005152	64.4784048716617	51.0304172526464	45.1951409079136	32.3617907345463	54.3149558203567	46.0884777823965	54.5432419465276	44.0342902840832	40.4527334136918	61.4249073557426	45.4518757790773	54.5378542846359	47.2924706139702	56.0652202194398
ENSG00000234745	377.013822379239	448.878168373722	360.248818235411	367.660604587346	1221.97198300713	1460.19144664794	1749.5745275965	1628.64109901658	1105.49385950544	1390.90201019574	1241.20464367076	1362.62868351607	1182.39716073816	1464.88590057022	1643.21161937381	1517.48871903409	746.389704479068	609.943361520394	708.560601934888	660.757402470231	692.023626618529	660.019242234538
ENSG00000104812	62.4531069113414	74.2260478375256	69.3782267421948	57.4715094339812	29.987743174612	29.5982694621458	29.3279287034807	29.8385758097083	42.1047825330296	27.5580982924149	35.4430289705048	30.7026170173144	42.6085674341528	32.1839086272577	29.8175286832266	28.4342286156987	49.5643922459513	49.5778896760456	47.898987912408	46.2323517450718	42.4863875990606	50.5463398901987
ENSG00000117614	22.2005280446904	34.3935977424244	22.9634228855424	48.5248866372786	49.8775485073393	40.795131366522	35.0945320985879	32.4085786795168	52.0671084436877	35.3531176682925	40.692879271651	42.5934836198181	49.5454880040488	39.5923320105271	23.7925745883637	32.6501431740819	14.9423918122831	17.747325354543	19.0088348383333	21.8382408463727	20.4205803819562	23.2460719768493
ENSG00000005238	4.28651435334529	6.45050446530461	4.31578760128815	5.27410447018431	30.6565805667749	53.5415091593232	37.2668091304312	45.437248167191	27.0221766749707	49.8206977009319	30.5482184459389	38.4130745847371	27.0135920615718	61.9595657735234	40.2603797453224	50.579732180651	19.8270160836882	36.6437479999239	22.7424690390088	38.6317670458544	21.5436169324421	38.8252102263276
ENSG00000111252	33.2501449863543	40.41930751284	37.1634603392309	53.1775538835175	309.469700269596	388.296997703151	440.199336406355	435.771384580627	327.146648356084	404.056114179761	391.368665455138	423.439872598326	333.267616986593	442.889448073606	396.117047642295	420.517363789926	132.032199680435	300.544723078524	139.019477360012	334.772728029722	130.291209628389	335.817446057558
ENSG00000149925	1137.29182765808	1843.35870714229	1496.7747314687	1501.79707388266	991.902627415121	1140.86616688614	1209.76967756186	1349.26715201008	980.793302546523	1334.64339416222	1388.5840637636	1392.46622598856	1041.90235133017	1193.02710221798	1085.90264132088	1281.15684092045	1327.13217527819	1424.44049218683	1303.58450310341	1493.86158559843	1317.45258578283	1370.017924181
ENSG00000235111	0.498292777875014	0.688543337002623	0.459977326878984	1.03002007775149	0.154143688378111	0.108996119756605	0.0741622696992572	0.13406272541757	0.0801925471756434	0.026846832200358	0.035035591175946	0.0840647384147762	0.042673071443304	0.107095515952514	0.257852860174731	0.243978127763898	0.12822859814848	0.109591141484784	0.17061349292937	0.0199700391267002	0.184968370730855	0.0907915555793784
ENSG00000165322	4.99159581179303	6.27617506124114	6.21851492964824	6.49033377881248	16.0396497904822	6.64579669583284	10.0776584061933	9.0335316141982	16.2175419601323	8.58663400196604	9.83773963272581	8.44008047572778	14.3312163619909	7.41411324756586	10.9665092087321	8.00377704488631	6.65362400957384	6.2877955456383	5.47642451431882	6.01543470963828	4.96200395322285	5.78257417671638
ENSG00000132466	57.2445489234132	48.4981250905975	53.4715205418223	65.1951072336577	45.6566843833684	43.241752053749	52.4326053632199	55.0576350228957	55.554505053401	39.7510974514776	60.7035300893003	63.4616099153186	62.9169535755024	51.5829453904356	57.2964859492612	50.6533022695551	63.5121684040675	48.789295063955	60.0972339261576	54.2858655922667	62.5563529324128	57.3257272254004
ENSG00000136425	1.07214634583763	1.67354283299249	1.08360043351299	0.620707691482476	1.05912029474543	1.23629858057261	0.289696366012723	0.733155529627337	0.478421446218327	0.831972143709011	0.587576060346595	0.42436526603613	0.259298177172854	0.753015346541116	0.585338155467403	1.49436603255387	0.267142912809334	0.231319021226107	0.0802617238243004	0.145614868632189	0.231812573995374	0.100742441652843
ENSG00000138378	0.77733618340192	0.886076129589456	0.77973364527919	1.38562020017805	4.82509967303115	4.24587391307764	3.87354279026844	3.5098109835848	5.47687850889667	2.99173821374149	5.77305736586474	3.23870236705464	5.77056307017407	3.69718421549031	5.70180638493867	3.34812745533235	3.48634993282484	0.563322354721429	2.59107544790368	0.900164642453533	2.46074688281591	0.514033583960249
ENSG00000096717	6.67297049493184	6.22108729935001	6.69825181203006	7.84260457825895	19.2496699453768	8.05899664224291	10.0221312499001	6.48111236063371	20.550904113221	9.37917844384952	8.38509924794619	6.89982245124691	18.7352282941659	8.00428499483119	10.1422769185472	6.2814253109873	6.2893456992948	5.27429751752766	5.08945379023786	5.43778594654537	4.8412198603781	4.67392534985174
ENSG00000280186	0	0.0976412806893943	0.0270949915347981	0.152101344219129	0.264828755442874	0.324588044320221	0.135216493445664	0.186655719254602	0.428000081158566	0.256979812728652	0.169917356604063	0.2145796626203	0.39031550581901	0.156209675778013	0.391184221835709	0.249106797116292	0.122741338317802	0.110422558395053	0.133459648881591	0.0339830495649553	0.0663948965883557	0.0906848674999667
ENSG00000161405	0.789086448579378	0.384908382539826	0.602206348383386	1.07682107436156	0.654506815152516	0.181051622711279	0.0731015801055685	0.0560616520528898	0.704224533126938	0.154366690753895	0.0725224548694205	0.104109195533152	0.899675469000209	0.105563805828725	0.10070687736474	0.0112228052585635	1.14808461716822	1.00158852020227	1.37341553546739	0.398062756461864	1.52885349430551	0.472108154421937
ENSG00000197153	392.578514092747	423.646438181383	696.996725954736	365.990521114478	3.89009057085016	4.05040006054837	10.5288190172607	17.3137168795311	8.1738013823568	14.5372434532452	29.9970680423774	32.6673413358062	6.93208968387078	9.21032903520954	6.6945274109443	13.2422132857206	77.6613621602159	4.99724736219359	45.894581762625	9.11729926939017	68.1959470165812	6.26162504276269
ENSG00000255568	0.425521117803263	0.636532342120683	0.49150525500089	0.739052737718434	0.56618739174353	0.140191723422352	0.53655824989127	0.176351524636218	0.316465548082162	0.310775586755117	0.18250543847003	0.0748556111295897	0.123494540412286	0.398482829298023	0.253432579516131	0.268304740697555	0.13253198981786	0.15023053518611	0.366330747260328	0.0577926715972112	0.0501836912929498	0.0114238232891495
ENSG00000254873	1.39031725724608	1.07022801859081	1.12193649900673	0.63510655329116	0.6358380683188	1.24238872136361	1.21036776370457	1.06557230011383	0.560907902462866	1.06408976374068	1.22528468356316	0.949833228682749	0.514044411423552	0.873927946595263	0.657900736723692	1.29694642682016	1.17450763390311	1.25066528090673	1.41149928104804	1.08640560296116	1.10508997942281	0.874334312240079
ENSG00000144214	0.0958658139604983	0	0.0207621384837654	0.174826545056603	0.0173940780202124	0.213190964020974	0.0310837915406157	0.0357572716619393	0	0.137841538602676	0	0.0758891205534697	0.0625997966192453	0.0673307607689624	0.0570959219247386	0.0715813540530174	0.0403085460156096	0.0846137355749075	0.161473290534096	0.136711395402213	0.0678354170271564	0.0694892919600337
ENSG00000258599	0.168179818954923	0.787549568467052	0.764894423656229	0.0438146605752336	0.122059481747373	0	0.0545310806612185	0.0940948273318507	0	0.0345455561401666	0.0360660497399444	0.299551952496092	0	0.0393733514531303	0.0751236135359234	0.226038559545964	0.259285768314942	0	0.226621337856848	0.171311610155517	0.119005385580513	0.162542426868452
ENSG00000278535	1.43838307649885	1.05733814224852	1.59381206227061	0.976044689263015	0.946822036321157	0.45873472058608	1.3123863452458	1.48475118456971	1.3732528412672	0.398522100496539	1.10471824482173	1.20485077597227	1.35427529726728	0.407228303948824	1.73327186522938	1.26883738640598	2.34416527069443	2.91702504950037	3.18903636601825	2.93033637908136	5.21924204640427	5.30203775902076
ENSG00000071242	5.7456319145481	14.7446888296722	6.28674683891193	33.3123340129677	102.587078383833	29.6627972506418	96.0892818306621	59.2009108701397	73.7257051685364	27.8714774619042	74.7416722160577	40.7167231760049	84.258955470847	25.5210834658805	96.7873948592877	58.7761493740432	44.0805584732105	46.253175569024	41.3375608794198	45.8630775185703	32.2111924142042	36.0309867528051
ENSG00000127337	21.9887468746336	23.1861752498232	28.9560552207316	27.3021099497165	7.451176544851	5.79936425068605	6.89372006977186	6.68928681577339	8.83774889741492	6.57747388908771	8.96274123355565	8.00378610851174	8.89345602579768	6.59611018707531	6.73380754058368	6.86243933910454	13.6097171216683	5.90953188772019	10.8747339261579	6.35410335849553	11.3477044486727	6.11676705474508
ENSG00000263986	0.72327332854126	0.451590923188449	0.33417156226251	0.703468717013473	0.279961827182467	0.035743326309072	0.281419326983788	0.467611463340957	0.12909785056685	0.356559490161005	0.0827229236098726	0.15268168301829	0.503779315650117	0.0903087188091639	0.315896782315741	0.892892175913709	0.702840282510272	0.476657377071979	1.81926574001748	1.25737283390335	0.136478398542731	0.279611674791564
ENSG00000125498	0	0	0	0	0	0.0386027924137978	0	0.0517969620931521	0.0774587103401101	0	0.104230883748439	0.0412240544149383	0	0	0.175753482524758	0.0725834930097596	0	0	0	0.0282908887628253	0	0
ENSG00000241163	0.206699741036336	0.691378570130553	0.972061628258139	1.6308849478271	1.90734625153352	1.1601163212247	1.95318006771737	1.01328200449544	1.73929157604524	0.824895831429591	2.3049843064661	0.794761032867989	2.62234579373645	0.884871820749815	3.0952510967122	1.48165575038148	4.10549642917674	6.46354353356413	4.63548026344672	5.79911656657185	4.38787171985501	5.72201680053405
ENSG00000136146	35.9021907408521	31.1873453937406	33.6338576741196	34.8363435329928	33.6925383046281	24.3305913332725	29.2738579839714	23.4451929252353	35.8531362680643	20.7800627938421	28.1163049963413	24.4166400617371	33.3333203803795	23.1367428832195	30.0723322876883	22.8829365566384	27.8031272419306	22.6679023501538	26.8244927198322	24.0537982071348	26.7727439761096	23.8458837178856
ENSG00000141956	4.45310814975857	3.31957050935662	3.38318798834741	3.50559112440127	3.40965442508861	2.56533009252127	2.61195344588507	3.65367062232258	3.50833935987558	2.92282337837629	3.1565014383643	3.68841049048003	4.02863140884246	4.07359137349212	3.49275331456068	3.80336733458724	3.63820169004216	3.55388459659394	3.75142147822219	4.68964056368128	3.95363914441926	4.92979629015962
ENSG00000213199	0.145629865701791	0.255732387962897	0.205008621343068	0.265579201029805	0.184963544250888	0.148435206784641	0.0590242783186972	0.0950580952271331	0.243690324665515	0.0149568025835328	0	0.115283248301451	0.221889316556007	0.18751742961723	0.184310768190757	0.250100425351981	0.0612327575428136	0.192805231175182	0.0858529899783528	0.103839217181906	0.270503252841998	0.0879677179119527
ENSG00000128191	12.750532387084	12.4945258137767	13.1153842300859	12.1044312120691	6.44386714091169	6.11344160084928	7.19415915670195	8.43968580094072	6.08583313632654	5.44495215408202	6.86235724264678	7.2386644701485	7.21229822518303	6.98591512957668	7.83930233784962	9.48096247675504	9.97061870396058	10.1212942711148	10.5209062795587	10.7707835636399	10.8747838513405	10.3592176192834
ENSG00000137275	3.39061769470706	3.94244007658552	3.99391977965448	5.23604556413437	21.412307702859	16.5759675758321	16.8140941324152	15.0673896518132	24.077727144737	17.1625768736336	15.259559306353	14.416273911352	24.5516086180091	15.753740254994	16.0546054781045	14.3196600792613	6.37778406707966	7.11194472835804	6.56382809608578	6.95127140561339	5.94921746374906	6.55763516845443
ENSG00000170190	3.99459214478751	4.93746314412692	2.62355334317562	4.22081230208084	2.71036438655319	2.79584954230411	1.46992113299178	1.56618490121114	2.30481116700083	2.54934583485147	1.16343341187096	1.54432619750151	2.29704880622118	2.10527022471638	1.96967835245411	2.20858029188718	2.27071475887934	2.42701691995365	1.91523618043124	1.71086338007606	2.09037326942284	2.92694422878142
ENSG00000167797	19.8691219720601	16.5959664271755	23.4699827229036	16.9066981655571	13.9467650241399	8.74043472677841	20.706208703185	12.7406138704128	16.6478850408763	10.2609897724111	22.4096400059145	13.4487115791944	14.9482518049293	7.94415696457945	17.4087844945275	12.8634079278407	13.0566098635562	14.2679441536879	12.947107849791	12.560630705347	10.7635963650701	12.7005836283102
ENSG00000153347	0	0	0.0540508560270555	0	0	0	0	0	0	0	0.0267601755451706	0	0	0	0	0.0186350431347265	0.472215392732289	0	0.273240168911482	0.0254218512631293	0.286972550465974	0
ENSG00000233098	80.5868894142552	76.8008749834946	70.1760280751271	103.398966654084	58.8072147921803	69.3050133232172	61.8539266873176	57.9405827697449	60.3455527810309	52.6082281959833	61.4584174641057	58.7935233172866	61.5759277522604	61.9648828861261	68.2194204342263	59.6337955522325	32.7077048170185	33.311682393507	32.237765963004	29.5344174657854	36.7537034417537	34.744285931872
ENSG00000006756	58.9452373966903	61.2069042318097	50.1555964789829	62.1036723158447	13.316652358492	15.9667720111538	18.5473299418081	20.8951149209822	13.2767525638282	12.2353009730142	16.1827159327364	17.4252031427683	15.4735280866491	17.0579719595794	20.7648670216985	20.6322439704338	32.0025841762058	28.4464486455382	30.8257714112505	25.7988828164828	25.0783413015839	24.3369242390921
ENSG00000183784	1.55739238447239	2.08648006388851	1.89749438489634	1.90066736289726	1.20888246144588	0.345722975238947	0.356451621841015	0.136681496955885	1.94735126475342	0.273712562700703	0.164311879795347	0.362605916146933	1.84178126777089	0.421151831924298	0.342252679351119	0.353216449876143	0.943148145223358	0.335195660641433	0.953898760187368	0.067867108067093	0.919334956050694	0.104638776172854
ENSG00000179922	1.57487716498459	2.05032370544834	1.81124720506753	2.17878802632553	3.30089070541115	2.24428152543532	1.5319273307989	2.00532372796393	2.38693992310641	2.03019794621283	1.35092542065016	1.36492306796574	2.39956561186195	2.21221044823699	1.62527209932523	1.76795547219303	1.24825883951803	1.21747347931457	1.13424612617849	1.05103022498764	1.17203683932897	1.11532254637529
ENSG00000275056	0.534599094533155	0.704084473275482	0.73327838685284	1.6016647965733	0.0646657932630446	0.165120407513953	0.0288899767389407	0.0664672290837882	0.218673536065572	0.146414896051448	0.0191074030702914	0.0705330597994668	0.193938874952382	0.375472363444883	0.238798067591734	0.332646622409531	0.0499515620651734	0.110098679213693	0.030015383428336	0.163366268749587	0.220667181511804	0.193754744401854
ENSG00000138660	12.4887875645942	9.58133180318494	9.68195081544843	12.1696176779614	25.8329828335516	26.3709094482608	29.1781995767719	22.6503713108697	30.1812112346659	25.0424276076225	24.5551073231034	22.2022693912808	30.8053648885146	27.8010262122164	31.7757172348644	25.4013399683082	16.5460978538197	25.0648331943394	19.4425897791383	26.9291509875853	21.0207086378199	27.955393131623
ENSG00000086589	59.0728360385334	62.4535103135915	69.3493629120753	69.1588987346968	86.3832689258588	60.9833394171311	59.3114824382204	54.3400459586027	95.3881039975113	60.9492920412792	69.3139858048522	68.7138466195229	90.4385667068467	65.2011866467565	60.9941300387119	52.4498431000877	49.6823798404503	51.4347327541058	43.5450562380623	46.8441655121004	44.7576390034349	46.4294825357246
ENSG00000083812	4.50847614763977	3.93006154774812	4.06725928483469	2.68712374787128	2.96608206096019	2.41036677356313	2.46094018071109	2.05062047125542	2.22167191886415	2.41846557090187	1.43287034048572	2.20815310935761	2.37921002125851	2.53623765256246	2.20222228588992	2.66890254577094	3.21400467372912	3.5384295379037	3.25063998591711	2.90743868500173	3.09269067688724	2.42554031405775
ENSG00000276317	0.158319112957566	0.648702270769075	0.548607385603599	0.742423010789463	1.69481777139614	0.821514366243687	2.20735419992496	2.65733600315031	1.4482508057076	1.56096402207293	1.3920085451746	1.81726016204831	0.792590910289924	1.26020375041843	1.57939036796535	1.86778369634235	0.399409110682359	0.223578704554935	0.0533335233229879	0.387041474931161	0.364090581128654	0.210391846504402
ENSG00000082175	22.6514265641632	18.9222957251498	20.8748973654462	15.6705087722325	3.66552837392706	3.08419597605491	3.94603625942839	3.84140537338729	5.38307732204008	3.33726290884967	4.39107259860405	3.91381215624349	5.75491000394303	3.51873295371367	4.60262825265977	4.74348461359556	3.86767753296443	3.0291240638715	3.55141171220313	2.77064760372083	4.66102564487908	3.31543307912476
ENSG00000158161	13.7329135090121	14.2877403688406	14.3000208153089	15.9275935927579	14.2931077373901	16.9326252761822	23.1634655100769	15.7972590207684	16.7573881652774	15.2329390236835	24.8515270622852	17.8222735879425	19.8279934423801	15.4509698192026	29.4027838689218	20.7844429983293	22.1330423478692	15.2008735608879	22.6756027897273	16.3348744834665	21.3871950772954	15.8318240543774
ENSG00000250412	0.419803943475772	0.764497493766241	0.282859230245234	0.340257421664866	0.0338533495441371	0.0691540747016211	0.120994106035256	0.10438927101307	0.083256963129485	0	0.120035566696859	0.0738498735520329	0.0812235364963721	0.0873619851819935	0.361150884266749	0.111452580437251	0.13075132968595	0.494040275660016	0.188561132362656	0.342097119396928	0.165031460809829	0.428272776360207
ENSG00000128253	0	0.0186681287144831	0	0	0.289330628485817	0.0945650207862063	0.248180823796727	0.0118956277772987	0.270393923234505	0.0262038470459531	0.0957501556744194	0.239842486316133	0.166604183128385	0.014932937755846	0.123464311484892	0.019050785566866	0.0536389313121104	0	0.0322310859451915	0	0	0.00770583355724783
ENSG00000239569	2.54246298315482	3.4016577148869	1.60184411910616	1.51398702139856	2.63605361735665	1.9581126586709	1.49886380676148	1.2315853758562	1.7091432825046	1.41073537411528	1.47282770514099	1.12395293287105	1.17867932275748	2.10262256183945	0.845616979538876	2.40630058347573	0.740450464851959	0.816016705313442	0.756379506039875	0.941748335175571	1.02803837163166	0.845673353377747
ENSG00000224184	0	0	0	0	0	0	0.0425931954353842	0.195988505217332	0	0.0269828803365085	0	0.12998575716422	0	0	0.0586776332753563	0.156937282183264	0.533924821682439	0.371019796207378	0.508902713761645	0.160569909194414	0.557717131342188	0.555444813437296
ENSG00000265399	0.123499635545385	0.321289984877157	0.332850726048034	0.11439807481642	0.0597546982919099	0.0305160414338322	0.0533918090720231	0.0409462150934009	0.0122464364174087	0.0338238251536131	0.0235417015806752	0.0760390990525872	0.0836313488431024	0.102802019830194	0.0980721595116063	0.180331659651577	0.269254714491621	0.21316354751045	0.240377291453467	0.156550372600614	0.116519107056245	0.0530488552964232
ENSG00000176933	0.342971546114726	0.458874647756004	0.742790619746809	0.816931413305968	0.106679002696545	0.0181599157860608	0.0794328745518758	0.16447624051757	0.13118007396309	0.0805134332621624	0.126085746469886	0.116358218106681	0.149305563307595	0.0229413277620053	0.043771621596536	0.117070150015741	0.137341618480605	0.103788299846318	0.214570656836739	0.159706630112724	0.156014620914775	0.284121540514009
ENSG00000272369	1.89859248742081	2.22267407506815	1.03384327074964	2.31767818373189	0.236217791685206	0.120633726293118	0.59801606984055	0.242798259811651	0.532528633588257	0.178279745080502	0.0465316445305533	0.343533786791153	0	0.457187888971392	0.193845752784659	0.421243486217355	0.273702225400635	0.19151412471642	0.073095498482845	0.309431595843402	0.268691847131002	0.104854378046836
ENSG00000149476	22.6325639481826	20.9677343953043	17.3339610073695	13.0476533381302	6.3523036371794	9.47580485028258	9.52683130876621	9.09115473048112	6.53420092329329	7.52448996704833	9.18541055997042	9.15640593645506	7.97345711757124	10.9433960731654	10.667159933414	11.0691607592901	9.07840228427324	7.51051113470823	8.83745379105644	6.52994802455006	7.23965000473876	7.94053252710332
ENSG00000073670	0.844502137454653	1.02704939717049	0.788414890317723	0.931312835884233	0.404641183417573	0.261345940543255	0.5263794699049	1.17434407984474	0.709776846436367	0.255991428833542	0.218026814858409	0.467317216039787	0.342651518336922	0.222664007104376	0.551802034917375	1.19503186871669	0.183863543229096	0.133155299667881	0.237535708969893	0.0534510718865795	0.150844545757756	0.0396210875210718
ENSG00000140525	59.2415426398284	48.8594337517256	48.1819364017609	36.0310779511763	1.83768955064323	7.95017189871388	11.7110883521349	14.7528293530586	3.03897886316408	7.84345474883513	16.7892860648684	19.1111754060151	4.76388200763272	13.7909525183163	14.8638292195119	13.8647510599481	49.1127048447436	7.0179949625424	31.2859238248874	5.83436053288445	39.232227547559	6.13203471710553
ENSG00000244332	0.226064965944059	0.308762166086986	0.0652800261163973	0.235580221511488	0	0	0	0	0	0	0	0	0	0.035283406418464	0.0224400251285601	0.0225065094603906	0.105614639947876	0	0.177695723443567	0	0.159965378757062	0.109243631081355
ENSG00000214535	0.994454581646499	0.945915514300101	0.376904498613214	0.712464480658146	0.0451089389066379	0.138219717082652	0	0	0	0	0	0.0492017699752035	0	0.0582040847568013	0	0.18563553199427	0.0696894555154784	0.131659838168219	0.125627045985862	0.151945949877067	0.0879605023855966	0.0901050409814247
ENSG00000148219	0.704742042494505	0.897569339683351	0.570264090476654	0.314745085623619	0.0843097280712017	0.00574080193109378	0.0652878489624595	0.0404405854455777	0.0483808388357603	0.0381784540134154	0.0863608342083947	0.0490449765718408	0.0269709767460866	0.0145046508221219	0.078411368876565	0.12027857350247	0.494955033484215	0.109366893400836	0.532213495645648	0.0315545285754903	0.361680803786282	0.0785906619395027
ENSG00000171862	54.6943618622404	55.6167775621564	50.3346939969953	47.0851381182593	37.2214672727159	29.4560068449636	35.9322379913033	27.4112368546424	32.8038967890593	30.2007112254861	32.7568172172634	25.7102775205149	29.7612757459296	21.4296079002579	34.4347633274281	22.5617547177958	41.3806861257668	28.5629744777649	36.8100183276905	25.5630865407697	30.2684857864653	20.2735605694874
ENSG00000164967	14.3111682607364	14.6274405392768	11.5471464378164	9.87414271880729	10.9745036255527	6.76913612427807	7.0201330294865	7.48963143801487	9.63930617565815	6.99865051798853	7.47514418801939	6.1405796879356	9.59623266114132	6.735388446458	7.00298784201441	6.74513268373524	9.50947817203408	6.29187737735012	8.31900606571628	6.92126591753161	7.83386007635277	7.27159816079152
ENSG00000122694	12.835459395159	17.8508124266488	13.5616250574632	18.1214796996198	9.51230032001286	3.85812626913138	5.51977406099602	5.64191115270084	8.7092448435952	2.92883891304589	5.05749408037603	3.78749352888316	7.61147889624187	3.55392258738126	5.82827401122093	4.12912230172642	27.643704270395	10.5369725586308	27.1854918975395	11.022875008204	31.4769576721543	10.9839200793469
ENSG00000256448	2.35180488764384	1.83549859102402	1.29033341944588	4.08465706652984	0.910327489677182	1.45279326288486	0.610044476558406	0.643284851802051	1.39925412227296	0.708518212707029	0.134491462901212	0.248230865294252	0.887301633370851	0.880946986061005	1.44738162079212	1.07704538014482	0.878986358275873	0.498183839262326	1.79579134337209	0.638826520450894	1.38679663035356	0.454594464822414
ENSG00000205221	10.0808229258017	8.32432601744041	7.86556314675382	8.44162460416167	0.00816555329282195	0	0.0218881698765169	0.00839302626509409	0	0.0277324047903004	0.0675570542813959	0	0	0.0526800859720122	0	0.00672069379719996	0.0504603279750964	0.0635543169429305	0.0530619174171764	0.128356810127633	0.222914717619794	0.0652427241180316
ENSG00000136960	0	0.0784112856983159	0.0193411193592449	0.221025540853108	0.121526838166023	0.0496498937798042	0.0289563294645699	0	0.149438026379634	0.110063379599538	0.0287269316715956	0.0176737639506702	0.223541947137351	0.0627224542211556	0.0664851456496152	0.0133364249903095	0.838610319769862	2.31738248917309	1.69976413192262	2.192316460399	2.53560188675209	4.68776614907786
ENSG00000222022	0	0	0	0	5.66922700044495	4.25856202025229	4.39550186908012	3.88477215698641	6.49177762850447	2.98830810801604	7.8350426219065	5.33295307113885	10.003617839338	8.28259963935474	7.03998543446509	4.86358779691246	0.463411175281498	8.78411452032646	0.389842658575174	7.91471292769518	0.67264353567489	13.7009720647866
ENSG00000133302	21.7430113559409	18.0326514090311	19.9801449499224	16.8259012150885	3.46281588825487	2.93716898800635	4.914132052168	4.51991832939225	3.90450836089414	3.18771935497203	5.1690587728506	5.99877204869551	3.73727590142614	3.16939430277269	5.07370187723326	3.59958898757639	11.9490193765485	2.2498746303642	9.37688122928845	2.03148569445016	11.1565527830481	2.88007623178648
ENSG00000279631	2.38387212399906	2.41793043146412	2.05678747892946	1.98133444839537	7.18672461692625	1.89590097769645	2.96037932213923	1.9007304596534	5.73649734083548	2.22035456939021	1.87102301248192	1.31410541476266	3.99982370074549	1.88895139088207	2.24752269153979	1.91980168167196	0.416628363225677	0.579257972136717	0.396654841647972	0.542672727261502	0.307320301722512	0.578323114501376
ENSG00000164900	0	0	0	0	0.235453332812439	0.0218624228880732	0	0.0220011368114117	0.368492893851009	0.121160991802283	0	0	0.15406843148523	0.055237371698809	0.0526959327958297	0	0	0	0	0	0.0208692696800778	0.0142520513850069
ENSG00000217128	23.969079950781	24.5139637166968	25.5854107838289	29.4589570946601	52.9369464266814	38.4805796158972	39.34833300322	37.4788863273339	59.1579405208499	48.4184993881283	42.0397897785372	39.6397205123855	60.3796762522955	40.9276639431656	41.7361412570879	38.8636547503398	22.1721298647835	23.5847458353971	21.3975556764247	28.624824595939	21.5071260432311	25.0907429710907
ENSG00000160818	36.8962522877314	30.1902099260758	32.1439338897765	36.5471623152278	23.2770836785079	18.9424288954687	24.9074221504707	24.2756577706962	23.8060868989497	13.8828656426637	24.9169966729102	25.9876674934801	27.7197541471774	23.3926713090484	14.7222937393877	25.2173122709873	20.9188378967146	28.3723655047694	29.5669722790179	44.1544278909932	39.4112127362624	45.9541187494882
ENSG00000148143	1.779550303999	2.10935330071456	2.50513967499309	2.50351155308776	14.3360956154654	11.4271332417594	8.32331468512601	8.14765028440109	20.7057590551265	9.27544229782678	13.9483342828575	12.2294883623629	24.8869287557316	12.6339624396842	12.0162483300545	12.0850685386501	3.58533909296738	3.30627881322788	2.83255928949174	2.80060377089204	5.17855884044886	5.82616033405507
ENSG00000025423	1.3616496168093	1.269858237	1.47949460899128	0.745556588971544	1.25623896812645	0.855395843294031	0.793212310054971	1.06742077627863	1.48297018087048	0.815380106654985	1.02944082714508	0.730784123848226	1.1453444270336	0.88610606147795	1.31955019559396	0.785804197826457	1.34560874600257	0.374807510176257	1.32168878548278	0.300909738028152	1.56775186018317	0.501867108600243
ENSG00000125166	57.2155420341944	38.6970323283566	54.4228201130342	38.1659509074463	41.9789400685783	22.6491072502531	32.1990418671443	30.3452824810463	46.2926679157956	24.6070433209869	36.9868264654213	28.737100173069	47.8661422468159	26.2706189390986	33.091588093629	28.7804090954881	62.4682110015354	49.3286983820614	56.5255678890077	45.9838462496844	60.0799429800641	51.1264726391493
ENSG00000139508	4.36768287897775	3.57351411875253	4.09832538758618	3.37528608970923	0.840563902776437	0.873084157985733	0.91018011732075	0.959164261700737	1.21756583458687	0.67740542880346	0.766155930622616	0.854672102840671	0.905826136217416	0.422802370127556	0.906074924163082	0.727007522876429	6.29490553511623	1.5732003576059	5.77300925659019	1.00777721683408	6.30622803734927	1.57467899567592
ENSG00000165568	1.04265937262978	1.34583037504676	1.94547404564709	1.81090956854953	0.426872488971286	0.277453146795173	0.416091942207053	0.558427094073587	0.644211056293985	0.680954097821237	0.642126456536041	0.296293167045395	0.605200233982319	0.550793770162821	0.254764641723586	0.239549481880395	0.479622919367253	0.358672877796736	0.378263173667	0.34857860741875	0.321602562902674	0.206709620968021
ENSG00000156687	0.00562545922198758	0	0.00487333528299493	0.0234489572337824	0	0.0041700547360584	0.0145921132510112	0.0251790787952823	0.0200818878659545	0	0.0241275193862128	0.0222660787735006	0	0.00526800859720123	0.0100512612555009	0.0336034689859998	0.148227213426846	0.00397214480893316	0.0947534239592436	0.0229208589513631	0.115437978767394	0.00543689367650263
ENSG00000121281	63.5967238367021	83.3185253282688	48.2055953223439	66.4194415139656	17.617275302458	11.4666896820555	12.4369186441223	6.95499531331438	14.005034563107	8.93699109210002	10.3270230442002	6.80418532547638	12.6391729918348	11.2871332589066	14.248705011139	8.54612095114912	50.973360687516	7.15645038940325	40.961774182064	5.80647676624116	37.4831317804134	7.39392485194789
ENSG00000186479	0.474118971217682	0.222019617754856	0.50461023532282	0.423492873118478	2.24156727182216	0.522163375645574	1.1068532726854	0.303159477133833	2.70803250419828	0.589893292529466	1.25495378426215	0.536173134345166	2.40600957440925	0.469363709128564	0.976216143343628	0.525967340650432	0.265802730972498	0.239125774450825	0.155154770469718	0.231814974812448	0.345075817051187	0.235659337951418
ENSG00000111912	16.8592990414273	24.9902359211568	15.8666971599954	34.7444229713232	80.9779333527086	74.4972782493113	41.843419078985	22.5786935071836	81.6132201303893	60.9743632353448	41.9976903092913	25.0357299249059	76.905836780324	62.3844452445982	38.2563584190728	18.1958086337826	24.2310360554714	14.0902713328867	20.8791630002805	13.105725966161	20.7454434940666	13.3439180086946
ENSG00000077420	30.4679428118322	37.3631644399782	30.293975669358	38.3568517600651	29.1718889978557	11.3731474969378	6.64545174285482	5.78743900457137	23.8069046360396	8.24142983571666	8.2068629133673	7.65390821696453	19.1298118216729	9.47450875568588	5.54298023924559	5.03199439329126	143.424240726119	121.476941643592	142.026251422591	98.6996486105572	160.112815578757	110.918071132504
ENSG00000227473	0.616257583568562	0.282306563889582	0.185691805270457	0.111686323318567	0.019446080609146	0	0.0695015757931297	0	0	0.0440293968004769	0.022983656835378	0.106052326683046	0.046656518759217	0	0.0478737030030471	0.256082886032228	0.270382793780561	0.0378382923364746	0.036104502006962	0.0436684060286168	0.151676103341867	0.0906348758420285
ENSG00000164402	23.2354766586758	23.5962937705065	22.3296799392897	20.1050526815093	9.87113927647055	11.1125789995933	12.7132707401118	12.4971664458478	10.7693579721388	11.1257813300732	12.6845079433505	13.1572762759578	11.3409964875199	10.8963614511104	13.4246786425542	13.6362479470998	17.2050310576627	12.3197598997065	17.1323161256675	13.5148979454759	17.6796055627026	13.7009720647866
ENSG00000274227	0.387591448787661	0.181500658123587	0.201462281555389	0.242343290071627	0.0281301357456067	0	0	0	0	0.0318458236826416	0	0	0.033745982866515	0.0362963271768888	0	0.277831552190467	0	0.246310989108965	0.0783415868907047	0.0315847242966152	0.109705124187459	0.131109780524274
ENSG00000171055	31.1511859647967	36.6269464840736	32.7439295924653	37.0973273314412	27.812658681221	22.4650163785052	27.406364854154	23.578971992509	32.3892761789599	20.342500515908	26.5908434113973	24.9543707727263	30.611692612343	24.4523582352261	30.5390471415568	24.8814395661848	32.1028817267868	28.7785623067257	31.2655439912816	23.731271617752	26.530374951791	26.780844292458
ENSG00000237330	0	0	0	0	0.0185463671004158	0.104185594667453	0.0248572276200192	0.104846637254803	0	0.0944826409259445	0	0.010114559442852	0	0.0717911581700609	0.121756603221209	0.251867010443961	0	0	0	0	0	0
ENSG00000149927	1.98000725960866	2.65958393613643	1.85972492926366	2.51945571376352	0.635316462028136	0.355348746633587	0.32438042492814	0.357603383233169	0.85563309535216	0.376742102811628	0.393324089616753	0.46197339424402	0.489953468222327	0.351321053617811	0.620661072380842	0.448199956835565	0.654339758990959	0.603384467031081	0.421270797431148	0.271747816589746	0.457190930281225	0.322296818970722
ENSG00000084710	0.117429252664829	0.10997913761149	0.0762967205455597	0.165202124410992	1.73009509922038	1.76272717231403	2.51679579792991	2.9477589806818	2.17460791049065	2.17571067492301	2.36716672441491	3.17920226365023	1.8863425547102	2.06739109074798	3.76270264308365	4.93476562767489	1.29034093087321	6.8489411764254	2.83636671184653	7.66977682550526	4.30426292152065	11.2358090725617
ENSG00000267169	2.00692058730368	1.81551756281843	2.49725505312389	3.32721690479345	1.80083553701154	1.50121970498102	1.3487845221205	1.23853847047064	1.61197856653743	1.87381113447975	1.54937800166599	1.48761477643496	2.38274000645326	1.67437246224558	1.65166671441744	2.26687185375826	1.39106850093509	0.914666858705689	1.26611061636351	1.01099572455742	1.75577615422541	1.66633444031189
ENSG00000280184	0.375139162010402	0.0960692702007264	0.111712924576903	0.415362136818375	0.553036026199808	0.182492699303048	0.053215810987769	0.122433726124672	0.334795004653829	0.0866888485485511	0.0301681284365961	0.111362616846915	0.459306756670874	0.131738333660835	0.11869506779289	0.147057728239745	0.177450936294478	0.173831633896004	0.126374465297885	0.191062442199496	0.149316453398415	0.130296612565678
ENSG00000260648	0.126698525476344	0.105946728503745	0.0574927737457595	0.0565848719742714	0	0	0.0039124831954052	0.00450072907959365	0	0	0	0	0	0	0	0	0.0405887444486873	0	0	0.00491649010277501	0.00853837051458994	0.00291551398739962
ENSG00000244165	4.37785937852036	3.94066410875172	3.43856918991015	4.23770906870246	2.85251738408653	1.21155281234658	2.485682958595	2.52556844793672	1.75382892587535	0.719399451725966	1.1516302607914	1.86371892657874	2.03286449229511	0.856378275080654	2.42195963767457	2.84755096675598	6.52307810637235	5.0970663956552	7.32804318497032	4.13830694713225	8.60502312669342	4.67302970344204
ENSG00000114999	7.30644740444717	5.12880175582437	6.70410641800927	6.08718058034825	9.929209503931	16.9428029799558	20.7966601915104	25.0737636525054	13.024209797136	17.3939572436874	19.8737122877534	24.4590080513696	11.693973630248	16.7343359083737	25.6088414463536	27.5383981978519	23.3463050935659	20.5549660766995	20.2409945528017	20.5669560569122	22.4615549424523	20.3419566041384
ENSG00000180357	13.1096567405739	13.0155629807615	10.1889254032691	14.8052022260332	34.9309940560823	21.645688079626	23.399777749896	23.2133276868823	37.6388436361338	17.6238002139909	21.7353501655513	22.0643122208232	42.352854872442	24.7563212823881	21.7611627569889	22.2991383598425	19.3178510125347	16.9587439258227	19.7284077934764	21.4433421712767	18.0592082634845	20.4720645954305
ENSG00000117394	196.422038233308	212.095650276221	154.222683838274	171.71499804563	164.31421863245	132.219995929886	149.227218056439	120.814227531345	172.286773512959	145.990038755753	153.158777020221	113.243689191755	185.029730563411	148.395354521116	164.778830674796	131.045206985538	166.763336813458	188.836807556782	139.97253114354	192.054264184861	117.550918726821	171.032638412607
ENSG00000105443	10.2877985584298	13.217833969799	9.97407632855856	12.3076564529346	20.9890077344826	15.5735293286977	11.8738025155911	12.0982715841621	20.8266466212481	14.5355662968132	11.2036253035765	12.7991273717564	20.5766775192028	16.1031993007305	11.2959176925804	14.627625998299	8.20372341822327	14.9130868416977	7.79049812052313	14.0128533591926	8.04186622651077	14.2742970729558
ENSG00000223635	0.123360324055768	0.240695669719732	0.463090540597285	0.128552658946624	0	0	0.0266657907125079	0	0.0733957323019656	0	0	0.0976542744177896	0.358015757314804	0	0.0244903827545199	0.0736888253906189	0.0922117668580442	0	0	0	0.0290969174558107	0
ENSG00000280826	115.132802868389	117.836405999641	223.667425652213	102.017931386464	0.250178654077949	0.255526758294642	2.7942344523213	5.52868283334709	0.615274862276052	0.566449119121029	7.24441603357948	7.6405812438089	0.150061923810673	1.61402816595101	1.64241886047333	2.57388273084254	21.5476336693656	2.92079414035595	16.0250216248348	1.96631709131694	18.4158724161277	1.41590592766792
ENSG00000114374	0.167167558651669	0.214049438011722	0.144817254841191	0.206866982991064	0	0.00387244979788742	0.0372644680614819	0	0.00466217517094386	0.00429220366487882	0.0358489711946481	0	0.0045483085247861	0	0.0186678626929337	0.00936158551286667	0.533022467045623	0.00737732827798419	0.28509129932776	0.00425701249655583	0.391832650674273	0.00504887804868688
ENSG00000234648	2.46096038875811	1.08038841117236	2.26517558976676	4.48795232119988	0.111630348813262	0.45606674581702	1.39640982503348	1.03266095312297	1.50995460662999	0.884628608500721	0.923564792707691	1.70462334711559	0.66958010307927	0.576146763035678	0.45803215847852	0.367511357011441	2.15574185969558	2.06350408808376	1.24354873368283	1.62941194773234	1.19720924291282	1.11490731087776
ENSG00000111640	1099.66476871413	1407.51858939376	1432.66032173183	1307.34636280404	521.918836324914	561.170223052431	592.256354281615	672.209463608908	639.240916866815	662.61430942676	745.498987572172	770.889817559347	668.46477393614	654.503408697534	588.613346277851	685.960093699695	970.081783775523	946.995639202203	918.24839276325	1014.87276572466	893.824327736056	972.48940492506
ENSG00000254862	0.240349290715249	0.406431830869604	0.185079634483852	0	0.0775278906043754	0.0197963038019476	0.0173181124297716	0.0199219084973662	0.047666898670837	0	0	0	0	0.0500171365712292	0.0159052925361772	0	0.0299434913258814	0.0377135507133873	0.0179927380880849	0.0217622221252502	0.0566910270869807	0.0129051542211491
ENSG00000169918	0.117429252664829	0.123726529812926	0.0305186882182239	0.0856603608056995	0.268463032637644	0.226325464099579	0.167532549332702	0.240901551170132	0.241040876825469	0.149549957699808	0.277008872006	0.213806000187004	0.224929735520999	0.269420647464498	0.206319196972059	0.427890125498462	0.0987505814443781	0.124375445092471	0.134499955652416	0.172247015419956	0.157878369708286	0.17023953140245
ENSG00000185008	0.00617271624053501	0.0433582344336382	0	0.0192975924402985	0.00895991623698014	0.0183029072489431	0	0.0230237956979975	0.0330532469828258	0.00507171233147479	0.0158848184528991	0.0439779092056746	0.0268716424400621	0.00578049203452103	0.00367635666952533	0.00368724881939343	0.0588297956326372	0.422780685988151	0.166353991975182	0.29677767485514	0.0786215412483908	0.390760333935277
ENSG00000230071	0.633640682918355	0.807253406405118	1.14628021319034	1.55367324002976	0.256989499338507	0.317742820992916	0.32630829938611	0.458784441852689	0.482334914081054	0.0765618537155532	0.271767641675379	0.29505969417645	0.373198480765348	0.157070685781583	0.432882539960834	0.467562378283728	0.21940955492239	0.263185054825019	0.276238202855414	0.258176055427624	0.421994557457279	0.396259490042032
ENSG00000174652	9.5846379313363	9.02898873811685	10.3440448312729	9.27863050851828	2.46393238025645	1.75299079446365	3.03223360353487	3.08719821985356	2.43025633031706	1.78844878072648	2.1130477722684	2.40385013212062	2.43329308967163	2.77656868901953	3.33436606338031	2.65399281480581	5.80526264931334	3.43446310615667	5.01521875030988	2.63512996327533	4.41157745617522	3.23784753971684
ENSG00000259477	0	0	0	0	0	0	0	0	0	0	0	0	0.022726886420306	0	0	0	0	0.0184314345591743	0	0.170170759475641	0	0.163982786719865
ENSG00000246851	0	0.0184502128150923	0.0136529237500247	0.0164233941715208	0.0285953228153298	0.0116826436185294	0.0204403142815722	0.0529054573908655	0.0281302709406366	0.0194234741721948	0.0270378427363008	0.0748556111295897	0.0891905014088729	0.0368965582683354	0.0469319591696538	0.0470710071399219	0.0530127959271441	0.0222563755831274	0.0318548475878546	0.0128428159104914	0.0501836912929498	0
ENSG00000074964	14.2415347753725	17.8070550737248	13.6967188863683	15.9663085942746	35.670411687823	13.8547811739608	7.51164082811267	8.39315377024054	23.5912225582761	10.7306395747657	7.05428920773715	8.26359890626831	22.2837682402228	12.8266505718289	7.56398446718557	9.63736770080211	11.6166075966976	7.67720700602676	9.32157770549783	6.93465233859759	11.0636138619653	7.99712752823909
ENSG00000143207	76.3963035582631	71.4692644336543	73.3739826431144	64.0430365942574	41.5844776041586	43.6824708249378	47.9024801254606	53.705454186383	46.3171896406876	47.1443436494223	49.5831210744254	51.7228158346175	44.1067243524759	45.8057943775758	52.5914368789836	50.5356480861239	57.1397175633704	49.9818446937758	53.0541845202949	48.6185568899936	54.3125404606065	49.4968962033711
ENSG00000167522	48.0514215385993	48.7734998690109	39.3554360011233	77.5240556351598	80.2915243401403	85.7612870900115	82.0809084900579	80.1075670668855	60.9320507366634	52.9930830519572	63.3141217775762	72.9990124934004	81.1711558775484	90.2315140011865	77.7122467583634	96.7679888203699	44.7816115283579	65.5174333389519	51.3538332061237	83.6271186848212	53.543764996199	78.8511858298935
ENSG00000248785	0	0	0	0	0	0.0638816895736606	0	0	0.999821651198584	0	0	0	0.525216733337356	0	0	0	0.144939239928468	0	0	0	0	0.0416442919902329
ENSG00000272324	7.76095612922467	8.35151858915928	9.03233393612119	6.29037188245595	3.24304168197496	3.89348594453143	3.66026685935043	4.38603308046853	2.16884388952308	4.05787703641298	5.11067559024606	4.28198242632585	2.52539695651704	3.8908491884361	1.58745080990104	4.12086928055409	3.99938793015522	5.97820607114791	6.97189580367988	9.0713365904027	8.48719537776378	5.90972804269138
ENSG00000187713	27.361193108377	22.785763979838	24.6900630568751	19.2416992422413	28.3085100745832	24.9335527108602	30.8205675255463	29.8423024056918	32.7624972906762	29.5470338205096	30.191476281661	26.3548001057351	29.7744252952826	27.0696469512601	27.6276055041374	27.951870525788	27.8523509730749	26.7148550756642	26.878862609738	25.4254596312277	24.0438649178345	24.5735023325488
ENSG00000184787	63.9802228847387	50.6001357336501	59.2110236883885	58.7005562752353	19.1073947052034	27.7447641772419	28.8072635763714	35.2367219362867	23.2447852048423	24.6356195887168	27.6018821778275	34.9280555693647	23.7056155753138	27.323404590817	35.0565656455747	36.6725858200545	52.2054143175685	52.6706401664536	50.484624285485	52.0609109648627	55.7419481381403	58.1022704228915
ENSG00000279187	0.548312286455775	0.217789820731899	0.17812609865967	0.550984361754307	0.191867473020699	0.0435486779849451	0.0952426408808953	0.00730416467872814	0.139812660082068	0.0321794221579634	0.0587926016308683	0.0310038550528679	0.127873073674284	0.0733530931181605	0.134124807728521	0.0409415351384623	0.0164677138033151	0.0276545778800826	0	0.0398944845567641	0.0831407488302215	0.0283892594872982
ENSG00000120725	37.1853233649434	34.5742010122285	31.3332081073446	36.1961911071434	53.6937858590727	50.9417579594299	73.7962474272175	59.8500199142769	44.0971580489749	49.2183668189774	71.2308474915534	58.305247277479	49.2662709349055	55.1449696994112	53.8539901955249	52.9422033884224	55.7204913156738	62.0745097845914	62.0094377879758	59.873681679357	62.4396227487896	68.2520748614832
ENSG00000280132	0.0637847344855284	0.029869005943173	0.011051343003957	0.0132938970144278	0.157395861896284	0.132391029100689	0.0827269412655756	0.0380660088873559	0.239085153175773	0.041926155273525	0.131314499210632	0.100986310027845	0.310994475172986	0.0477854008187072	0.0227934113510571	0.00762031422674642	0.0143037150165628	0.0180153969287047	0.0343798250082043	0.010395602170067	0.00902691769888931	0
ENSG00000139597	4.26530596932752	5.49099699124193	3.89819794072328	5.85007639938586	24.0203195199123	17.4496418301534	14.086581896887	8.38654672732611	25.33806160438	17.1372211411038	14.6602183897081	9.64215217256519	22.7666927400675	12.4495307635089	15.7308907157262	8.88688123098987	5.63706993217573	3.64306530896026	5.54996749879879	3.39217652958364	5.87038206904308	3.69026698901629
ENSG00000260565	3.90626214791451	4.93171447183063	3.7726329365917	5.92928157698884	1.32619467977791	1.58165425918757	1.10692446669535	1.36313932208228	1.41594941008936	0.988926816475367	1.15447084205836	0.857519727136493	1.45758031623938	1.28083054592015	2.48941818614404	1.92815222313184	1.23912935063564	0.857596973786415	1.44492785474598	0.873820337293929	1.37817988406861	0.983487799852183
ENSG00000175274	19.7374686858582	19.2413941013769	19.6305325751358	18.1053106766318	7.93495370317165	9.70944771328484	7.967488829884	11.1034690455811	4.89479244554578	7.53036702011898	8.03204583005792	10.4972907678722	6.95866217296665	8.90375582236986	7.29600683383706	10.9063838048815	14.0592138745759	9.17220431603986	12.2405385313871	8.18902563372353	12.1663349222079	7.73322444891234
ENSG00000116791	3.70133370363202	2.69310412202432	2.79767296391738	1.79794310440579	2.39734302499938	1.71620019671374	1.73086547227408	1.58408185042164	1.47397157540404	1.78106657949356	1.80886121068287	2.21796085646715	0.847376373168765	1.49140903586784	1.94096685797973	1.91148276494148	4.62134544980662	4.61270136501451	3.95425356841177	4.15779930725503	3.96516123921479	4.32549759534959
ENSG00000152056	38.0432062445877	27.9012724161575	31.8088154102275	27.0670211720687	1.92356322535604	3.83868931273671	3.97953370439491	7.33066065865332	1.87408490453756	4.5060504696186	4.80931091121155	7.56927128882788	1.56205398543862	4.44846202483126	5.42768107797046	9.46264665580255	9.56671939521144	7.6729041537392	10.672923926126	7.70879250852824	11.1371868985307	8.71909895302218
ENSG00000138794	4.61143581577971	4.73618466473194	3.84783576523689	2.5354355621347	5.58489624051077	3.79586635531872	4.4765002140937	4.09431167185684	3.83776800008741	2.55693417857019	3.78580159831352	4.05361869955195	4.23667261496676	4.23893776761989	4.6167935284871	5.01916121627441	4.39339689087015	2.67682792432506	3.69783234234053	2.60513306302617	3.58339208467143	1.8182896570264
ENSG00000124875	0.672898381058194	0.454476488192848	0.26904547504841	0.269700466586635	32.2134990606279	32.2306594807428	8.59302975855078	7.10484421469435	28.0864128824288	30.2168029702365	9.19096610689114	10.551133558101	28.7073733991549	39.9655031775404	15.4911451426633	11.8730825626188	1.27682363438583	2.01018446560707	1.23803067930902	2.44645385254677	1.13543051055998	2.58886464391678
ENSG00000100380	212.605869125907	226.57659183974	241.411858743129	248.153343093509	161.95602539109	175.5615584717	220.407954934937	236.873885055726	204.818973620952	198.039351180896	250.780132310059	285.260965527834	203.549536284614	205.759873090036	197.265510089041	217.565205848924	207.862456441198	234.747316892043	206.695631205364	252.421844287293	232.872722572926	266.569427528201
ENSG00000259659	1.15369295407133	0.479253460596623	0.806003385242654	0.81442932628206	0.135050498564283	0	0.0724019095455995	0.138812685548264	0.066427071654612	0.122311371816332	0	0	0.129609379830352	0.278809153322013	0.332476635710289	0.244538567567337	0.0834565914442636	0.236503813432345	0.125370533385584	0.212289976933911	0.342345508136285	0.395652660807665
ENSG00000181885	0.43012360776967	0.923163745633024	0.600325903887518	1.59369904031371	3.41652530694355	3.36556630025244	6.9577262120751	2.5312773018974	3.45479557623146	2.78796564971515	4.32501798838166	1.92946410044353	3.12075682261134	3.28947510281875	5.9489234758221	2.0697357888722	0.79039628775151	0.337456550139454	0.627888175758244	0.584177644070139	0.693261953659538	0.739032627177703
ENSG00000240395	0.279976772338552	0.589981689972006	0.169780713084985	0.262585097134061	0.0406396200748742	0.0622625684093512	0.0363121712237146	0.0208858718117549	0	0.0920153522996141	0.0480326653218615	0.0221634701155582	0.0487528369983984	0	0.100049420792082	0.133794457160847	0.204050404599756	0.217461199677999	0.301813671154973	0.228152328732462	0.138679663035356	0.135295971673337
ENSG00000169021	26.3930034556358	20.8689587286513	23.6579041410105	17.8476592710146	18.084245003114	16.7497238565537	17.5463128234865	20.293975220094	17.5754371018619	19.4674299134582	18.6145860300091	18.0587061584787	17.6393796985359	17.924630437966	16.8687642135485	17.1610353544801	22.4771356189731	20.1718658625051	21.44796513296	19.7979232499104	22.2537160112459	18.1038702613103
ENSG00000143442	59.581433742963	64.6629698519955	53.3386441194664	69.218396981634	44.0825298372503	34.1802175531669	34.1330320648644	35.8103423288884	56.0668218993646	33.2587079917352	38.4241352302606	40.1587872371884	54.7432916981982	41.4253015933472	36.7894444886486	38.048964893466	43.8172225191112	29.3847196543671	38.625320213459	33.3548230745082	37.7588265730046	34.7834985897701
ENSG00000205002	0.676983835514619	0.467396605500044	0.736848294788834	0.633121845312125	0.151179386678532	0.0643379873563296	0.14633805003157	0.168340126802744	0.123933936544176	0.114099036851522	0.50626429249242	0.233602975017984	0.181360553634042	0.32511138771299	0.372183845346546	0.23848861988921	0.496313368726484	0.367707119455526	0.362553672474911	0.254617998865428	0.343925564327683	0.461359263406081
ENSG00000167037	0.0276914127609234	0.0324182180502191	0	0.0057713933027541	0.349697077207634	0.139584694537889	0.0826043967992524	0.103287014201249	0.207592168094734	0.10010968365505	0.09026375529719	0.083299897252914	0.149480553549784	0.171150251963766	0.194611475904137	0.314285863077811	0.0279440740609581	0.0234635354256033	0.0410454212082339	0.00902626350682667	0.0822975940164236	0.0133815979275817
ENSG00000116396	1.39188157899167	1.37273660739384	1.25231254520807	0.872145746396813	0.54244537454636	2.89295819390818	1.79362063872098	3.89621899943793	0.730936338458056	2.69908310931454	1.58169886203893	3.64209079889375	0.510459262376969	3.19363562073865	2.14041886095041	3.849732225932	4.08477748890118	4.76236022484512	4.26673097589734	5.74414454162337	4.21197974729114	5.03918940977946
ENSG00000278722	0	0	0	0	1.45631519277485	1.51499236282489	0.939785642404578	0.304920954218097	1.89027678444672	1.70974091918182	0.318748879964647	0.647146216095872	1.81175680490684	1.14832921348166	0.597542870969225	0.3551485896502	0	0.393570311343836	0.0500715341289214	0	0	0.197523843660096
ENSG00000255121	3.43176550027527	2.82716702435446	3.28124315372195	2.7020262854325	1.14386077089405	1.30021957711746	1.43417882956592	2.12389216951	1.1116459266384	0.584817239092527	1.52639369506083	1.8714685790882	1.7706051261343	1.78539203503472	2.42239601806213	3.61398981931439	2.28021565745206	0.825674284969871	2.91158638308236	0.870033608396511	3.84937608609436	1.51095597486738
ENSG00000188629	0.197256362329434	0.0923708706521827	0	0.0205559040685755	0	0	0.0511671503606888	0	0	0.0162072495527729	0	0	0	0	0.0117482274414945	0	0.0442347030950521	0.013928299979376	0.0531603625329782	0.0321487372304833	0.20937027049169	0.00953221618607604
ENSG00000275714	171.237336247456	154.434206878117	156.897207294974	66.670349063525	1.3732434150848	2.06006791632432	2.87581793998032	4.54326151692977	0.897088713428039	4.46957297642213	3.70260560274262	6.22540059372386	0.926659763093646	5.37106161209538	2.95815221767733	5.36870605230339	46.1435758300736	4.21685212416962	30.3963451014599	2.16827979569099	32.0913513186536	2.74305175853914
ENSG00000101150	38.6015320629489	34.9112301249732	35.485688163426	31.4969350910284	87.6694437930854	86.1739767932951	105.757071324969	96.3992886335272	85.8111817559069	76.8916666536894	92.4088721362389	87.7549520228464	83.2375652742634	85.038722163189	108.19285536931	98.7222097936747	113.487363108882	124.745723917203	114.969533259221	115.590038182088	109.618030845898	115.920781480886
ENSG00000118007	14.7589386264347	13.679306345935	14.1551106989667	14.1503491566163	13.4132430456837	14.8285946398485	16.3310942294501	18.3408757411678	12.7426079840085	14.2213367874289	16.2095271249072	17.398297465809	13.6111023016116	13.8757072489735	17.7104669546566	17.2842706375758	23.703648310316	15.9045821212938	20.2458754790614	16.7285992726466	24.2582989467337	15.9680393848592
ENSG00000156052	69.2246636970618	80.1261150798727	70.914410542603	98.6134155451461	14.9210571910786	16.3478379382475	17.5866042377096	15.346950390562	15.3379171538346	15.9231723572268	20.2640127163398	18.1254046492009	14.9931545608886	15.3366367749628	18.2219017590839	13.5298087957261	42.913626512237	29.5417317353259	35.3101775012419	26.0212332581293	30.2402252188826	27.9860919613099
ENSG00000155755	3.72147542858064	2.96782955634999	3.98120940364544	2.96714862756762	0.87916070190753	1.17567257471279	1.31194045960788	1.15518404668181	0.735579119776585	0.810595675473939	1.4783003039347	1.55208070579024	1.27213337980713	1.14607611495946	1.31647763042243	0.992148465601031	4.49475501089579	1.8605803886119	2.8607159118466	1.4043678594496	3.50818214383582	1.45438302787267
ENSG00000160193	14.9198939109038	7.27612106971437	9.97624371242224	6.63564637874172	2.88838665605325	2.36010568253463	4.42583370827187	5.64713220869244	2.85652609839626	3.06119367162619	4.18376230237638	4.34360768469594	3.45027394718422	3.60001390296823	4.40770570234256	5.15924479929999	6.93082274835645	7.70092308713363	8.00984038009088	7.36943151187742	8.13677554628908	7.63544466089354
ENSG00000176340	89.059341169303	55.6098148075432	48.0851127284007	27.1230897044958	45.9899422854417	57.9168785590312	72.3319829150127	61.7885654318312	27.8484688773082	65.6913389683612	35.9360127795409	34.4536607312752	27.5021773147218	58.2635516520755	70.9131350305253	81.3164182042277	88.6250565063202	68.3002073560653	86.8403356492366	64.3715370350992	93.7146286230165	58.5563100249884
ENSG00000259291	3.87124273146784	3.94615520826151	3.2643967027073	4.32562956700229	0.662344577210609	0.469187987746946	0.811360385489299	0.647854189717499	0.919558281445281	0.653080495606831	0.909100379150532	0.850615457542237	0.602338200541085	0.52380150897429	0.867902970674865	0.9232303774712	3.20183159216905	1.65256621826772	2.61815590447094	1.35542659063566	3.10387093184886	1.37993696317484
ENSG00000251191	0	0	0	0	0	0	0	0.0154815855957329	0	0	0	0	0	0.0194344979845511	0.0494408751765029	0.0247936782270742	0.0465389873724203	0	0.0838944064568264	0	0.132166100723704	0.030086311719673
ENSG00000108654	337.864735399131	272.038926795157	323.355622506251	370.800736834798	396.205015285503	415.129503843719	386.776731684102	410.84215782658	385.397121453534	393.133661978789	416.027384099708	420.949494846664	404.961223930752	387.721119133869	454.540050042415	399.751544715368	354.092052144099	425.689677104778	341.813404606518	390.579319242187	379.110170422413	423.397900286631
ENSG00000265134	0.911324393961987	3.91190637211994	1.05264042112691	1.26624369062425	1.32281963343716	0.225182955747154	0	0.906446836630162	5.15100423761732	0	0.781731628113296	0.240473650753807	0.793452422148935	0	0.361845405198031	0.362917465048798	1.19212524841165	0.21449581968239	1.84200656176769	0	1.07476738852401	0.293592258531142
ENSG00000159363	20.8909033130743	26.297138448827	20.9302500293927	22.2452643191168	10.8609253215366	4.43957082223366	4.13864800666456	3.7524319239541	13.9305432231334	4.24919278572209	3.39795377808625	3.098470325366	12.7007131997277	4.90190585225731	4.59679415141612	5.74658444009998	9.26204868660615	9.16810075330683	8.26083149736267	8.91547283651261	8.06423137572995	10.6270522557585
ENSG00000133138	3.41249594565695	3.55486785826052	2.78922570929303	3.2447180648285	1.89598900257289	2.45101955799361	2.82557953376186	4.49448054655971	1.3592912913314	1.86921468542953	3.2745283589355	4.39548822956582	2.14860579209443	2.89775996902455	4.54710925691139	4.3244905394946	4.29643371672132	4.79190978362246	3.69554139414101	4.34407101947231	4.14729756269796	4.27636165540006
ENSG00000185697	5.44181842761286	5.41440328321099	5.45312487069203	5.5707211302797	0.470800858168439	0.890491174482071	0.927028371240715	1.78332101324174	0.54676736710666	0.819223188466807	1.90634834339706	3.40443171408257	0.899481407873566	1.58618358711182	1.96036858179457	1.83701178551641	10.0818388355186	0.992427519637753	6.15924421818077	0.802717259014421	7.57384275373122	1.08555120801431
ENSG00000177463	47.6826221557659	44.6434648688823	41.0483118430581	42.6944204499993	30.394673999869	31.1331235715415	28.9660991961137	29.045573672029	30.9895862501033	28.9924472886012	28.4107421187278	28.8142135142523	30.6806812175101	31.3970199832722	31.5844182341245	28.4472971126384	26.0679395952884	23.2259579835309	23.7821296885593	23.7623964256542	23.3009146486899	24.3720604570904
ENSG00000240771	4.42492769322584	5.036348193218	3.8637379619398	3.20220586501797	1.31262449175363	1.49688091970651	0.808470552086375	1.55877418437846	1.15964196405136	1.02433564514462	0.738051055444152	1.27881941441331	0.932574137785838	1.56213202911227	1.01442208971702	0.629336644593291	0.905660799784245	1.1654686156153	0.63884620639342	0.801302629698521	1.06855486026664	1.09460697544848
ENSG00000253484	0	0	0	0	0	0.174899383104585	0.191255853289953	0.26401364173694	0.0526418419787156	0.193857586883653	0.20239006553095	1.21404173196097	0	0.497136345289281	0.386436840502751	0.70469410689087	0	0.499796084696832	0.0397412418935857	0.576804528174108	0.0834770787203114	0.114016411080055
ENSG00000011143	7.58665992942974	7.02831355581616	6.48326756836199	6.27765484522683	2.17858619832854	1.82889710251495	1.90660403594431	1.45706344297573	2.60554849671978	1.8582118945785	2.2750903559304	1.41598697905795	3.3832489066249	1.98312445466215	1.75106236694817	2.01416122734358	4.77195893490379	4.42783248752143	4.14183088526821	2.41262401632216	5.67389890388309	3.8152090448717
ENSG00000168496	79.9687155701644	61.5236183978863	66.299899024415	36.2462256441192	15.7360418894295	17.1420525062521	19.3915504999767	19.5310966830155	14.5549757898463	15.6618756053221	22.2956374768146	25.1144669006007	16.2492443952584	21.5310096378361	22.2421847507665	21.5028598041413	50.9101344924369	10.1081155025326	37.7611345162377	9.12823207738036	42.762307470899	8.56922404587771
ENSG00000170946	10.6083855234638	8.16832722587544	9.74514764871393	9.1011265263618	8.68100384443133	6.57956448823715	6.67931183888085	6.72753511561448	7.28595994136661	7.15626039237204	8.12268019836471	7.57116259795189	8.14115245642396	5.91169339767175	7.50546524063103	5.72729124530134	14.914870574436	11.4286053924524	11.4645720901687	11.9517953894514	12.9811748645165	12.3629865115848
ENSG00000142046	1.95231764653727	2.01266602097298	1.94372451862762	1.88266448006483	2.09367136227463	1.77122324904236	1.19046449112567	0.978180039528952	1.87238321397676	1.19708222116404	1.0498074622145	1.01494874179065	2.05498469045767	1.47352643351931	1.31895687266429	1.42730130139096	1.71528812721101	1.35795914619067	1.72764804087991	1.18726751402744	1.36085654949803	1.43627867482861
ENSG00000267309	0.820541121000257	0.817535291979088	0.514220895378086	0.727726258979454	1.53315302342812	1.06120703283141	1.3019687254135	1.21120051446272	1.30878510574669	0.788939101793028	0.838639294527674	0.912141433893751	1.48962332127578	1.3733153446497	1.38291491067064	1.06372360445337	0.694917016726005	0.394475070680258	0.823374580611358	0.270308060736765	0.617682407197706	0.539939785804399
ENSG00000185803	36.5669236792932	25.8792783014925	26.7961150680728	14.2924692786574	94.2025007500287	79.3688330981272	73.0068430336528	62.6707915180786	70.4088451091552	79.9714604837838	53.7770936441224	42.7071363384766	63.1154310906308	76.7129837094641	70.6416008442874	67.4475766245848	49.5956625085155	70.2332092272911	52.0793898414722	63.2939295654582	45.7248011567793	57.7673429403134
ENSG00000111652	27.2122738616621	19.8703953676022	24.9910085994814	21.0745453404596	13.8294779859339	19.825548341655	21.8483732040141	21.3458721842802	17.3469594310631	22.079260736893	23.6888372155544	23.9800997185265	14.3524260976124	19.0576657867422	21.0275197006688	21.5212594658308	27.5820387144994	24.6145202866296	25.6335178875365	24.51217564835	26.5009077757738	26.2077285325177
ENSG00000124733	39.6553032891448	33.3094957806356	40.0950639746043	27.7666660533582	52.6698432560469	59.287839368066	61.1421604815099	68.2207371259946	49.0927473615647	62.7073219060015	69.4681133375733	73.0474597514778	48.9817828279758	66.6224584775306	57.1908458610515	64.345366530415	53.0208768492046	44.1361095265657	43.3316021713254	44.353566928165	52.0625613217801	46.3600778484988
ENSG00000264577	29.978754257437	34.7478871197305	38.288478054338	33.7758884328916	8.12231855013693	6.33217477340161	7.450255820038	8.08643340353048	7.4063968196172	8.79539850257001	11.4781507131207	11.3415826384443	9.32019752824555	6.02486731846319	5.36126896244468	7.73470370448829	13.1847953741381	16.6824779890909	14.6613796289506	15.177636985885	14.4418131850612	12.9585548593056
ENSG00000183049	2.9664393418481	3.36785061729977	2.42862712855571	4.22081230208084	0.940435151873497	0.869922082564457	1.01469503813873	0.565389374960463	1.10551398795275	0.54237218221674	1.27929253695268	0.838674033480749	1.16365926431858	0.747908826194202	1.69880471923958	0.632854063800721	2.52200110040522	1.23144481320004	2.86067641010796	1.68682763984921	3.16014770710212	1.4374402999848
ENSG00000161202	39.6169871018194	36.3975107217027	35.8129375549655	40.6188685109784	45.96986892401	41.8542990119771	47.1050540961128	52.3478588782504	51.2780450163526	38.1283272901753	49.1465181684268	51.6224609686657	52.6510971567777	47.0179427462674	44.3769328233086	53.7987430462314	54.2306644614508	51.6048622414357	57.7772555342836	53.3342048424852	63.8869064787181	57.2684361506468
ENSG00000213763	0.497725403647984	0.58268499349961	0.824865156359463	0.766737052203464	0.188469404585881	0.224581398429931	0.477134816186227	0.306722883276457	0.540762501394892	0.177803485743689	0.464073391578092	0.428270081484963	0.263777593590622	0.202651799999192	0.25777054689085	0.323167822839535	0.279037076336019	0.397285222564	0.379081196049946	0.246883980298921	0.566573725740172	0.35555251255775
ENSG00000271870	2.50890926272936	1.09423954464893	1.49159573843894	0.9740336081725	0.785479944281172	0.619936882218884	0.446625004767794	0.550473787427224	0.658555836899722	0.161678797158026	0.0843974767193841	0.194715506683245	0.642471596881728	0.414615737366768	0.820378246602823	0.235088236468857	0.854965476015298	0.416833981569018	0.928046490859118	0.360794735234412	0.591774756434272	0.68940692286665
ENSG00000111615	29.6407502222188	24.8585050043502	24.4625240723678	30.2573347003818	13.7775400359651	34.7724378177	18.4820506837725	32.4107444492761	17.1760186765802	30.6724082350129	18.9762539183205	36.1429500335622	16.8443886296734	34.0232847606617	19.3064359052504	29.6724213117971	17.8903656168849	26.3594696679456	17.6245146109334	26.4651395461546	19.6100415208434	26.7890743540127
ENSG00000125676	81.5909666664646	75.277173079841	68.0506527754949	88.302368381418	43.0936175738668	52.2087178897476	50.3331483504044	50.8728312716664	49.3005923785864	37.2738180683729	54.4112763180179	54.5038296532307	57.1378954217089	48.4731053618773	61.4818382312249	51.4639348014133	54.9547982669311	53.0570056174723	52.2848558575177	52.2462299801141	58.974901283943	57.2569572034082
ENSG00000124608	26.2186108868541	24.805623769022	19.7043278830553	20.9992308780649	17.2072224212973	12.8889032971443	18.9388462806066	16.9282402692674	17.2656984146347	11.5888825664879	15.4143625029283	16.3878339772965	18.5957128304941	14.8842934671041	17.7217531783262	17.8944402374388	22.6180999511903	14.0193346197641	19.533919984972	14.626204582611	20.3807741823812	15.0646729257635
ENSG00000108702	0	0	0	0	0.62565793473379	6.11645596015917	1.2245543687673	2.11300107187436	0.842625159780927	3.30540284122229	5.56367555143697	12.7061077628025	1.28667960348476	10.8791496462742	6.33229459096554	7.03765624790575	5.04006620467475	7.10155078678184	13.7735625789837	5.61994682180449	15.7148420862565	5.99086905921655
ENSG00000108953	351.389271209317	317.431644496334	377.259012166742	311.295218709167	234.555119367908	218.209863567014	248.797907495418	276.717255794719	283.715865157156	270.003415706893	300.062720054954	295.127227926214	276.120294225351	250.286348784084	241.51314601882	260.670099325821	301.065711874347	284.336217517738	283.556565667219	290.861668410767	304.379725823555	296.206217836197
ENSG00000243646	63.3300690856421	81.1324395337042	74.0325994810285	75.8521804681763	50.809349336963	48.2809676593091	49.5134742392815	47.929928621814	46.9595772050647	44.1984363339627	49.1506149634059	50.4897779535954	45.8979085774898	44.9654460814324	52.6002506830981	48.1121525784273	84.3695870523178	52.1703611707758	71.6154471646525	51.1447292017716	65.4317693293843	46.681405683614
ENSG00000196968	3.42976282309522	5.3490279142481	3.16453524379379	5.47134779805742	4.21972430192616	2.39440552268602	3.77039330304041	3.89040498273361	4.94777339707538	3.72517638439839	3.86898592164338	3.83084172491323	4.88829073996701	4.56475873033463	4.40720358191898	4.23082129385066	4.37900042915832	3.64093435826271	4.0992831705952	4.08706943026026	4.20556634968119	4.4954097391332
ENSG00000234287	19.0603794815579	35.1443994928422	29.3088117254942	30.6877882668936	11.6200626623499	8.76005851377162	12.7929915231219	12.8679903866713	7.99495394569293	12.2153086511629	11.4449597841424	9.43033924524733	3.98282000137504	8.2106562230261	1.07844120764903	7.79916748418593	3.47285786652134	3.83568995196745	8.86089431020277	14.3673337050427	10.7223852408042	8.980469084482
ENSG00000089123	3.41838737912985	3.51890453404483	2.89327197399473	4.62685649282265	1.02660214074347	1.0922374571406	0.764404962542869	1.12847868101087	1.13965119497979	0.952362615595764	1.28076752867929	0.497665760654605	0.974977915655926	0.84628833341619	0.865854809528029	0.69238901981824	1.57499859589206	1.47043213492859	1.57512821953009	1.12065767936818	1.45966791650795	1.6993699038666
ENSG00000075429	0.0434351811241936	0.101698760181849	0	0.203685312164759	2.38005081500161	1.67428256641315	1.80269324023217	1.40948837867425	1.91881630976573	0.767287982401876	2.04922202186387	0.739257693112686	1.45596274067246	1.13890673801155	1.978993637008	1.28431917926116	0.0243508285134514	0.0460044653474296	0	0.0176976069115082	0.0153675408546775	0
ENSG00000164327	25.9569042108437	29.0436685028782	26.1287309440458	33.1942287732357	63.8037298041897	56.2432422967983	38.4947109335051	38.6046253980772	70.5339966770666	58.0338851163893	42.6707170094071	42.110919552863	72.6276695611172	55.3935951856381	43.5013654003719	38.2198846934213	21.6567678782443	25.9395190035539	19.4923720960339	25.3316270854868	18.8578817863722	24.2186595595689
ENSG00000167700	17.6194571129798	13.0710698125955	12.7107903968697	5.62294380123493	5.12107800021216	6.75356567535443	7.38851903397915	8.03494292418538	4.6303242731065	8.6451213020079	4.16567494400253	4.02500730552913	4.0655119836837	6.80207429459287	6.66215793003377	7.64884973305238	9.44741443660132	15.4305105465795	11.8291113104125	13.5970215164117	10.103364144212	13.458610109267
ENSG00000166165	32.0773594973149	48.2400889411681	34.7425879926341	26.7354561621441	34.9553374638834	62.3978470122165	30.2533067163712	37.9251720507179	36.2972319334692	55.7378228920078	24.5455630381688	41.366451839515	36.7811105535016	75.8200184505786	30.8412275414902	53.1965548509352	302.205074075517	115.338736614707	455.231189888104	125.516998836209	699.924163361687	207.446509305139
ENSG00000114125	30.2786439792921	28.4502281608723	27.0765306410442	24.3070319941842	24.7095112389409	24.0137689841749	26.2406691112922	26.6122382275726	18.3884754652388	25.5467197582151	20.3674128817525	21.0788386689461	17.6154030563208	23.3893532327872	28.5182656192438	28.1443362368943	29.3997805623325	36.7167581098431	29.7698030184678	34.2631089169682	31.7596334522693	30.848258360497
ENSG00000248429	0.0260750899559939	0	0.0338832753581622	0	0	0.0483225226925222	0	0.0583549465641735	0.011635428591862	0.0428483507489619	0.0111835712176437	0.0412830301723274	0	0.0244182372745808	0.0465895371499611	0.0545154990416649	0.0804008444667577	0.0920582917091804	0.105408100816463	0.0424970432059608	0.0830292403151595	0.0756031567032984
ENSG00000103489	22.2061248631395	29.5504594347185	17.9979176726558	28.7136574061474	64.1279296629539	15.7643481956324	46.5395526565415	25.0032905655	72.413555736438	14.2750702932905	45.773124581108	31.5627838936003	79.6529924128522	22.5864516446738	58.4302313445034	34.3740717408985	112.374735941994	125.303143177636	127.703489368578	120.475423358517	103.583741576515	108.016229161985
ENSG00000257270	1.03761279312526	0.76719716388869	0.898883955119605	0.398368801544708	0.435985497162808	0.404823291230838	0.495803937877056	0.366652653018942	0.243690324665515	0.493574485256582	0.327917387073742	0.562005835469571	0.190190842762291	0.102282234336671	0.552932304572272	0.815544865278198	0.734793090513764	0.886904063405839	1.36138312679959	0.578532781442046	1.15929965503713	0.580586938218888
ENSG00000177103	0	0	0.0279029932704283	0	0.105194404249476	0.0119381288666483	0.0208873191664575	0.00400462485809659	0.134145413975362	0.0485179248816388	0.00460485459458535	0.0212479479349509	0.0560867627761562	0.0100542510006226	0.0223805419605586	0.0128267714618528	0	0	0	0	0	0
ENSG00000224281	4.37627170989062	4.27473884015357	5.04698727518359	2.89304973772339	1.62778030301027	1.07459283327848	1.87127223840205	2.72393140551776	1.61107143172227	2.16865220577385	1.75966601713741	2.37090509915965	1.82177033335265	1.35752757278018	2.13401229402103	1.51947436126227	3.32748521785132	3.39910089040862	3.47370211360681	2.22888262622147	3.86117895798383	1.79096234241845
ENSG00000119912	15.4964457411475	11.5527477136965	13.9412618023412	13.0749125395114	7.17781648487095	7.74926798180298	9.39521123053062	10.7754322748003	9.26186346396069	9.52480023159232	9.12543480207221	10.2327386594748	9.24337255729653	7.50469080160329	11.1992848302255	10.4486545492853	14.566619979317	13.0477778398498	14.8025397159655	13.6619365547209	13.6664754588934	13.7088326339575
ENSG00000111879	2.52458606095225	2.56944035332164	1.68461873666543	2.23977592445469	1.29578962688899	1.26448079970325	0.840702378785449	1.20463688162361	1.67458699939779	0.859613707678754	1.01450743189871	1.11628386311547	1.43566496598466	1.56546381823428	1.2462246992314	0.964609827551321	2.42903787496405	4.43244520223414	1.93845020590538	6.9595321584545	3.34752070099008	11.430451993351
ENSG00000188305	2.58692446460072	3.16113646231914	2.05293508704626	2.3612935955697	2.81625935945439	0.496907221695351	1.29186121508953	0.281723958548613	2.24130720517925	0.356836537161907	1.34439212915625	0.321378927192345	1.93174119870499	0.450912064543657	1.01777806279477	0.208670492724251	0.709267547062544	0.439991424989519	0.871466455882497	0.600109761635689	0.354080320694778	0.342182119500166
ENSG00000131389	11.2178356611994	9.52235562673959	9.45863343501302	11.5027968938844	53.347387270443	88.1126571810628	71.7234426987775	85.9765755187278	44.9534090777125	95.2035803380201	70.9711725892865	80.8623512267832	54.0481759426844	89.919000526927	103.266369191054	102.612491308746	36.5869498356764	77.0528884569119	49.0125880126844	85.7370778383545	53.354366293545	80.5515877123144
ENSG00000167733	0.540044085310807	1.07712797975319	0.450512772827976	0.729523113939897	0.798409655298146	0.37067153209408	0.81715834205663	0.626679294460359	0.874677782606017	0.542322582565874	0.617664496287048	0.918352048969271	0.905558868625396	0.74922788937973	0.607542902554718	0.692978204866841	0.897072497335048	0.932129981829647	1.10503548652913	1.12465014588022	0.877505555074746	0.657260035559429
ENSG00000280483	2.30449846749008	1.96208470074981	1.08893836668301	2.4014966546322	1.06433763609886	0.155298590170451	0	0	0	0.172132167663933	0	0.165843897071591	0.729611422665687	0.392375812757057	0.37432283296348	0.125143953465103	0.587253816951553	0.887568909030581	0.705749640524021	1.02432528279195	0.296487555454899	0.4049548393533
ENSG00000164002	219.724564734762	195.922366589205	220.487614970426	177.504915040284	79.5518374419428	54.6110644625574	63.4818583235543	75.3544951014668	80.1771452779784	62.7308374935126	71.9685323247303	77.4297262874561	70.5232608518125	67.9340042212868	72.6928532331554	72.7879535534491	140.611236543628	66.4350598426386	116.160192863237	67.8114086824606	134.407364286137	63.8848970841915
ENSG00000234292	0	0.108796283597982	0.020126967899176	0.0968446417303442	0.320376966670567	0.120556840552969	0.180797120203734	0.433291986916903	0.331754323445213	0.0763569080268308	0.0996471163943016	0.128743063501082	0.525934046548688	0.0217569762331829	0.152210304289803	0.083269781655556	0.0390753973803328	0.213265442131631	0.172186719179474	0.208259888598236	0.246600548036101	0.269453698078295
ENSG00000115107	15.8466853143621	10.853790137739	12.4182464427875	9.12795813846975	8.59237681583055	13.1878049659426	29.0704867910995	20.9515131231633	11.6723494383484	11.8765529718145	32.2367802403008	24.5761221481376	12.083738884603	19.6115579039771	41.1870115594072	29.7979369591087	24.5129562976323	26.1461790469989	19.9897661841749	25.878992716225	27.6340455076983	37.3532849794131
ENSG00000168434	13.9907547805432	14.2251140804361	13.5842505050356	15.5382368374138	14.2839678727956	16.6667103162154	15.2739348807328	15.5915239328815	14.2425839928188	16.7331862143164	13.5243241765141	17.0533074865552	15.5337868561552	16.8680151336299	14.7668600219901	14.3633531941848	16.1188765982421	21.4646873076533	15.6094922253084	19.8559204318667	16.4091246360567	18.556271269838
ENSG00000274265	3.87184149299104	2.3145948334269	2.96166626961129	3.39095767997681	2.18227871730875	1.95413005665327	2.40398882711575	1.68998562761556	4.15388744942557	1.21834564773659	2.64993772241795	2.08682218959236	2.68966922762351	1.58147403853607	1.91348756647094	1.62390187750649	3.7870903775208	4.42079519887774	4.16272669326033	3.89359350430748	4.98400605932489	4.0008165399837
ENSG00000104321	0.171745468826759	0.217816823375347	0.247971830654159	0.0149145311027591	3.053859224425	5.41075653385387	8.86354864964252	6.08568547560886	3.37205410385214	5.40928884955682	11.0001026900591	7.93081533699246	3.52645520955082	5.44149919835287	9.12924449863583	6.32647642252322	0.160474541263558	0.424444024813211	0.144641269082662	0.559819706967568	0.131655840290338	0.663954224240039
ENSG00000162931	0.290172941361031	0.360935730399126	0.25137681698553	0.661470584654459	0.31589722589544	0.147881344072758	0.0352824230845347	0.0135290572631367	0.1618540216062	0.0298019872373377	0.0466705449619878	0.0574265434635957	0.0631603918128505	0.169834307014248	0.0540067768952285	0.151667000318901	0.162678072277923	0.0384171617341595	0.109970541001056	0.0147788224880431	0.0513321737802512	0.01752789603171
ENSG00000178026	0.825167227555461	0.757662534244268	0.911073600176417	0.792456104651661	1.99626575840494	1.29532672280653	0.587570578842317	1.12249741420246	1.96380005975459	0.837511239206408	0.791099916599341	1.30643474710457	1.57774826951941	1.75759285501297	0.934727145251904	1.08247020200973	1.49667617263019	1.29097350860773	1.60245577499542	0.896568778369164	1.55705315408006	1.27444841918978
ENSG00000111371	207.065921228077	229.418067531177	198.563698010251	342.801561994803	81.7077341439129	30.6007552363543	64.1776775186529	35.0681619921294	80.4118236718268	34.069259284884	62.9387023920264	38.0721319211295	94.7892268602924	36.8493438510942	88.6585857986104	49.4475046128987	31.3966863892906	120.094677327173	33.8724539969504	115.30305351399	50.9823587656282	190.91885154768
ENSG00000135540	5.2731845148905	5.16768994576472	5.79804885863715	8.90162476668594	12.8060889402949	7.21646703543161	8.40196258706238	7.29785376570184	16.343521700628	7.95948607589652	11.1650362463964	9.16090098109741	17.8556008990217	12.725150192615	7.75205374709969	6.39960498014375	13.4370131092448	8.86203641849287	13.0617385605084	9.65390121700534	12.8655513018014	11.0288068840466
ENSG00000178297	1.13521377794573	0.869585981849037	1.00771805021376	1.06615674066402	0.040686493915791	0.0311671911068725	0.0636195941047549	0.0313649424439502	0.0625387511396506	0.023030370760111	0.0601100828999074	0.0110945167591145	0.024404534322151	0.0656222524218838	0.0834706817065815	0.100461582020429	0.0785714449439218	0.108856009988756	0.0566553344642121	0.0228415480207356	0.0991711546504276	0.0203178033585566
ENSG00000128908	22.552322382182	22.0789966556121	18.4707770839849	23.2153510461876	18.3832615446269	18.323803514963	15.3570844789546	14.258799548163	19.6730209652429	13.891044314887	13.621130977925	16.6449237708872	19.5999465351259	17.4327202871637	17.08504047984	17.153888720515	14.5310536767465	17.130934447635	14.591440286511	14.9874210206077	15.9510056624141	15.7991715181095
ENSG00000149269	52.4423183964668	52.1144366311305	48.9133474190932	50.9337649013717	13.9287550187464	19.0079668813859	23.3004682393904	32.0221405837571	16.5196987846852	16.2351199632188	31.0549586345818	41.2985402453454	16.9269850058439	19.1846102992506	27.8790048640427	32.0317059805687	79.2755332081277	19.5010778866383	66.1515627540747	18.0453566174096	81.0635769377959	26.4507417966375
ENSG00000107742	0.050602777384667	0.162911249229357	0.120552260618386	0.303212960794979	0.0183629308823482	0	0.00820379089593553	0.00943723931941866	0.0225803632433429	0	0.0108517317801603	0	0.0220288716890213	0.0118468491097914	0.00753452171156753	0	0	0	0.0255701067050869	0.0103090172482966	0.0537103952620015	0.00611332136452144
ENSG00000123159	26.8736223404664	21.1996850052355	25.3227783847813	18.3571836630182	32.0556292123924	27.2125857633068	34.5346680273933	31.9414599574438	34.3495910545278	30.1446838101551	34.0083130396143	29.9595391344778	31.1596835976184	35.7221154400693	36.3377025960774	34.9732103884768	39.899702191737	41.0530623490882	36.3708761833653	40.7423725207849	39.1541361152591	40.4919129050006
ENSG00000099338	0.185410230924146	0.511638980549747	0.27535008291058	0.372627571082886	0.326800127424983	0.30433445790351	0.309177854604533	0.118554354654626	0.472772509977784	0.326441386087459	0.0681618858300421	0.136290243478997	0.357449955845478	0.248041385721082	0.276067339115664	0.22150820755022	0.126219566978579	0.028053949168269	0.169533755609258	0.0647529879040143	0.337365676179743	0.0895976374808935
ENSG00000115364	57.7566628900584	45.2089432649111	53.6280259075043	48.7703506815574	22.5951009743564	26.0861294190209	34.1065605118534	34.7947774580298	28.2271611966687	27.3763598159982	33.2803990595667	34.1749195690939	31.6595858237781	28.3944686022059	31.2838513584939	30.4204287029772	55.5840640605826	50.1577979828729	50.2289482561597	49.545796748922	51.6845467728058	50.9074814143238
ENSG00000173212	0.0888323169049109	0.401125932294283	0.0659618018460724	0.304162975293554	0.174994416259746	0.122292571267384	0.0740654521147934	0.0094668076932654	0.101930000029805	0.0521340246710607	0.195943175715082	0.040183586548939	0.154685241567764	0.0118839671748874	0.0831394142491559	0.0985467790210835	0.0853741319265339	0.161291895740283	0.119701035635615	0.155119755618624	0.152656255706804	0.214636638090652
ENSG00000075420	104.13741669156	122.53529772813	96.7057607771564	147.587171794312	268.837560844542	345.863334976217	324.936474639145	372.407676254079	254.483489848324	366.55779375838	345.706074397769	380.954902257981	265.074243663023	337.904034820768	326.542469279915	341.352944903373	271.050995474904	265.159330291173	284.16346356024	262.837631919188	273.805265201704	278.683379003769
ENSG00000198134	8.69520522679328	14.9646460051071	14.8721674177563	8.90630118787699	5.07013437484577	3.69107230215518	4.86760768630063	3.99169249158237	4.04585557372808	3.35841966267858	5.48248073539192	3.41222550305096	4.59409761244235	3.41018978549099	0.398361913979483	2.57482727496395	1.29159922064696	0.577236456637625	2.60371977470391	3.5731305990969	1.89316824400559	2.40619955004117
ENSG00000135925	0.0230788070645644	0.162109562170212	0.139952192742419	0.0721506376424074	0.0502495587250581	0	0.0748313500051859	0.0344329282670527	0.226564888744102	0	0.0197969389835592	0.0182696030962057	0.261218904411172	0.0216123429628768	0	0.0137860385583589	0.0129385456346401	0	0.0155492798292092	0	0	0.0557630120666937
ENSG00000269930	1.81037505871237	1.68833424692045	1.30250961200046	1.59879253866698	0	0.0227457531057731	0	0	0	0	0.10528372095802	0	0	0	0.073100081858188	0.0366583298029089	0.0688095381478588	0.0216662444123627	0.186061268865424	0	0.0217124724954345	0
ENSG00000204839	3.87472189880341	4.49632976528471	3.60694969477052	3.17003665205232	4.8225871950949	4.66112971336766	5.73072084039715	5.83168594195629	5.77852812523283	4.24480332902164	4.69403420517448	4.96418333584083	6.19965622154599	5.4905174917963	4.90895165093832	5.69501252845806	1.69589046327492	1.60796866223442	2.43883386266678	1.75878322448613	1.62342486658172	1.59319994839277
ENSG00000173281	8.58369995023318	8.8505404022404	6.92322753504425	8.0903364957926	9.34913377061733	4.04540808599302	3.81490640060439	3.53286562056313	8.75022020893606	4.12925022353419	3.59161482188228	3.02651435609968	6.98490468555029	4.45801050292057	4.98375249788102	4.08869207007527	6.93832710642604	8.25544936042247	8.33418514850939	7.3315109600288	7.41783125294419	7.82217385074091
ENSG00000107819	22.3920037234093	26.096538137222	23.9157291128833	27.5509485529827	8.63640257059625	12.9846966002702	17.4706980739305	23.9031999318192	9.85736183500926	13.948223778501	20.4473615791923	25.5046304253469	12.3517102324184	15.9092770078373	21.0521432227934	27.8324293774756	27.7557895035717	15.8465163992864	27.5909428233984	16.0046853130337	28.1595724463746	19.3096873242819
ENSG00000156219	0.122582516211785	0	0.0265483082251426	0	0.467073767165704	0.567926748416529	0.139112706403083	0.0457224129447749	0.300848458824135	0.428051241656086	0.1314386932515	0.0242596368982403	0.587001371577186	0.286983570490659	0.310283575705752	0.109836307202663	0	0	0	0	0	0
ENSG00000143878	8.3499649362453	21.0138278827353	7.15369459888943	14.5842232832439	350.677328457165	12.7059387846539	63.0312852804938	13.5890596587557	287.499824697615	16.6001591979174	49.2152570818938	10.8517283206946	262.753620537594	15.7155445679475	50.0542640613735	11.2302453349839	9.37962192559012	4.28268213328752	8.26952917743188	4.39152834842845	8.67063606525946	4.23307556566824
ENSG00000167641	0	0	0	0	0	0.0264532106604586	0	0	0.127391711572575	0	0.0306111259173097	0.0282494743910493	0	0	0	0	3.36105796909012	3.77966202083507	8.41510584589582	3.66410629791658	9.64607676748714	3.37997548734824
ENSG00000092621	90.5612389213508	142.838787967228	98.4263778387038	316.037830533155	7.46205947067113	3.42586035239259	10.4838721357265	5.59104672736268	7.16768920754067	3.27100159065081	13.2144567715258	7.2484650284196	10.8204907711858	6.41886585997442	13.2573558713581	6.04862441747997	26.0452923625305	5.41433892417658	22.0994139572636	4.59827693424269	33.2044944762232	5.35324915840259
ENSG00000079459	276.426460650113	478.274125959366	288.760439602901	297.549331833659	47.0169320137625	47.4989316853628	60.2030082054044	87.2808157990346	47.8773824620641	59.4919004291866	59.6596319019042	85.7666646739499	44.4453235900612	57.7970683737356	63.7995977890239	83.3887693770765	70.1959626239966	76.1004432210271	60.4841436964451	73.16961520748	63.511749928076	95.1388624741568
ENSG00000090020	15.5951779343346	16.02968752176	15.0854117834441	18.4728514628236	64.8692918359469	214.390242427102	132.190662576738	198.322302928121	70.29934529916	209.310668717785	135.355527230506	196.087315058674	73.8039193856141	204.966780484565	107.822041156432	178.401449617645	52.2759495877187	64.6591164663983	52.1628022711354	71.9721331667951	46.3566667478343	69.9325702828292
ENSG00000187559	0.0953486369356992	0.111624239964187	0.123900785223373	0.0869416952856278	0.00865012021211153	0.00883503504647979	0.00772902516483185	0	0.0425472072491041	0.00979270792006683	0.0204474514464815	0	0	0	0.0070984875958417	0.02847807474635	0.0735003305963886	0.0673258090224276	0.0321204348409167	0	0.00843368230327815	0.0345572055161717
ENSG00000197375	5.45516083057526	3.73644851528213	3.80689910680346	4.42149004988047	2.48823438453754	2.62567187683353	3.48845906184737	3.38416239084838	3.09351856416776	2.18660176818923	3.07899492912381	2.7289917030206	2.11092564375295	1.67623681194188	3.13054091792529	3.00404012378662	3.2547501493212	3.4439702926401	3.79663602408168	3.22599924084282	2.97550566175938	2.8192179463006
ENSG00000134917	0.349389544010986	0.436297428665134	0.316128433181882	0.105183181968788	1.49891383384146	6.40584357179762	9.01261128973002	20.8453812462106	2.50144614734132	4.95674649708806	8.37843142207903	19.4284270934897	3.63686818416295	9.01586851549122	9.44266220337864	19.168535246603	7.1473104806643	29.0234088025195	15.8868979143443	31.7300846651432	25.2230393902299	43.3953745964369
ENSG00000172531	156.258346988753	147.61050242184	162.178347848169	111.906506526111	109.148083581935	114.405577036109	124.844155462419	118.819013194346	108.920296335568	126.986625958824	119.541753044553	101.779629337082	102.528681723774	113.241704004799	110.134429141236	110.315272742689	129.594560356963	134.148006826614	124.260589613258	130.549128275991	121.097638581912	109.305751081995
ENSG00000237356	1.29610580474594	2.54697280678285	0.842112336901525	1.59184921107049	0.100786257785688	0.411763119080509	0.0300180615449374	0.414375696745217	0.165245248725568	0.228198073703043	0.158828013330955	0.0366436039243896	0.0403023452520094	0.130044555085196	0.137845868646869	0.276508544799084	0.311412309789167	0.196110463709614	0.0623748253720278	0.377211850171004	0.131019262601022	0.335534009749877
ENSG00000225973	7.90977677233576	9.55324303487316	10.3558733624856	10.778922727258	7.01347670158138	3.84701367697641	4.10814192792829	2.64324703465055	6.57999766188152	2.32315049259541	3.53064849221518	3.20159322947631	5.73373571626525	4.12254646275235	3.83694685924274	3.74141716545153	4.5949367874819	4.75112979090302	4.05114845199768	2.97491819980225	4.30540102619338	3.73584258278213
ENSG00000244187	15.1793929825053	10.7235475375595	9.81384761850623	5.064974762497	6.40380376392141	6.65155807745438	8.75257402200656	7.66993477148599	4.20422046276782	4.45425086170363	4.90686929646499	3.84757841206091	4.52471329963905	4.97170337518018	8.84016159160728	7.74968371519587	12.0941761465235	7.65585079481763	10.9323876623204	7.70817907676364	9.02143211044153	7.06428142065702
ENSG00000215252	0.587389203809993	0.780895242432791	0.431233273710326	0.819608779674853	0.794811742062472	0.383761202748119	0.39382565382082	0.26736653927641	0.639724539310373	0.359919124849126	0.375760662427803	0.41770105661456	0.684776636348664	0.522096124471495	1.17996289445978	0.731484607963985	0.234420368389018	0.590500576921616	0.32867521153122	0.243387408447084	0.767879690940545	0.784195627047541
ENSG00000119929	8.23889782027068	4.82262115582476	7.18525884728263	5.56052405666622	2.12694548569342	2.23389689887961	3.17341111383767	3.17617321595097	1.6284834665361	2.18073244494376	1.89726295787831	2.29804171368826	1.78128112973898	3.08097594954403	3.02978632793801	4.21132894595875	3.30144876205665	3.82627355246858	3.05487625968805	3.22174967594859	4.53872189556441	4.03480601030284
ENSG00000274750	0	0	0.0512233781570271	0	0	0	0.0383442391997376	0.176437340463292	0	0	0.0507206246951043	0.0468075232610817	0	0	0.739538054419333	0.635767821983296	0.0331491205675816	0	0.159351743651166	0	0	0
ENSG00000263422	3.26002222230304	3.81649402158043	0.770224698385541	7.7209981135625	1.5056483632618	1.09845344266904	2.30626570406227	3.09518432020055	2.64493157258913	0	3.81332501518681	3.75373503615699	2.06426646412731	1.11013644584923	1.76509953755137	1.94736200757892	2.9906974873045	1.88337792891855	2.59578160465908	3.13959863099647	1.04855354977952	2.2914517739016
ENSG00000232855	0.0403352428862844	0.129855813182405	0.0873560515458013	0.031524739185666	0.0585480335684495	0.0149499057757446	0.0523136342276918	0.0150447607739446	0.00899935223868499	0	0.00864986587123979	0.00798252782585251	0.0087795565383008	0.0188861387053189	0.0120114657327147	0.00602352639085142	0.00565323176484483	0.0356009659223884	0.0339696922409902	0	0.0142707703040532	0.0194916022261339
ENSG00000272518	2.6236601963573	1.64434252183886	1.65300131561913	2.12651612165905	1.2502112129904	0.70722673124515	1.73577722292291	1.22572963731887	1.18257573038336	0.696788011307002	0.84112163548359	1.21679142802363	1.08447150391857	1.01752419055211	0.915464929181496	1.04482236393547	0.460581183371382	0.785938881278988	0.928480225003467	0.971824423150488	0.93763785258365	0.973304761106513
ENSG00000217527	2.5865972897931	2.46474748918448	3.54354201171434	2.19398659266578	1.65898171850204	0.579678895982772	0.273060337073379	0.358988846190163	1.5568433860438	0.543664965195987	0.154798342200653	0.476185447037242	0.628477166058562	0.0563311810393794	0.214957666454276	0.431189067384711	0.47212881125214	0.339795357912698	0.405281971786072	0.245094333341308	1.53234162324215	0.755782051664326
ENSG00000248449	0.280831839658117	0.28180168215474	0.408370613231239	0.627112021770161	0.0145584771873672	0.0223045436976132	0.0650411981473056	0.127194355944802	0.0447553423343599	0.0659259808469377	0.0258103715431546	0.127035193134492	0	0.0187848098554761	0.0657086167095062	0.13779779935819	0.146195419886577	0.0212459747105958	0.0810898472645016	0.0980781946379417	0.0922623263776285	0.0630078309683013
ENSG00000257045	0.5263967618553	0.650486564448343	1.39338683903682	0.82282983506269	1.08245168560441	0.455243520644065	0.417218544938661	0.349052933479725	0.861273746742019	0.720842290578204	0.802740861600496	0.833410486366984	0.687467802583914	0.438176599565041	0.574772484791096	0.716227006835173	0.180345576517493	0.412988341145397	0.315251824984978	0.738763280569566	0.55872384096555	0.339167952093738
ENSG00000176749	8.13332523643494	7.4423731932927	5.6982651829148	5.52705159314819	32.1192697285514	4.50365911494307	8.46754442722995	3.70071541164532	28.5098027413115	5.10253883298954	7.91188059098537	2.54048776199586	27.7814994583061	4.79473750225911	7.81323445498167	4.31696178183046	8.49457910302543	4.02179661904482	8.02164147866577	4.31207901304354	6.4919417258426	3.90075198330691
ENSG00000270872	27.2534490652687	36.6704214100959	26.4758139221733	36.4122573523291	15.2882190740043	14.6798996420475	14.6944438395296	14.7907975497145	25.363365368174	16.8969386600882	23.7250317170787	12.6054356399057	22.2363551803018	20.0607418471287	14.8565713867791	23.4172405459499	22.1644890176214	11.0420179064706	16.9026002054905	13.3058616884512	13.5245949145509	11.3296131108002
ENSG00000213889	1.24758847515652	1.97782334808203	1.71124432097636	1.70638187185728	2.62205959426402	6.14617008627525	4.06206977216386	6.20455588709416	2.0412648371982	4.76226193917714	4.99416426944394	5.45245069088846	2.51189215995812	4.74627854789552	4.27248478437033	5.27879949161888	1.58828604524822	1.41314892967222	1.55853674626096	2.4145592762283	1.50812279544759	1.73329333378813
ENSG00000183929	1.19482975854542	1.39878206936685	0.591474863495364	1.44522984882487	1.19235717617396	0.316323730636915	0.15219868781564	0.318330759132629	0.761665984029178	0.175305807278457	0.12811522146428	0.0844507992111701	0.594450746473887	0.559454187811642	0.279564492163536	0.331373278007682	0.143539475539344	0.090393321727434	0.129377107060066	0.0347736999718661	0.211367774389269	0.0412421083099058
ENSG00000095383	3.46640151890704	3.32916627809825	3.71946366776773	3.27334889048563	14.1235656464877	30.8763291061948	22.8768622764458	46.7747365716536	12.2914976836452	28.1756990619006	21.7390149125808	41.6391851094928	11.7485574705953	31.3474513567699	22.1009361828793	46.5145000327936	19.2771960409642	20.8803272880877	15.9726662046123	21.9846711491156	20.9051504588471	26.1774267683064
ENSG00000170631	9.72408425784761	8.47535571481638	10.0631569033933	7.33855517382775	5.23037688508665	3.29312921065573	3.0302592933989	4.06274750067141	5.18349284361306	3.42026733689987	3.64137684591704	4.29824264042011	5.51530909550602	3.42060322617459	3.5082100219606	3.28271992759102	6.14338265164647	5.14673788053075	5.6758134935684	5.53750571518808	5.48371498978804	5.40670916184636
ENSG00000160633	64.915470727795	61.8973325865459	62.9841264397518	72.4701740855204	69.8619822965667	43.5185038073151	58.7881812054224	52.7358011754437	71.6577812582227	39.0372547430206	56.9910556557109	56.9400649094171	75.1253828911051	48.3956466677196	41.3244143417172	60.1099489123994	41.1709725057602	41.260319471489	49.1298576485145	50.9553872885494	50.2261490897228	48.6692974047604
ENSG00000189157	0.0894551552355325	0.0698165108242264	0.0387475001641806	0.0621469296011902	1.08206104984634	0.7404789219661	0.348062186011851	0.378149600557368	1.71644700459189	0.465496070590563	0.332515702755758	0.41308357184703	1.03846533778184	0.502626194501064	0.435102450422172	0.195930901376038	0.409564502521795	0.336876870176024	0.612746559061101	0.255138690069652	0.643541700122351	0.425078362045089
ENSG00000260077	3.09185545025271	3.5110332463163	2.7454362128628	3.60863341857293	1.69419647709084	0.974073854377	1.07268740921556	0.991786615142417	1.22790780004806	0.673198833840879	0.610002627535396	0.746508534146678	1.29213625998809	0.57907880763128	1.17852956400376	1.14508309582827	1.8027048467439	0.764107245687905	1.43735880986114	0.629886200190131	1.1048499362944	0.612584356222739
ENSG00000183154	0.897053094727683	1.20020137974917	0.918411105681193	0.849827980284732	0.109917898591774	0.103631657486705	0.128432981442266	0.338939852622975	0.0207942846550631	0.134008935899438	0.0599602399319882	0.175225287222333	0.0304296230929601	0.0654586686670449	0.104078256528676	0.173977691777947	0.431065697275272	0.773254345163747	0.549442673159641	0.6645510783214	0.263797173022192	0.416602629555216
ENSG00000255959	0.824618214097341	0.340721295339788	0.924474621348979	0.960424356162106	0.422457367963962	0.683189805859628	0.72348920789445	0.361855024602859	0.173161188784278	0.597824294880727	1.08183751595187	1.03677262600444	0.422329965215667	0.817645406224286	0.548907201498011	1.01414062089484	0.870214039331004	2.36330723482394	1.56870818300908	2.25310670985375	1.02971725846612	1.40642998098751
ENSG00000261594	0.0522061951428278	0.0101862614253034	0	0.00906726595506087	0.49887934618229	0.0386995412669652	0.0789948988024669	0.207707116163016	0.81535484568537	0.107235936890528	0.208984228067046	0.137757909490187	0.469688986019658	0.179259411771573	0.145100914365125	0.150728342089726	0.995114523762374	0.423922994861008	1.14900994106367	0.879215590624145	1.39146397311236	0.697978015269167
ENSG00000178412	0.0656219185571188	0.128038830606986	0.322140182883122	0.136767995386958	0.317508462871204	0	0.0567398103009618	0.081588374134128	0.0390430943208476	0.035944791087338	0	0.0173158344377179	0.0952238130391761	0.0204840658325016	0.0130277373608652	0.0130663353752943	0	0.0154452435414863	0.0147375262467662	0.0891252121241122	0.170260180360239	0.0105703783449556
ENSG00000106290	33.6595308249161	29.1204609932568	32.5112825436596	29.9948546048766	19.0990367871295	18.5268316474994	22.595845880648	22.2819506713474	22.2169954889408	16.9665545862478	25.6385959374715	24.1450391821044	22.9463088777434	22.7947716275452	21.5990254865567	23.4201165097291	25.0793158909208	20.7560861418086	22.5583040256919	20.8493048624168	24.3625582529439	20.4727534299864
ENSG00000102225	46.5863085304808	49.4135541741466	49.4717588580028	42.1267730431552	29.4570065147903	26.9084451196747	29.4979190774705	28.6246369462156	33.5214196416281	24.0229643749099	32.7913914476188	33.0281378885585	34.3809776990455	30.484313885705	29.9239980755317	30.1633107348193	44.8823857159071	39.2420817625011	38.6819860792597	35.951868499712	39.6699909632227	39.9320293515893
ENSG00000148204	0.0831310735655177	0.162201984953662	0.0816186415468981	0.0750794434577663	0.0160890263283881	0.0205412046291588	0.0107818579095271	0.00826861424520102	0.0395684175967723	0.0182142134084527	0.00950794834649391	0.0131616137242677	0.0048252522821676	0.0207596781207838	0.0231052938324854	0.019863213594461	0.0528193626922902	0.113484675407787	0.067211185834169	0.0858081688815454	0.168629410103653	0.198183143729118
ENSG00000189306	45.9277278946385	30.2525812770436	36.9577128317499	1.19952037004073	23.2766130880712	19.6251812231978	25.0714795558938	25.1486671192951	0.667731688899943	19.5535619992143	0.481350440046079	0.637846036339287	20.6325816345655	22.703900639874	24.4743748311563	26.3518045669536	34.0405551775162	29.3817364367779	31.9324760974293	28.6325904388239	36.3270104653988	27.6661597796427
ENSG00000182054	137.697104474536	126.015146723026	158.208364864658	103.686132572583	61.367339364651	34.0276466462365	66.5767077039856	52.5517694814206	69.7083332729205	34.0106727648165	77.5759119649525	54.5241478288562	63.0700052137466	31.8264946622117	61.9536589051102	42.9842907992643	127.635568855123	52.5870379563389	104.031520484141	54.2612334211955	98.5759892636703	42.9440590372719
ENSG00000204469	657.627304334195	555.115883005497	568.247089192692	549.314788674933	400.316720603618	384.807492212868	360.442010529315	385.30312047759	380.317100724375	275.752601023922	342.388023704395	364.306643642893	422.776856395961	406.065897663767	329.588719592142	412.841175037682	527.61276089973	431.020829654074	541.116267618916	442.344944851911	486.574375559895	447.542139735938
ENSG00000266472	23.1085828468933	18.882145475817	17.6693213546302	14.5844139366543	14.9079672974664	14.0471272394653	15.0911114095057	13.1111060298291	11.5703948570539	13.2372710722273	11.8965904516448	11.8089739209459	11.8230708141637	13.4955091670444	13.4184337760936	13.663410514486	18.6928482829174	21.5772580513833	19.0048296055397	19.6562737550047	22.4677563600971	20.5077687729938
ENSG00000179335	24.2564176192882	29.9972093171197	22.1449228594573	29.3926816686154	23.3698135240564	20.2326885738818	15.3556455768704	17.9363167798193	24.1961646424919	20.6412288854206	15.5564593994546	18.3721869175909	25.3508048876585	20.5104646723433	16.6448886391094	16.9663914910313	14.7397771785755	15.3793502712274	13.6410819268685	15.8924067625171	13.9289853552712	16.125554799823
ENSG00000115594	2.16810471290787	1.89561091077523	2.25862992675451	2.87425162976256	38.6114942129558	13.1727578856042	12.3068119911013	9.64283365449591	45.9731223109523	12.1878516636853	15.4315853861326	10.2001020014828	52.9266964821348	11.4495749585879	17.5467438726182	9.80348477014935	25.5484259093335	32.8078078122902	32.2752740178482	35.4027485466818	29.042387433769	33.1356412395283
ENSG00000223393	0.0918210976284118	0.0716630432263785	0.0795446162060634	0	0.244349554455226	0.113442295086727	0.218330359473569	0.136994484125465	0.0819462426771946	0	0.105018522668453	0.436123497588768	0.0266482761427014	0.343946556270669	0.401037728682956	0.310810927245822	0.0343181071870933	0.0432233389788192	0.103107000378824	0.0997663583575704	0.129946686773684	0.192277045889413
ENSG00000110717	70.2092152457941	54.3674682661314	70.1669731037625	42.839883313765	135.911894208803	195.859776529086	193.526442780212	199.207774470773	146.557876766869	249.604525262025	224.089675486	208.687688452878	149.285087116056	225.7573476279	182.426111895451	170.191901286884	89.3753329094908	161.256573393223	99.1488091111202	149.025450690785	106.639113687667	158.517089883576
ENSG00000240775	0	0	0	0	0.101365489152272	0.310597180340902	0	0.260473228916713	0.373938601641911	0	0.0599028067519767	0.276406495119318	0.729611422665687	0.130791937585686	0.37432283296348	0.29200255808524	0.0391502544634369	0	0.282299856209608	0	0.148243777727449	0.303716129514975
ENSG00000252985	3.42720284908782	5.10645120836169	3.7787092040453	2.27274508573583	0.226123014262762	0.230956877689388	0	0	0.278056908913216	0.767974286500626	0	0	0.271265785350063	0	0	0.186111520537845	2.27071475887934	0.879982849979037	1.04957638847162	0.253892591461253	1.32279063202955	0.150560132580073
ENSG00000276015	2.04308713690593	1.25885965313594	0.745232156550022	5.04256336974259	0.312169824999919	0	0.139464445230904	0	0.191933087568414	0.0883510241106914	0	0	0.187245409356681	0	0	0	0.301422313125576	0.303710895125508	0.0724486356644128	0.175253293221042	0	0.0519632315984322
ENSG00000089472	0.00787746639837482	0.11066539317033	0.0477697435843653	0.11492649380058	0.0800409502674022	0.0642337118500795	0.0102168442859593	0.00587647868155697	0.0421817288075802	0.0517791415209498	0.0067572696109199	0	0.0548686710075978	0.0442615179382353	0.00469167462169246	0	0.0176652039588668	0.00556229029970542	0.042459362489873	0.0513546116926489	0.00557415825490572	0.0456804810680545
ENSG00000196735	0.0537654509712087	0	0.0465770097843764	0.0420213614145216	16.3303839703082	5.14134536130669	10.8782267280105	3.76015004133087	8.39707258111813	4.49485835163143	5.78804243824299	2.255770529195	8.58988315423773	2.83213736530951	9.79864548589358	2.60947292347034	6.99299766451336	0.408111515324902	7.74294793663412	0.481946556357865	6.78149688511167	0.149394290845493
ENSG00000130813	4.50964648558509	6.61056054808531	5.55954417502394	8.39476388074444	46.0731469473115	35.8435550178974	20.0086686598402	19.5090936924208	43.3424789976064	29.8164037418696	24.0202179360004	22.2433359428422	39.9347980907103	35.409038848931	21.4639463194391	18.1199711336022	12.2305270755817	11.8525525102847	13.451890372659	9.50134130932317	12.9960770342697	11.9392632969683
ENSG00000256843	0.517063485935879	0	0.447932094096556	0	0.125089327038974	0.127763379147321	0.335308134278556	1.28574019380165	0.615274862276052	0.9912859584618	0.739226125875457	1.09151160625841	0.750309619053366	0.161402816595101	0.821209430236666	1.85319556620663	0.483130799761562	0.365099267544494	1.27735679618248	0.280902441616705	0.243918839948711	0.0832885839804659
ENSG00000274885	0.607549595974658	0.948340938695742	0.789480315845179	0.949682767968188	0.146979959270795	0.112591477873577	0.0328322548147753	0.377686181929234	0.0451842476983976	0.0831972143709011	0.0868590697903662	0	0.220403450596926	0.189648309499244	0.12061513506601	0.211701854611799	0.0283839344859917	0.0714986065607968	0.204667395751966	0.206287730562268	0.143302318469868	0.0244660215442618
ENSG00000241506	1.34397334867121	0.819021719782687	1.14833500486572	1.0360175650562	1.84393039812452	1.35109773448292	1.3968632048468	1.29100004004902	0.739378598701051	1.08912716994634	1.18444186077772	1.10763620953269	1.07396590472684	1.56890874222102	1.42545159623467	1.09974989408727	1.3624288553276	1.31297441138918	1.2280043745118	1.3502469636803	1.27669338273155	1.07650494794752
ENSG00000198113	30.3833385219342	28.9234841259398	23.0423698742341	19.9338748789208	40.3946850454933	28.5072501740466	30.1550171415473	27.7965375167205	31.4973857051279	32.2663989158042	21.4743763865517	17.0951953072041	26.9738116896404	29.4841855906154	25.8351338484689	26.0376657662783	29.0255154159355	19.9561780934976	28.2587056159754	21.7658421670213	22.0052663386131	14.2011453114003
ENSG00000115091	250.676018940875	251.277826774307	266.957696924475	292.353492978422	242.297168523005	362.187272581704	341.455450073663	375.261529897096	273.96653539993	374.759512568711	376.336877197612	409.502326969985	288.366320921459	359.879129532064	354.737550325005	336.512605863355	372.895594065842	342.471459990744	346.850874359134	335.049758838276	348.737691565189	332.286832193244
ENSG00000164405	141.059885610857	110.726531212726	141.230761133013	57.6868480668612	61.111393014135	69.1848559750088	120.34513764834	117.44938943232	62.3496116439226	89.4591247767247	107.913827496669	103.581034609427	57.3427022067612	79.9060218617398	91.584747840517	106.820989712476	150.568252399241	123.178731440248	154.016603540828	126.736387962043	166.299513866164	116.349151648431
ENSG00000279948	0.861969678499515	0.726989049114585	0.770812207690183	1.28459504845938	0.0672677159134073	0.144281985375751	0.0721257771674698	0.179768251353045	0.157162600690078	0.0837683622956441	0.119257304059999	0.154079227027611	0.145254447990652	0.112834234484676	0.204245308807432	0.249142424518626	0.332553191231757	0.222512825910031	0.212317054326982	0.203927459045537	0.511559763874128	0.192592938471993
ENSG00000254999	67.9785419794516	59.738556941199	61.6387983822892	67.5740752985204	43.9437892827136	45.3507149806433	57.8103313001377	54.1956697456412	44.0804767813856	58.8979598378525	56.9423546577038	52.8300912540075	42.2316606846938	48.7825286624333	61.2525328247632	59.3971974426987	76.1877287711584	81.1361316300624	73.7267400626061	79.0859978813514	78.9243620653024	76.024441446734
ENSG00000196981	2.22114906055251	2.47027518708649	2.14489634197364	1.88575001238128	2.46072899553363	1.66586960810798	1.53358403134821	1.24270937279942	2.43703426295873	1.53512279419856	1.50742514668442	1.37561271183898	2.62209008323053	1.76801165952521	2.12827351229379	1.31508801851016	1.62612476281037	1.84973814392771	1.47888698865937	1.60238985546433	1.40528725209161	1.79627951724968
ENSG00000254429	0.240138180227138	0.337354484121015	0	0.200196630928735	0.487996702717264	0.284816386715767	0.591759217214923	0.788214640547967	0.342900219687444	0.236766776075292	0.329583822129453	0.228117297157762	0.459972418637063	0.404782953081391	0.543483217293485	0.83198470248341	1.23857168666146	2.37386677909365	2.10330130021783	0.861027049303379	1.97111489436814	1.16044370960926
ENSG00000119280	14.0701836340939	11.8007667455562	12.4517810737239	8.57130870753813	227.197288554237	213.364904512262	205.266689669823	210.184264086591	268.23694806478	243.739479958779	222.742849696497	216.382416265423	259.308733334844	304.580829892651	253.281360823301	266.65983610489	40.8139993146627	79.5869078810014	41.8099233031093	87.1245286777589	53.6196961187782	101.030691749939
ENSG00000090060	301.02728070617	298.319669489401	306.489332807412	292.970076827553	227.673829266631	224.379755395444	237.433665424201	234.810145514323	246.049813549478	220.54680668169	237.888735153883	254.595733938203	245.29640592167	218.953201145433	272.824521275904	252.71306921312	234.932198636029	226.368231612581	214.50968134386	216.278889181347	231.109216793443	228.96456136658
ENSG00000198959	1.98466201351722	2.52495774927741	2.28949291595102	2.11040615104042	208.954059097326	1294.42669061989	786.660825362016	1329.75750933645	196.397851045855	1254.83030547055	797.036196210358	1295.51171449434	210.996631325449	1313.52315642271	885.363337438542	1740.00778617646	1178.0468169066	3398.4217180232	2122.98760714904	3432.72685466681	2505.45474543163	3783.84638717521
ENSG00000182585	0.0448376085590154	0	0.0388428199677825	0.140174578297888	0.097625065198314	0.764458742757865	0.639683783845069	0.501723341308208	0.1200467097522	0.368400949243843	0.0384615807189813	0.212965594763519	0.273267746865562	0.503862667304265	0.293749037430136	0.428537228101902	0.0251370637514318	0.601538092098217	0.0302092097050872	0.365380482176711	0.0317274505837346	0.303342554939926
ENSG00000021826	0.49844542969662	0.570560637683856	0.374229502497259	0.392454744587279	0.00803901326914102	0	0.00718299102602195	0	0.0098853413378445	0	0	0	0	0	0	0	0.0434685596503793	0.00782117847520111	0.0597024308483402	0.0361050540273067	0.0783786609680225	0
ENSG00000204272	25.191829206828	22.9182393518138	29.8513937607453	27.0515697542454	24.0067266808965	23.860295007956	32.4143897534964	29.2992916890557	27.1105486190385	27.5559258507257	37.0072279167439	33.3262473569922	23.3494079783895	24.8841569736887	30.0441336437153	25.0559684202882	30.9470897819995	29.9860822667099	26.5240675504821	28.4051953840893	27.5965525416973	28.0840271544436
ENSG00000196072	7.73461961083651	8.23510206097285	6.96245465185445	8.07676067235115	10.002722571985	12.5642356448314	13.2619088210566	14.7809602043818	8.13849082316127	10.5001749532155	10.8531175612324	13.5055797568084	7.99514599572033	12.3401807674164	14.6633881294395	14.6402854269849	17.0236689978066	12.7096147772513	16.8987984652311	13.0856939968458	16.2953599077327	13.0664897771948
ENSG00000038427	20.9349388601864	39.9791612307181	22.4435725346898	54.4167594467784	1.06349498350671	0.379381614648275	0.758104114721125	0.285336845048732	1.35102002428727	0.349682816331697	0.619239123134156	0.375290290690934	1.13978534593773	0.363236841958206	1.05561638936069	0.450529329255879	6.3968617060161	3.55670301756657	3.42276841842791	3.06427139204532	2.68751410830211	2.41850772046492
ENSG00000228232	3.3128077472051	3.99152454794327	3.12126214423699	2.06630811206345	1.9304830471388	2.06137631131723	1.92877246195456	2.25484287718946	1.53221807120536	2.9205947492591	1.86682179847951	1.03367778234472	1.43163554775794	2.58148146661658	2.11706565429296	3.10556238748225	3.85004771057751	3.82464187931188	3.33984606003208	3.70455817033613	3.47347709246366	2.76940757301018
ENSG00000134851	71.4011151794247	59.0565734282062	68.3146121733192	61.4163298373019	89.2475353428025	48.7827031674056	69.4174609007996	40.0780190983244	100.82518266452	42.8135018130478	67.1431848176176	36.1288324090008	105.832766695503	51.8044864654312	82.5756630790183	37.3516533344123	109.598713094006	95.7896303794187	104.308492341464	79.8184807082041	100.316920611661	88.0234091196881
ENSG00000173230	12.3244317705691	15.7276492200825	8.02870326239867	22.364989316517	11.7347022394134	14.233226623548	16.9847787527438	14.0617227150116	11.6436505706218	5.93822737131953	14.0304746285053	14.534219375199	14.8413132597418	11.1629765651847	22.6282500244747	20.46476654297	12.5855938424133	14.641185690092	13.7008582103382	15.5302964509951	16.5003415161073	19.3164478408903
ENSG00000135333	1.27331612278852	1.33622737880896	1.1279177512193	1.6496731584248	2.61421046274419	2.86992674306025	2.06803685743857	1.69009440863306	4.56086831617906	2.76158985818351	2.3616154920581	2.15671435653639	3.32087710316445	3.82966942665927	3.36481212291773	3.07670411719444	0.366572786186799	0.627743253259769	0.363252021726407	0.556202745797345	0.669668611211561	1.20846093669651
ENSG00000273192	0.258641803309774	0.48446535820983	0.304723493557384	0.291090503591782	0.165188204544444	0.322100779612787	0.469631231067029	0.270120385543258	0.304690712448964	0.238009910843957	0.425975514680723	0.384921637647643	0.144120774847543	0.193765833460275	0.3758632561444	0.519115658818204	0.2668017341212	0.182627347537157	0.341547974179526	0.311934448257631	0.248903132974483	0.279968777824503
ENSG00000004809	40.6604312938212	36.2576901992726	33.19749603985	28.053847283658	18.2838001058411	22.6865357140667	13.4046171381703	10.5752130940186	15.5963558434814	21.8177522514035	11.9955370520833	10.544907788802	16.3858565340336	22.3654213271522	15.0976875961937	10.6059500561675	31.7997941879266	19.1320409279925	25.7363368911093	18.0252796291306	25.7697100282883	16.2909957248171
ENSG00000047365	2.81159772785053	2.40424463331315	2.65807591250356	5.37580319359591	8.75669334810511	8.52704874680368	5.51740426987934	3.73886522151274	9.38232266091475	6.41807082289808	4.39363584412436	3.84177220721374	8.44007740796922	6.69683668352462	6.81463378803535	4.70259250485766	0.651060066680696	0.466107616211231	0.601236212872979	0.65746431631918	0.925554209835565	0.773854846430174
ENSG00000230081	1.61245390400857	0.404505613661691	0.199552686469556	1.2002309863737	0	0.341509695919854	0.0746894896260291	0	0	0	0	0.0911748438876993	0.70194843033713	0.215713716965965	0.548770282764786	0.412797116643183	0	0	0	0	0.814989488928158	0.278286500977386
ENSG00000226803	1.35826797891615	1.80499936972301	1.08126206399743	0.994632506230529	0.586143644221902	0.408186626732001	0.404699696810523	0.492931814481659	0.425905899755288	0.301621320982119	0.125958771901437	0.290602599098256	0.223732807856699	0.206264022416096	0.481002955550252	0.61399933663845	0.493931911297016	0.233288504790515	0.593597280730778	0.747870926509733	0.571477523807328	0.159657421557721
ENSG00000225891	0.689092169347439	1.6672156389169	0.35817632476908	0.813842825732032	0.100024168879936	0.204324799165659	0	0.0685404035259102	0.245993635862732	0.113236284209922	0.07881352268313	0.218199153803076	0	0	0.246246400512838	0.0823253228844154	0.0772643963323783	0.162189655714473	0	0.112307875996093	0.0325071421859814	0.0665993781167052
ENSG00000137078	0.289044638524083	0.260294859660314	0.346706817571533	0.278040700594529	0.371147930089107	0.263709225394654	0.23069690482843	0.331728028043975	0.317488584010698	0.0548051183413072	0.190724398441792	0.0352019982805207	0.425884801153438	0.0624642190482414	0.264845676265713	0.265630349532515	1.00966822764443	1.05187337008016	1.30328003150383	1.12335276514787	1.2586479938799	0.655411812274462
ENSG00000155329	20.8583828901421	17.1622833844938	17.8991488612672	20.1983811378929	20.7795148896201	14.7326176715547	18.6944466281377	16.0187872141322	16.3980403388031	18.5728518235283	17.1748865123947	17.8554119628535	19.6810465844769	18.1739898212434	19.3374872413523	17.0732831735507	13.9138736338619	10.6813707777061	12.6114889204248	12.2870651499275	11.3307460717268	11.1137150496606
ENSG00000128218	0	0.0510776089064134	0.0755935670468155	0.0454665598069749	0.12666136526029	0.0646845115252147	0	0.0325474627156252	0	0.0358479918294726	0	0.0345384058533295	0	0	0.025985307375083	0.052124591030348	0.171220861531297	0.0616145981134335	0.176374057380509	0.071108158470297	0	0.1475867726907
ENSG00000108384	22.8877073789095	17.7158549750533	21.4816241130069	17.7593440993469	2.58319773228594	3.63437864561846	5.16654221255979	5.85541797473994	2.58746652193345	4.06706072191408	6.75327161435088	7.25852571431472	3.42726296796307	5.18727674866992	5.55929313126752	4.94215442219702	14.7343178825439	6.05831063933192	10.3703440873741	6.31948756748659	14.3274519765994	5.46747949931904
ENSG00000162783	10.2999095783669	13.4303011160565	7.93753211537433	9.40914604876473	16.5510383935308	8.72341994756882	4.91072693791195	4.39371317659797	11.3310182193804	6.38401547522273	3.70830985637953	3.6335178175026	10.3924331891777	7.47181735133125	4.92828603450231	4.92902230467422	7.18625917244192	6.57213552570304	6.26708377059029	5.02656407077801	7.97812048100152	6.84487777530581
ENSG00000188042	1.90526502116952	3.09191449599098	1.46840350716811	2.00599838525496	9.04051914930827	11.7857313416191	8.29939755123209	11.7526872897493	7.4229693542477	11.163136371064	6.14283121307375	8.59698177228533	7.0128695651408	9.26554271227451	7.28973225070485	10.7060161627804	24.3314544966049	41.3474180227985	27.886555138954	39.3502629588365	21.9939422118717	27.7448255993907
ENSG00000164841	0.584026313887522	0.645732815400305	0.576211712499374	0.152152112358054	0.153063241964246	0.0601289601461024	0.210406973445823	0.0605104697349908	0.347478326759372	0.146622594084899	0.139160058409131	0.192635768294104	0.677983378071186	0.0303842418423355	0.193241871934863	0.0775257602240423	0.209184670711181	0	0.120231847971782	0.0396601244338673	0.0573974573310552	0.0548770576693724
ENSG00000113368	186.483425630119	172.399890049465	155.170537354437	146.476703627955	25.3747880366011	41.009308696224	41.2650948249558	43.9870827016246	20.7736118165871	39.1960919099768	43.1262890837151	46.6653085797654	20.9390429379559	40.7750018840296	42.8860770962806	38.5855921308209	65.8227308754965	11.6365026122309	40.5031596421282	11.2319050909127	35.8990441415365	9.48030550584662
ENSG00000085832	92.6223908000604	98.3363339201529	94.9745275518771	129.576258566246	64.5761921458646	52.5989962414586	66.7209011635794	53.4557799789974	70.7095670848553	52.1708463941983	68.4928623270184	63.0976217373174	77.0407352761651	57.6627162385122	75.4258708446259	61.1829005127852	153.546439546471	84.0556266951558	151.253102762526	81.1571404474956	160.085145103823	91.2456955827312
ENSG00000171262	27.0664646279048	22.3701936800386	24.4396952606237	21.9498311340006	9.30989670621485	11.3438191510132	10.088769018762	9.61239196578773	9.26997531076501	9.70330576365807	9.11834194810241	10.0447251738001	9.29533981460849	12.8357875348846	10.4712996839792	10.1568524249735	18.0922251611805	15.9345585606985	15.0407643522625	14.0256019682812	16.0422205159985	15.6619801695242
ENSG00000176842	17.2636218321699	18.0002065057601	17.441512509163	16.7625796210668	14.8971359589069	5.88918507013066	6.02366788149265	4.68715828512303	17.6446031782829	5.72090727035208	4.50868210620969	4.75865819763904	15.1753734437103	5.58690482925057	4.57872743929889	4.79980339107422	6.48614358720289	8.70247800426752	6.43131356694805	8.73870212251348	6.11328224970275	6.26962709952147
ENSG00000166780	0.472341765577966	0.52532005350493	0.42964915148037	0.762945663932979	21.8713035602956	13.4803402079929	18.7766038031088	13.213510738049	26.9577389183676	12.6129887676002	24.0470474265107	15.3865745049861	25.8264008349611	14.2208586598267	19.2562238956697	12.6686057770193	10.5260538385369	10.6393261774433	8.48106681716602	8.50651213140734	8.80703461616564	11.7436903412457
ENSG00000100104	19.0658899381944	15.3246816326062	17.5034304961577	13.5949718214314	8.29815034811865	6.9295497520244	6.93493956842339	8.71689593350978	7.84110328896355	5.88203799228477	8.17099076494157	8.09092112822304	8.12608607629909	7.81217138582401	7.76987577321152	7.96077020107041	14.2627975116462	12.6060355134094	14.0813161386502	11.3662907317961	14.4331513453401	12.7229268456587
ENSG00000205763	3.39995958319682	2.53292969317782	2.5437415582081	3.88529463100923	0.743078331448535	0.873523707508831	1.40306996728324	0.677313216559899	0.758578148958789	0.666635867137268	1.27595835431317	0.87166919510124	1.04279915576543	0.99497523266694	1.15054182892856	0.819304929044981	1.36459487894498	1.36404336840948	1.52280351688267	0.85007598985278	2.51519490605301	1.67100204378615
ENSG00000127080	4.30039037654103	3.26679772826374	4.33805411459299	2.8979702239218	8.50322123787627	8.60707168644252	7.21973924200643	7.15034350876958	8.38369462603693	8.01676972451656	6.29566014304377	8.36693221340812	8.81128446774908	9.26241448675034	8.6342033768842	7.64367260244342	6.77196253690166	9.39969097341942	6.6832798046572	9.09580442488635	7.41813496003673	10.3213322503673
ENSG00000278272	654.143180561328	665.361540346239	825.31106886602	403.411067762383	2.360262119677	7.01299716195515	15.9128592678911	25.1423210160191	4.06328417258582	20.1616607088607	26.4254454661494	40.67573771388	5.30255308881364	24.0313478314371	11.8678249685388	23.9119341934828	171.016313008153	14.0700907509422	99.4753259742403	16.1416384790329	119.997386677834	9.48638733161452
ENSG00000004139	1.7970867777236	1.37837909491689	1.39576630425667	1.35611308983133	0.906990653893729	0.53592203662731	0.589389903687254	0.847506604584087	0.608345502373665	0.483696511939621	0.372094952608114	0.850293571726168	0.629456518491859	0.686699361212733	0.565912065928072	0.888399744445846	1.20435699918462	0.619877421946559	1.31515980610698	0.412400120937063	1.69551064436937	0.778587204944466
ENSG00000136010	22.8147699696309	34.296894503927	23.0613206103644	92.44729456936	3.12970688260207	2.79222050953178	5.29387206441551	2.67428462757803	3.2167513593942	2.17175411537937	6.32293175064023	2.66307538408278	4.5857111303245	2.2928085306643	7.22917223212314	3.24705417686632	6.93957615781511	4.00331054158689	6.84777069699256	3.59344185702054	9.37937034731161	5.22848426202975
ENSG00000179564	0.0813319405588565	0.0380859814737246	0.14091571902636	0.0169510534220114	0.0118056192185378	0.0482319583929646	0.105485156031407	0	0.0145170273729791	0	0.055813056893408	0.0128767684473257	0	0	0.08719166390314	0.0291499971926745	0.0820740274293737	0.183771518871124	0.0986348895190198	0.0265108730039862	0.0345306791493657	0.0707451225376246
ENSG00000155846	14.1151990859664	9.91159007834179	12.4920371046777	11.3072597122634	8.67132602520677	10.4633507196671	14.1123792267389	24.1365470378054	10.5480283924687	10.4733884579288	16.0820003464705	24.9803063291413	12.2128574230431	15.1845502655917	16.0389891980755	24.7730617446353	22.3236322198188	21.6313175568217	24.9753546700225	25.3947785502875	30.9993108984316	30.4426041984187
ENSG00000254422	0	0	0	0	0.421280138037311	0.48765735639511	0.0501894341117584	0.144338668253211	0.310821576524009	0.445131592812465	0.265556391715769	0.214435102583013	0.336922472250078	0.181192652387813	0.0921899121523645	0.0924630484200759	0.0650841809869874	0.191270157678565	0.104289118854505	0.0630688602992921	0.0273826086248155	0.168301294699381
ENSG00000074276	0.146737477894483	0.184999161287604	0.107561956640929	0.164676374070966	0.0245763053123484	0.0167344509612376	0.102476893801807	0.0589422002453426	0.0503679491296582	0.064919331232287	0.058094315140793	0.0446769439393975	0.00982755748133066	0.0422810908312295	0.067226271286211	0.121365803453383	0.0569524370550322	0.0159402374125325	0.0228147584674742	0	0.0798712411350866	0.0109091410508553
ENSG00000100888	71.4567506458268	70.1408460746776	68.9176589311611	77.4848203345298	74.7869337380539	68.6554472918511	78.7711238451837	81.4819349891567	98.2943927912296	60.5514738520627	88.7570744847011	89.7233464563996	102.299553877061	79.2536963783914	83.8853618255585	79.212260719992	75.4676500638722	58.670599685602	73.8782726283994	63.2592767082024	76.7091693413933	61.7743577833499
ENSG00000006744	27.5004810335341	17.8151700084702	24.4806741087044	17.9885636917719	14.9093917979439	11.2194275916357	14.722392905274	12.274544680555	16.847532249009	10.7422617632767	15.9811260021352	16.562337194387	16.6657306578908	12.6294966488777	16.2118524825495	15.9545805530272	24.0966894561673	19.8255837676587	22.7827858174916	21.5233396598591	24.1727872892455	20.8024256994522
ENSG00000186567	0.74647731928627	0.310719215408844	0.589191225477176	0.950763180673499	0.457493934658584	1.41411822039168	0.387263729146292	0.309367521034185	0.429327459359518	0.367998600084259	0.241901027129484	0.275765005642591	0.433284599125698	1.1495406063845	1.48196070388272	0.723357677776444	0.251096103029661	0.409957880621633	0.648229840470391	0.324427939396222	0.82166517074873	0.697406866681485
ENSG00000167487	12.3911300997203	12.84196069554	11.4001373671451	8.20806186807815	20.8304878245598	13.2439619822832	15.7968565774426	13.1130253836616	19.8710677308874	15.9580807074747	12.342914138748	10.9800459031936	17.8803823826553	18.6559965486845	14.2106559132318	14.7347359722579	13.0965493128725	10.7841376535969	12.4644870899063	12.3205143236684	11.0246495126384	10.6575150290514
ENSG00000126267	174.898487979605	143.415770027321	144.907342183201	97.0539998349815	99.1556029326252	113.320140069562	146.044013463805	149.272180815821	86.8383108982537	121.944735730542	116.787352784801	118.802421144337	85.0061308407513	118.358289998593	153.851305617533	148.308026067895	198.494995413616	177.048947146806	193.608175069228	143.759627342949	207.897305064356	150.561893517296
ENSG00000140854	18.7897788953752	15.6853079098849	16.1033071046566	14.5701881619843	19.2290668569176	18.148851466509	15.3811503681934	14.9023461717508	20.4496125013807	18.3474651559669	14.2368342868315	12.7403258677514	20.4931420290122	20.2521787461941	17.1936475648733	17.7012392720821	15.7784600049944	22.2734731961582	16.6309201713684	21.2626638309347	18.2212219511355	22.2527377409862
ENSG00000170144	253.45918430675	218.197774974389	214.071141709788	225.934136895206	82.530169598915	111.261945777813	144.905179520586	135.979667709819	91.7750677937662	100.690676070423	144.295083973084	149.118258633872	95.7405538481398	121.237376767188	108.341661907829	134.139424180565	112.104269225678	105.790016357347	117.80316565904	123.231744427379	144.485511950121	129.568228348881
ENSG00000141873	31.584531976166	23.7870285119876	25.6014698449574	17.8196545865996	15.3598924324049	12.2284783915673	12.145759959956	10.6852673457065	13.5732283152272	14.6779721247735	9.88812854103573	7.9627036673446	13.8372497460852	12.3962173162751	11.88578284624	11.6806548353454	20.3236489842744	15.9096237115415	17.7423590092267	16.7871763784712	16.4275704153206	15.2240224125751
ENSG00000203778	1.06736911832594	1.06846814862601	1.07207172107132	0.419125855585366	0.52766834518605	0.389877555462927	0.270850428007313	0.0692384598317119	0.483192464247663	0.279618899986224	0.145963045351093	0.367369039980354	0.511796172996554	0.40561318899902	0.304033058473202	0.323414672863346	1.10139060869895	0.404142346441678	1.01096052898489	0.579864174514943	0.886631785822479	0.463468364835921
ENSG00000009724	0.0670399554178933	0	0.0290383564448802	0	0	0	0	0.0500108599520089	0.0897452643940586	0	0	0.0132675117657273	0	0	0.00998194221235947	0	0	0.0236685042408155	0.033875982745153	0	0	0
ENSG00000234743	7.15993932460457	2.44733145469869	5.34243310507419	1.41601444973034	3.60337964663885	3.79663306033911	3.59248413973283	2.65111332863875	2.47201561601556	4.80933574685983	2.15186340641939	2.31682140941302	2.13862444966308	3.57272944346963	3.79743134917503	4.77646212064225	5.03952178744834	5.97820607114791	5.28173924521203	5.74943868405805	5.02944911274891	5.07630485718362
ENSG00000166173	0.677952338855842	1.38384514659465	0.798139375103376	1.6665868317229	2.44756327026045	3.55653767016964	3.60732070067918	4.83697668187483	2.14091886090261	4.04202775398541	4.96550562063381	5.17413978159836	2.34592513940076	7.32547118237424	7.309380717305	7.97483871695213	1.28641351146812	1.55885373960879	1.48742542263231	2.13901784136669	2.21411307507092	2.48650382046404
ENSG00000275029	1.91731627920997	0.392803939104745	1.49487397083111	2.29772030645821	0	0.106595482010487	0	0.214543629971636	0.0855559719732972	0.157533186974487	0.0822334388547846	0.151778241106939	0.125199593238491	0	0.228383687698954	0.0858976248636208	0.134361820052032	0	0.484419871602287	0.11718119605904	0.135670834054313	0.18530477856009
ENSG00000140474	12.1781753466061	9.69556619650904	9.24690839737133	7.17632516684885	7.49696436549022	7.84530029269725	8.3321945999734	12.1535526641389	6.16203968611704	7.37049147446909	7.95916666356465	6.85735451515703	7.05291041910164	6.737394082434	9.4873112951251	9.63449795356988	16.8652639809383	14.7411892184408	15.5064932202832	15.3142104048732	13.8878220047308	13.7841674848029
ENSG00000273258	0.135765272843499	0.158939822127778	0.940907638996117	0.353699354922975	1.23167563634744	1.25800533936957	0.308146302172193	3.03836928479384	1.33280909412033	0.669296026224009	0.465836351948333	1.07474257320137	0.768333816606045	1.20781604932479	2.06191236481559	2.06802130921661	0.0761133438730505	0.191728106978673	0	0.165952140787523	0.0480342966938104	0.393643251661867
ENSG00000198961	68.100786530614	81.1047034616382	66.8506412902034	79.4088278105117	71.6861346807105	73.1093996325759	75.9738376413901	73.5458001538563	70.816039120034	75.2783522394162	74.003927461392	76.8786974379595	74.7608504424774	71.5749960805556	78.405320299046	74.491559076001	92.0361977496685	107.62490249397	102.011191676616	100.653409770346	98.5008027227882	106.929859251085
ENSG00000036565	0	0.412528308332648	0.157896063169036	0.113961932156183	0.361570699806156	0.306248819816129	0.0393987057777304	0.0181289367326032	0.206040169504693	0.129787654418606	0.0312692651245318	0.0769515682412182	0.148111118801134	0.14792568140941	0.202633426910897	0.0943585409126875	0.265673626788883	0.13727732459673	0.221040787412123	0.128723543870855	0.335327425219491	0.187899045459931
ENSG00000085662	60.2242891776895	48.6170752222745	56.7930744567686	26.0905754843071	29.8831818647319	22.6544644393329	32.4013544492331	29.8427066035014	31.9133356196342	27.5249552225521	28.5496911140742	22.4693408946222	26.7268184302799	26.6569493934436	39.9367112388778	35.2919962652157	65.1616309194199	47.7127095427884	56.3626046621764	46.0606082556234	63.9324117339254	44.2393889226769
ENSG00000213158	0	0	0.0917333700328458	0.0275870085103323	0.153704532570766	0.215861656925376	0.0858359603000662	0.19748297094339	0.0472515008610693	0.0217509057178826	0.022708253539965	0.104781547169415	0.0230487268598093	0	0.126133474578834	0.158133971698823	0	0	0.142687509020979	0.0215725731306947	0.112393975270485	0
ENSG00000247473	0.107293526882942	0.502432285401718	0.0154913969260766	0.111809597406115	0.402329248335068	0.291627668958786	0.278313153396771	0.186758730137193	0.494732601730799	0.352623954949515	0.0306787001467077	0.0849355057850091	0.731758917655137	0.267935801500036	0.298209605461217	0.181592256242224	0.0601513843411746	0.088386798397453	0.192769879736951	0	0.0885753844846865	0.198752669498639
ENSG00000107745	27.1940494112991	28.5260280582813	31.4109397423304	31.1500446094953	24.5610560713968	34.3494000702763	29.2236226159506	30.9125741799274	31.5888452825742	33.6394562689022	36.1938503957725	37.7240370063521	34.6882929848889	37.8151318372738	34.0121826697687	29.3299194666435	18.9239674043728	17.3425394528284	14.6429888115261	16.8664952277839	16.6312140121157	18.084865942913
ENSG00000178226	11.433413656531	13.7024064764306	11.6729810479296	9.27249316756341	1.8401427971698	1.38301342899827	1.29260845727462	1.08250212773418	2.13468886764083	0.812319258424546	0.94382296307642	1.02248638903194	1.62439078550176	1.38876321129368	1.91844545538064	1.55263902369958	4.6665870241536	2.30822273149029	5.29664179032647	2.54692253166643	6.02546756400862	3.49074260143327
ENSG00000224451	1.19587969682182	2.25001804435721	0.739993266170057	2.31439971572798	0.247980247627352	0.0633203390501662	0.138484027338244	0.127444194956789	0.381167643149927	0.350919709121551	0.256455601490009	0.0338100036209219	0.185929097164367	0.35996515687027	0.279810155161922	0.0510253026430647	0.119721340538454	0.060315168979231	0.258981590406706	0.139217027303886	0.0604438601630374	0.144474222124288
ENSG00000120053	6.38946084615234	7.04162492104998	6.3940986596104	9.64319764391995	3.39000014854853	2.66218109061005	8.08691476706995	4.12544253842558	3.65734327698362	3.11367271915757	7.72990597517892	3.94176210845769	3.20354317313683	2.2076920162922	7.34844703212683	4.71167552085112	10.4992250863868	3.20479701574415	7.49643045183992	3.21382444422667	8.90215309297855	2.71499640708763
ENSG00000115875	88.8317774205982	70.260341095784	88.6999292727211	58.1031114023528	20.5445107229263	22.5978238913298	28.4062349570765	29.0015560810644	19.4188834843499	27.2412383274349	27.9357855854222	28.9134571318377	19.0276360227562	26.5830122249039	29.6197324490422	28.0934670785976	50.6477803380124	33.1072684401858	44.8688757724389	33.6752240342329	47.4162910139147	37.9653769501487
ENSG00000253163	0	0	0	0	0.0565307535656904	0	0.0505111612535005	0.116211132901303	0.0695142272283039	0	0	0.123319820899388	0.135632892675032	0	0.0231952182819251	0.0232639400672306	0	0.247495176556604	0.0262394097117905	0	0	0.225840198870109
ENSG00000278882	1.50144648608036	1.20530534132557	1.35644749765691	1.22936280643131	2.77095492499928	1.78079371888305	1.76650860856902	1.32806862207067	2.90965817482355	1.81521194991057	0.938353940188952	0.798041418212104	2.65184451768517	1.30561060379003	1.96731482437764	1.24282415215299	1.31072149365145	1.30249888739174	1.43068470816908	1.13613013125203	1.66954157440623	1.80353232072087
ENSG00000125820	0.046466508296341	0.0135995354497477	0.020126967899176	0.012105580216293	2.52086086932893	0.594172999868206	0.474592440534802	0.476621185608594	3.48342039617474	0.439052221154277	0.6277768332841	0.266682060109384	1.94191032571823	0.739737191928218	0.47046821325939	0.242870196495372	0.00651256623005547	0	0.00782666905361247	0	0.0246600548036101	0
ENSG00000136193	5.40633010158475	6.14301545894516	5.90029636269607	6.49001673493345	2.53889046330359	2.08238981977739	3.41140375000195	3.03466934400719	2.54253782032422	1.77463196629752	3.85324641120185	3.4300930772735	3.05728668657895	2.40731332886718	5.11397650094491	3.34026543621794	15.0208895609183	12.8837838038234	15.0431651839504	11.5539125863447	22.2220171062325	14.5483448502237
ENSG00000173598	43.6865574583537	41.8734703820984	42.8670576189119	50.1381340125966	28.8557722580122	13.9526851954639	14.5373393361687	12.3931278152498	32.9955429135982	16.2002786927502	13.6868837245426	11.3459057116817	25.7227847249934	15.7057720242189	16.5677798430848	12.96049337548	19.1201729550211	19.1669382827301	17.0882937398123	19.7842637545701	16.6919885326192	22.4350786805876
ENSG00000206341	2.08429423436562	2.56986549993281	0.941229573635372	1.98717075535923	8.7544267711656	11.2591477873577	12.9555598196113	13.1500955314047	4.70971574549721	8.9452187422144	4.79309903368736	6.45943821002927	6.11981551876429	10.9220814740806	15.8076259132132	13.6557630096829	5.19612464896842	3.91415729347428	4.09334791503932	4.13780061011031	3.48318774090993	4.14672277560409
ENSG00000228439	1.1873110607405	1.33083187862708	0.919145482065074	1.23728593470561	0.311683073713536	0.411977133175666	0.704425924508277	0.603041554514869	0.586174024195428	0.269828803365085	0.801776028834149	0.639929881423852	0.505874032139307	0.283881045404274	0.646958520728288	0.663965424621502	0.821422802588368	0.784849568900223	0.833987724893666	0.391131830088957	0.983155199481422	0.95219110874965
ENSG00000178033	0.0372577430074402	0	0.00430351766609528	0.00258839675107165	1.0942375545058	0.806460626469773	0.657182009702126	0.366877501334366	1.19481485737218	0.614285237750807	0.703111031009506	0.361791919367952	0.841245549784507	0.562897271857936	0.696766908619266	0.316031970790654	0.0751953783602725	0.0473539422029807	0.0418371618462727	0.0141685767516194	0.0720612639893448	0.0288070899621726
ENSG00000113273	57.6532426051761	49.3897129860032	48.5285075502574	42.6373581701725	31.8871776045115	75.574499539507	62.1475630121035	79.8343623756241	32.9392469507948	62.7119834672493	59.5727413637716	85.6565414847356	36.2100115815819	89.9792102634934	74.6587242815372	87.7861373083626	167.305143821406	115.03233440142	151.17846013079	117.69271274384	146.057962436746	123.993344809958
ENSG00000058668	106.748362605235	144.800270134205	111.735107982802	152.066716654802	80.729890910416	33.7026755837976	95.5457090408573	42.3790452184268	116.225887146073	33.2171378158195	113.737880371588	49.6164774719378	157.874302901795	53.1663478593242	130.246677638615	57.6946622414979	28.4094356771315	65.5971786052123	29.888635117919	73.8284448207617	34.9089485764732	83.8142821644617
ENSG00000225210	0.457568733370036	1.01182819819002	0.528522387176689	0.529809075575	0.535031650902057	0.697219193526752	0.247272211994124	0.606826334145715	1.45194570009913	0.605703569060117	0.436112484303094	0.462836315258373	1.61567717759755	0.690351586880094	0.635878954741309	1.00219885745693	0.441791783631336	1.20261254549959	0.822094978752667	2.58938573927533	0.575607639042147	0.933598813739197
ENSG00000188460	0.366903841263559	0.783265606560427	0.67309156590708	0.967113298345342	0.219295143494614	0.175986679447154	0.279919756857765	0.225404186728637	0.365968329493238	0.230528693461111	0.49986391850939	0.683406467506379	0.338239043189599	0.242534250158891	0.347063088467028	0.232060901274542	0.314592808512591	0.304789797062011	0.290824008173309	0.175875862646339	0.244352088332279	0.448471300775812
ENSG00000276853	0.815005555575761	0.780646504414178	0.577668523789156	1.50559463214469	0.188206045407725	0.219690688533808	0.192188808671855	0.386898040025069	0.16530822328682	0.273942047318821	0.12711083383956	0.234608439759812	0.290287471517903	0.381609403260674	0.176509953755137	0.132774682334926	0.311530988260885	0.130790133952677	0.0499188770126747	0.332072932124626	0.104855354977952	0.179019669836062
ENSG00000256771	28.6808465121756	27.4777116710163	32.6769836407761	33.0426511157105	4.63932107825777	4.15401234703903	7.3592947524567	7.919593450975	5.52891837421875	4.80095165199406	8.22493995743769	9.91988640421266	5.11192985764551	4.95766612086089	6.44026120955012	5.93788482791313	17.4210920261183	6.50198220497257	14.7891758969787	8.05454388067924	13.5996058895506	6.92646394402556
ENSG00000165617	0.205658537424426	0.428024119016414	0.188059877775376	0.345285068435386	8.65709887044908	2.58319892817609	2.34132412332164	1.00574261139971	8.82016908527253	3.28564457318086	2.40118161902846	1.31146889926853	10.484862597649	5.00735733966975	2.9736989576218	1.68576612820034	1.23624244982712	3.03339645324227	1.83209554072282	2.87697190380776	2.50627468127837	4.95807894990062
ENSG00000174749	1.15489710862726	0.936514644549553	1.17078307708756	1.54492826426012	2.6711019224406	1.38434011217664	1.48547417807059	0.875794045053297	2.71440522742244	1.48504363770911	1.49419849076518	0.896946995284394	2.38662691633908	1.13009171282327	1.74154108062955	0.996483860891206	0.50358284844712	0.578350710299671	0.586800577417164	0.600716546025613	0.477191407644858	0.588437916211165
ENSG00000257511	0.797975588742835	0.962495281064335	0.942663063695737	1.28514285018581	0.438746147077	0.466050296471721	0.439070153940876	0.41489108940286	0.841640912352241	0.596039744746754	0.622273932826504	0.421127985399702	0.610550454190888	0.158512019879965	0.763295780119229	0.404445334183735	0.420251686717967	0.443931646705843	0.32583864000313	0.650268189473895	0.58176463617618	0.736171633331819
ENSG00000184678	620.723150519674	653.966995913181	815.520995861382	406.023583406081	86.0618363487645	125.35127629097	111.738194521102	133.307473365822	85.0601170621904	157.407363462374	131.383068476236	138.355302565617	86.2871989636415	135.666837688481	93.9536121093416	128.801306852648	123.434608196853	38.2612406784479	105.725683676694	42.655110297673	121.873243947505	44.4639799576808
ENSG00000104549	267.206464710627	513.139479123074	278.599941838445	355.630150452222	853.372155296583	724.690059103245	831.250352185779	767.238403143891	793.000705681953	747.384798667609	897.671994054993	830.410307517624	835.217481078504	883.557070287902	959.852191307587	801.714540590552	245.549776528625	433.050769116998	258.800626565097	427.375952983105	257.536033731133	504.978684673565
ENSG00000152601	272.510665859445	248.758974655343	263.193501234173	322.177066943793	81.1318183807331	55.1583935511619	66.9328013003143	57.5674263187265	79.1022504884434	57.6531356337237	73.4378003263116	69.4138789345951	76.1835155581071	62.1001945432614	72.1394837012825	59.5313598124462	86.1373167162706	61.5777212291248	69.3064059422013	53.8568048643582	78.6871575872171	63.457656691655
ENSG00000173681	5.44582270901654	6.54806838623251	5.65143083238068	9.26923485947164	7.14726076454062	3.10336174307002	4.62042712015213	4.08789749852818	7.80662296368953	4.05499028026241	4.79792956937261	4.76905727545365	8.31729772112546	3.8035907451389	5.52734904672249	4.30350308694653	6.98387900630116	3.87734740340904	6.82606851191431	4.84458356592172	5.90871184279119	4.24351835860138
ENSG00000133433	0.126704816678761	0.118666227991125	0	0	0	0.131493696786659	0.492997361139483	0.132328005347469	0	0.249851905514281	0.434748211672323	0.300905506678382	0.110316638463529	0.0949230329089022	0.196203973621456	0.454119872845211	0.241515021278094	0.107359742906723	0.307321219898677	0.309754256527284	0.376560836855127	0.183686501687889
ENSG00000105397	74.7800357694206	76.6462978282007	70.8524943977289	67.5046929787949	61.4137217915389	64.7651096194161	49.2863608572379	55.8000466740311	67.7559193315384	59.3998820725555	52.5784960937224	54.7465578748818	65.4448603013036	62.3979500793322	55.0320455315429	53.5888857024277	71.7759040715339	84.1729781580116	71.0382860293161	72.657547427008	75.4012836126617	81.1230109825698
ENSG00000064201	11.3894856139118	12.7134534560846	9.69461750247668	11.1788271324866	1.24952989897788	0.916275787236374	1.50294790432759	0.955021190273377	0.827351892461122	0.979324158262378	0.870957430050538	1.45026797548163	0.845580540709733	1.69494946909406	1.53808946078727	1.60857150720993	2.7718806865884	1.16891454867788	3.30144681975924	1.16915117048915	2.31157963308343	1.64262335381638
ENSG00000100216	82.2753910693393	59.5418311545399	82.1969678240698	46.5934602531617	31.6626707441183	31.828836778322	38.2873886338936	43.6456400288116	34.6615377099543	40.2601403064857	38.4716118045268	42.2388303350982	35.3295328435226	36.9189210866424	34.7946028187589	42.5418488441327	56.1000116899601	54.2639459913721	52.2068668171847	55.0038236307999	62.7767746935469	52.9589664361065
ENSG00000137692	43.6126511319182	29.6316630003249	40.2626100471436	25.921756360254	30.9796143109487	16.7813111802593	20.3228340914084	17.1116002156221	28.5771349753098	20.3931219064027	21.7118428997872	13.6889153380843	31.4412572218538	20.0759018540614	24.4154273406348	15.8038132928096	25.1231269282071	32.2586305695177	25.5064732034773	31.6724596418836	26.7883660654783	33.2012973845094
ENSG00000237485	0.516278867596068	0.302202727050237	0.543092174784747	0.384292470599166	0.0267641807473375	0.218690579177812	0.0956569487774941	0.33011720909141	0.164555682057897	0.0605988814841161	0.126532180574737	0.291925524435578	0	0.069067669620362	0.241596325170157	0.198255367856703	0.206741859685524	0.0260389462436893	0	0.150255099650817	0.130472520609895	0.0356409418550704
ENSG00000251292	0	0	0	0	0.0828056108567859	0	0	0.0283707930087688	0.0339412189283738	0	0.0326231248038934	0.0903187420671576	0.0331122554887401	0.0356147060092477	0.0906029183594443	0.136307029126309	0.02132126534159	0.161123620418697	0	0.0619831678684749	0	0.128647625021471
ENSG00000236375	0.221598636829663	0.216187144079577	0.0639902991566508	0.307901201367599	0.241243702146594	0.328534403521683	0.0239505810198969	0.0275515755814639	0.263689226689737	0.36414586229209	0.0316811196803767	0.029236918024779	0.610966404086312	0.449622131943497	0.175973449336428	0.529484447487608	0.144939239928468	0	0.149301443709641	0.0601933803464368	0.0261341614230762	0.0892377685504991
ENSG00000120457	0.565538187742368	0.870153254920295	0.433934216156038	0.555665449343089	0.0703627464594232	0.125767076348144	0.0523918959810244	0.222995564862473	0.0648922706306773	0.0531046049175964	0.0554419594406593	0.390130124893144	0.11958059553663	0.128617869474221	0.0577412880635156	0.120650753008244	0.461993827271993	0.154026253495334	0.402802853341635	0.111922066581656	0.634570107054069	0.199111771078301
ENSG00000207001	2.81391391819842	2.09633260132743	2.4376936068202	1.59946571447274	0	0.189627752208129	0.497667862455542	0.381661825949542	0	0	0.877733757881595	0.607512380851723	0	0.239555759367466	0	0	0.143413563718695	0	0.344702982319101	1.0422959017883	0.181013454909307	0.123617793065744
ENSG00000127564	42.9341895380232	31.0956424446389	31.0186348947455	17.3185316266275	2.6538393322267	5.98457491858877	8.79227246434558	8.85758700882897	2.76834680742169	5.83998028855421	10.2909274909702	10.1474595482925	3.14787548713919	9.50325594853355	10.3751446697525	10.8844561791474	32.4771713611483	4.51112087379364	23.4182406500305	2.87930938887926	28.1274711316173	3.78220289096755
ENSG00000187555	125.468846040352	122.388146531256	121.966728625635	148.752379396465	92.0811823820899	110.145908396492	139.112440118435	141.477301751049	115.508526471638	99.5127865657249	147.893186249549	168.636811219736	127.773071760439	124.78270293568	146.657116555298	154.360212637681	126.077513678482	129.048429962934	117.627461806786	135.622690086783	117.366417897155	138.067039265802
ENSG00000266278	0.00921576937390456	0	0	0	0.234097773582609	0.0136629779747989	0.101596965979737	0.0137496676015193	0.583951142040724	0.053003913592383	0.150199984165366	0.0291814820785811	0.264785032799038	0.0863018473261634	0.0823311502157067	0.0495450464230441	0	0.0195218038391254	0.0434636866215779	0	0.00652115214879945	0.00445342826744243
ENSG00000205846	0	0.016914523282326	0	0.105394837507369	0	0.0214204951959242	0.0562169404676295	0.129338430910368	0	0	0.123936841555814	0.0457500405714734	0	0.0676510021994925	0.197917819727817	0.18124296708739	0.0162001052952153	0.0102019414831101	0.0194689556006627	0	0	0
ENSG00000281406	0	0	0	0	0.0824737246409271	0.0120338252904291	0.0157910644399721	0.036330534534275	0.0289758702675095	0.0533529230434636	0.0139253017699986	0.0321274082503416	0.0706704450811788	0.0076011346492683	0.019337095802166	0.0484859672743885	0	0	0	0	0	0
ENSG00000188133	0.013572736017306	0.0476686313781719	0.0352741833385168	0.29702449040055	0.00492532675579319	0.100612323148686	0.0308060251822522	0.0607504163058472	0.0423957197058408	0.111518187372333	0.0523919549698942	0.155794155193754	0.00590860967810805	0.171589087622885	0.060627546249321	0.0770224164862012	0	0.23000947991633	0.0320060713826029	0.160375605106214	0.0144062649117991	0.301708883383022
ENSG00000151503	142.740223712706	107.19430469314	129.992737720116	90.0439957777245	7.80782429142213	19.1372416712572	18.1868687693556	22.3600877513237	9.80506144058348	17.0092082713842	25.6379786950894	31.1923023529218	11.5433877758842	27.4404714485326	24.3272431149011	22.9741050184918	93.6399514852147	43.0857916925803	67.2358264233972	41.8425737504503	77.3883067292302	38.4276193059221
ENSG00000249375	0.102787847053114	0.309428463381088	0.0763243809880536	0.0765101927869638	0	0	0.00952234580730644	0	0.0131047969155473	0	0	0	0.0255694637550513	0	0	0.008771419094835	0.00823219852161694	0.0311051339720687	0.0890395921096167	0.0119659348241557	0.0311715012985815	0.00709588540256537
ENSG00000143224	5.67046289576348	7.19623418186769	4.97424199003107	6.28156183780265	2.40355462807535	1.07734590592756	2.02401194387556	1.63515899941127	1.4671591017362	1.21370053905785	1.8802433931091	1.58429699320155	1.70099604225392	1.89648309499244	1.78794200215498	1.9213277561407	2.21728617631747	2.89359066551931	3.14625957391258	1.76679373940389	2.49514625100476	2.10695620828231
ENSG00000145476	4.99944583007495	4.63934799918515	5.36586534566641	7.04749414287619	3.76605086797366	7.38857781458021	5.86933125344186	7.47789171857184	4.15718581684919	6.42382028671863	7.06980870782653	8.90096488303818	5.07369316495062	8.07324715184298	7.78838120525072	8.80440601814093	8.29859136326982	6.22567840742647	7.53729603081363	5.75824435521121	7.78640321839396	6.3773278107987
ENSG00000259845	2.74197059612466	2.68689994331681	1.61877005839825	2.75155336032014	0.995016857579139	1.61100384554587	0.875892665012644	1.02273567024715	0.915391695954164	1.20988844968966	0.923399387992861	0.763727432398217	0.786931501002983	1.22680979149532	1.62701903883444	1.58330895742142	1.11021156200954	1.26205647351778	1.83371039069041	1.39858426270047	1.73903022497491	1.0551163490881
ENSG00000239887	3.57272656744669	3.77593635621582	2.9768391694962	2.94745851416365	18.0517499747592	14.124799184385	11.6567074368415	12.9651048302078	14.4257457276599	12.526722996856	14.8125972616465	12.7466992824274	16.2875787320142	12.8600721969778	15.2865368729908	12.8123388886038	8.15092709772308	11.1419574328127	7.02910790515175	10.2404641254311	6.73279499334693	11.8276166632352
ENSG00000278768	5.2209826176493	4.57314332106757	3.67692017271531	4.81446596435186	0.681514494300441	1.72628664684062	2.24091556819239	2.29763958589407	1.00564631662585	0.987565079394931	1.06325167347713	1.8137734399978	0.654056607644665	0.984881483643679	1.43172215967072	2.64755863219525	4.46421819674578	4.00480603054602	4.32743427184992	3.33631346615699	5.12964713409913	4.26548258144163
ENSG00000208892	1.07214634583763	0.627578562372182	0.309600123860855	3.72424614889485	0	0	0	0	0.318947630812218	0.146818613595708	0.153280711394764	0	0	0	0	0	0.1001785923035	0.126174011577877	0.120392585736451	0.582459474528757	0.505772888717181	0.259051992821596
ENSG00000103145	15.3950506520979	17.8896633751621	19.2285603859247	18.178158837299	11.7928182777926	7.82603059317977	33.0506239100305	30.9720359401266	12.7235455345558	9.74985622276321	40.1057007022684	33.1369311717892	12.5118961181955	9.72669315698699	26.1681173595204	28.9314063472157	18.5698733911163	9.68496347418381	19.9203207668658	7.60607501164484	20.6395610910934	9.57097011417681
ENSG00000279202	0.406669089054012	0.164167502370873	0.340149241679785	0.906025491271824	0.0101774928519881	0	0	0	0	0	0.0481158147713511	0	0.0122093082846537	0	0	0	0.047170070005572	0	0	0	0	0.0406590548456285
ENSG00000203783	0	0	0	0	0.473588802857891	0.0293159258905977	0.051292049832684	0	0.547063959114854	0.0162468115939921	0.016961901342301	0	0.292675696805682	0	0.0471076198793205	0.153553361940907	0	0	0	0	0	0
ENSG00000105063	166.64000778481	138.859134825131	148.959789931005	119.036391890145	144.722963641543	156.10435913518	136.38543243507	138.467958714191	152.509528186501	137.540263757737	127.367277169753	119.942612920301	140.635562064783	158.281757635998	129.460244970851	145.402587869488	98.3806304521206	126.340983428404	93.3140236312335	127.227764670973	93.5275730957272	113.317081956914
ENSG00000113108	1.3641851393176	2.92031211274391	1.68827653749303	2.4167281344713	2.0791711961001	2.60034848657499	1.42808460397226	2.06440177708874	1.70446432376313	1.76135241330536	1.73857448433644	1.06448640911068	1.0859332802466	1.87975389367334	4.27134271412591	2.35154219534426	4.20637617723438	1.85770236773843	3.8471561799728	1.44517210440415	2.4546411567894	2.17545506722354
ENSG00000038945	0.903185224785145	0.983586107549603	1.00078173140847	0.503433100853202	664.024205276739	568.107208736138	372.969874366746	229.330266221591	559.156822649819	584.954796425589	391.987399625073	246.617471943334	588.988122388954	566.977962452796	334.999415930789	155.982365617516	248.934710472131	755.677856833684	256.992906264872	670.379139584591	268.021162554931	648.064944604887
ENSG00000043462	70.3073235420971	72.7875144234594	73.3999564936279	91.3032744315466	131.565981759941	71.8445105544186	49.8374123778498	29.4490516824664	115.542831896639	54.7618892215595	58.6720116572074	38.8186376424759	124.312783446384	61.573736288111	40.3165045527575	26.551664571623	40.072494913134	38.1250391578047	38.5179985985482	29.4243916987352	40.5673256404996	34.9132549814987
ENSG00000159199	74.7647434819806	37.92020495663	54.3913917318832	22.2399741696044	12.6910741036086	14.9526585912558	20.9382357051054	19.7723530936324	11.6429438261933	17.8461560117978	15.1769615429739	16.4857290318474	9.97996814260983	15.2148445467949	19.0865763308423	19.1636871062595	39.3676326468599	35.3158556372253	35.7153302502015	36.0448363203419	39.6293833683527	35.663558203443
ENSG00000180422	0.0420449547387307	0.0164072826763969	0.03642354398363	0.0438146605752336	0.101716234789478	0.0207781274045816	0.0363540537741457	0.0418199232586003	0.0250155004558602	0.0115151853800555	0.144264198959778	0.0332835502773435	0.073213602966453	0.0262489009687535	0.141900158901189	0.133948776027238	0.172857178876628	0.148440013621031	0.188851114880707	0.137049288124413	0.257845002091112	0.142224623509896
ENSG00000269210	0.299172149532976	0.21553203152176	0.279109202571528	0.647510978160128	0.133618144791632	0	0.0298475043770685	0	0	0	0.0789627907185147	0	0.0200366773269933	0.258611331135333	0	0.082481242056545	0.180625037638129	0.016249683309272	0.139545951649068	0	0.130274834972607	0.133451026605065
ENSG00000273058	1.11887586735665	1.20507412099459	1.62839402163278	1.67899715883879	0.0649635179097437	0.663522521538574	0.43534481522354	0.434026109620335	0.239651258510838	0.294177995565617	0.499079738021994	0.602291279972703	0.545528982692944	0.628668429279262	0.426484455482025	0.775293295500195	0.853086207755774	0.726836663380476	0.482457212822314	0.875298215866419	0.886732578377083	0.973234006180582
ENSG00000272954	0.339097448916088	0.330816606521771	0.342720137111086	0.353370332267233	0.16407065220926	0	0	0	0.151314689966727	0	0	0	0.0492063517611742	0	0.0336600376928401	0	0.0316843919843629	0.0399061990106773	0.152310620094486	0	0.0399913446892654	0
ENSG00000233937	2.37267889552233	2.77768499795499	2.28383523321419	2.44757163079244	1.75680188004146	1.29691169779426	1.47648009817924	0.786659976562665	1.92500936939919	1.24057384742409	1.29517666196286	1.29011504940898	0.855530553796353	1.63838184537809	2.61213842805679	2.00427791348449	1.20925638046829	1.97996141245283	1.04957638847162	1.83583873825829	1.03449010966413	1.70248765302082
ENSG00000173214	4.61729535175101	4.19256467358943	3.8303531940301	4.68412402506856	3.98755297357021	6.21048393561133	4.74794742336529	6.16164768102074	3.76398889185443	7.23220900754903	4.13214748932215	4.70130426985623	3.59393018334887	6.4667590731565	5.43193236671901	6.88556398944547	5.24345311390768	7.06489755865597	5.43031586446304	7.87092601766688	5.75806898987686	8.05974316974717
ENSG00000003096	1.40058162311915	0.877436943279238	1.52157369284388	1.10451163045106	0.0274728895833262	0.0954046167651492	0	0.0169429315257974	0.0337826151016057	0.0124407049526581	0.0064941360590928	0.0179793383741164	0.0593235455812287	0.120524159307931	0.0811615862126424	0.0361786881045531	0.237682292518211	0.0481112118913773	0.137720116767678	0.104878995725116	0.0749993442459121	0.0951202332935788
ENSG00000183723	20.1997650146209	21.7075026472368	14.3577932346624	17.6243564173549	1.38229833587002	2.32140379398724	2.47021275109809	4.44684921361142	1.20945326167828	1.09090544842026	1.79085467178931	3.39236378456011	1.35530682507228	3.00979155844317	4.461033028666	6.01671758181881	15.5698821334161	12.3040103950441	13.8254599511728	12.5805979343958	13.3086493807283	11.584393863369
ENSG00000237991	3.87518120675728	2.61434529045853	4.66575754229223	4.2436275037137	1.28706775145237	0.1460646199441	0.638897931530763	2.05787930478199	0.937878438712685	1.83483586288258	2.14095869321119	0.987891754448072	0.686229121858538	1.41467387626463	0.586776332753564	0.745452090370504	2.24616649121578	3.10729079323679	1.46032952644646	1.81979230420336	1.20838711790807	2.34873806824914
ENSG00000128923	17.9190669257576	24.5533035222214	15.9939904890452	24.6871328150889	8.07369322047624	21.5760143430881	14.8656166398817	26.5640762761092	8.78971329197164	20.8789959115037	15.11090242152	28.3520075503947	10.4025863959779	26.7373319186696	18.6296306992519	30.745062536824	22.0957807532655	16.4286937061514	22.6468399121545	18.2189595014636	21.8909552535707	20.8119529935467
ENSG00000173930	1.89531782471284	7.10989016468743	2.65232232094968	5.32705444649572	0.135572065919069	0.0236412551965516	0.0324998697829047	0.040785009522167	0.41067347739376	0.067381320975308	0.0312653569549125	0.119019579675675	0.130903286743731	0.0341324291562194	0.05155652567501	0.0435446527242652	0.183904907355807	0.0900769846435235	0.288544959890286	0.18934846809765	0.141851563839689	0.0616466684579826
ENSG00000124198	33.1434398190968	31.1207595797978	30.4939447562329	30.2350823643891	19.2466524815184	26.536838627596	30.4900426071493	34.6597851755222	21.5978518785218	24.1548087412479	29.62182600791	32.4240313093768	24.5727802225416	26.7950673733467	37.5542872504054	36.15612116072	39.4682072004994	37.0617090064539	36.9580095771587	37.5829127022708	37.9006123098412	37.1724328915359
ENSG00000189320	0	0	0	0	0.0258805504218568	0	0	0	0.0795614046046619	0	0.0152943336388026	0.0282287484377176	0.0155236472907593	0	0.0106190874599569	0.159758238466089	0	0.0629481495766369	0	0.116235493082775	0	0.0603124228824063
ENSG00000163110	48.5172191380069	53.9553281643467	54.3551091500818	70.5118873106416	73.2486356941166	59.6935786413056	76.6275695238468	76.4355170347596	78.7242774381709	64.4025351427985	89.3058291046037	80.1202776422781	76.564180011135	54.0918370571735	80.2591929856887	70.2220310750209	94.1333429925227	88.3884660728944	85.3821025582705	82.8500336497467	73.2310654691606	69.8572910916017
ENSG00000152193	15.6320496782372	11.8267171187304	15.6896815390409	14.9695910379268	6.00747784789444	4.48196395910458	5.03731823375232	6.11832350482586	6.05973384831329	5.47135435284747	6.10794750897627	7.13584604900501	6.36140942589984	4.17881908378045	6.14388684598073	5.40108395136381	9.73273772819747	6.13644033866085	7.9523925490251	6.39170462187606	8.62493976848964	5.7403983674267
ENSG00000133169	17.5514327726012	14.258042585252	17.7876737829315	12.9555488716648	3.53160179914549	8.44436084051826	3.93987057777304	3.6299838596532	3.91596813386112	6.10112905386608	8.56526938210555	6.45716284431519	3.2570732143768	10.9574578821785	3.23315570385278	4.11642495078498	8.73594428068857	20.8537602468991	13.3412820934615	27.3216638700248	10.0311622928907	30.3378667148847
ENSG00000169962	0.0283157399813415	0.0414363940589459	0.0183974440045483	0.0590151443343665	0.0411012994174085	0.0472274186245123	0.0596776201701713	0.0897733540501763	0.0379058064000539	0	0.0364337490527607	0.0952648310588924	0.0431433494905722	0.00662912820853752	0.155995106231601	0.181828732852879	0.0238117481269025	0.0449860151970058	0.0476941207694649	0.023074421362048	0.0901639988042279	0.0615748401230476
ENSG00000244005	12.5833801577322	9.66935859062326	10.5187597637663	7.65079702686548	10.3110123932889	7.54861673005709	11.0671164813552	10.2427834262639	10.1433221848429	8.22184236135964	9.9764927218913	9.29063051568811	9.97241582134415	7.70162198053575	11.2679237290425	10.0256938057054	12.3677274448766	10.7045408341132	12.1403288925349	10.527415687779	13.9618293724891	11.4196088358228
ENSG00000121988	5.9584093138414	4.61986217458847	4.54566348880641	5.08847393163064	0.509866239868711	0.456473657617356	0.528690698516296	0.724639869397417	0.5108625863973	0.484574781774842	0.691896658715551	0.714040247777186	0.50593682877924	0.479197013295735	0.619863649161509	0.632061823496836	2.79584793652167	1.43303417004081	2.21467360428252	0.763308776041968	2.08049190412356	1.08132480658151
ENSG00000131470	7.48102114446408	6.18367832227914	7.24672230216098	7.34704827955489	1.4478622853541	2.72236110679395	4.30739581823694	5.22559836788657	1.4566861944558	3.2037136280138	5.34766661022777	8.00382449523865	2.28956420321583	3.96987692645806	4.02350487869452	4.63126018830929	9.70984743908852	1.80880803165001	7.88122210507571	1.57024988935458	10.6995499723211	1.79660934325027
ENSG00000100276	0.0225435842662211	0.237525095962756	0.312472110167542	0.0234924617926577	0.638094813902895	0.167111655470986	0.146191858173397	0.252257932271845	0.422502056400601	0.111135425504729	0.0193378262984118	0.499685508059859	0.215905420992907	0.253333548867265	0.187971639063912	0.592518310283752	0.745670709316592	0.732230627487195	0.97207520060303	0.624604037620819	0.925217195315659	0.719001449464022
ENSG00000167535	0.678285035378406	1.22512944233421	0.637963891592064	0.666444047696974	1.08301022620586	1.1205276266844	0.490127440297124	0.693930592635531	0.691816232702738	0.477687355239624	1.04729596110872	0.966496969536832	0.826776580229618	1.07074165171822	1.13112758243723	0.914528859293622	0.488909876313733	0.684197191969347	1.18818073450902	0.300054880817844	0.781649009835643	1.10506815013317
ENSG00000203819	3.60339760371177	3.04123128616221	2.14157878780991	2.48882380570973	2.43277173965454	1.95676223614768	3.31492558957456	5.50119459472098	2.99150881313529	2.03115957843441	2.37215114737828	4.14609742678978	3.64805711332843	1.92264148250958	5.98916532741568	5.25604604553432	5.5201858793446	3.75737504822946	7.98908593073192	3.99486860288861	7.64937893073639	5.40614710536655
ENSG00000104897	193.072113958441	175.353818040953	174.713541897158	141.878881288298	119.499894415131	68.7099428265668	77.0916793523778	76.1628624377955	102.445979016884	72.0938120200364	81.1038900131975	63.5529422415708	90.683832906308	76.3858767531308	55.034557628237	70.431605922882	74.0359868559788	54.3052945831181	66.9960661106201	54.1454327521932	75.3803913344086	59.4645214455546
ENSG00000165406	3.02411467600605	4.63143249130479	3.57322248216069	3.78168250321074	4.96529605370128	5.63738317610989	5.57465163758339	6.23528913324542	4.93763725154582	5.71891745296182	5.74099114893485	5.59633498123099	4.83430824320308	5.82176205904656	5.1198688911741	5.56739970862293	4.92497742072728	6.02793637687599	5.39767460685724	6.73856420225925	4.18856715429675	5.14115860308308
ENSG00000231856	0.326859231190132	0.784438032680406	1.01936933854926	0.527956347133178	1.2691477316994	0.629967112244895	0.763068410490003	0.487664740621473	1.58980486858114	0.792247851709455	0.518701102715838	0.49162064444625	1.42291400519872	0.382612594820264	0.730017629854803	0.429545890037582	0.174083041366674	0.173096828257477	0.319319675954648	0.0932248520093101	0.300674669553455	0.213234458112733
ENSG00000180773	27.822474714886	21.9028161567956	26.2446104996078	19.8770811900318	13.2538323737793	23.7053065042352	23.6697650990241	24.8921544090105	13.1664796200214	24.8334010802445	21.2198727476232	24.9421507526042	12.557871022383	21.4126172702054	26.4792296517009	28.8505318145382	23.690683923308	20.4934959502749	18.3010729457281	21.3100023059906	18.3876870269185	19.8402365406607
ENSG00000140396	61.3934102027355	76.2021243552241	60.4416483925748	92.3149666674527	47.7823877679836	30.4711631417082	26.7228884585732	24.3319440887777	51.1077715202455	27.0091940323389	25.323854899789	24.5022332672227	47.200246650911	28.6218280969351	26.3010960348228	23.895498833646	32.1164397674536	13.9643180127821	20.1793965311396	13.0442521580257	20.0659387678362	10.8798207280813
ENSG00000067992	11.7356489229723	15.5596884196189	11.8661283836124	15.8211393490361	3.39924560349911	1.57218645467104	2.53297861145554	2.55782816445457	4.46387505989115	2.13468925309483	3.12313629849869	2.980124370069	3.57005501941436	2.7805890323671	3.85266671425394	2.97724291327305	8.58082464519058	8.13680142155162	8.15692602706018	8.65598320183317	9.4673328071293	10.6248369341888
ENSG00000255624	0.730683255737896	0.601953602512888	0.703323221242922	0.705035462485663	0.0196409745128011	0.0601825271484598	0.0701981394703436	0.141316878761941	0.120759682044715	0.0222353356893277	0	0.0856921695336506	0.282744738404966	0.0253427585076941	0.145060518787629	0.032331177287198	0.303436270674299	0.0955437949587485	0.164098580112935	0.154371219307176	0.612784969848878	0.11769845553587
ENSG00000234698	0	0	0	0	0.138153486520852	0.0940712086672182	0.0822949467942149	0.047334038466327	0.566277777943364	0.260670123355304	0.217714639683424	0.652983281420259	0	0.0594198358744368	0.0755812856810508	0.227415643894808	0.0711451099387783	0	0	0	0	0.214636638090652
ENSG00000133114	10.9478249618347	8.60258535633576	11.1466178800181	12.7971436818408	4.98673413368835	3.64125630569865	5.57127361570524	4.36904408162983	5.94568496718685	3.70098246579557	6.78950764842535	5.89573696938139	5.9995911461998	4.3206292442381	5.18783265062971	3.94398030756795	5.97595635397378	5.30798165891611	6.25056236453631	4.71591983714199	7.14166218888294	6.19378758177811
ENSG00000145936	6.94751674736715	8.51913699128978	7.27199866525631	7.284726448861	8.70703560666955	3.0157127937373	3.42314720403033	1.20218413346175	5.99580185196773	2.24213182495585	4.10411024721235	2.43237715705	6.22975907045317	2.91095902113782	3.20360623994956	1.19795921265739	15.0256668925314	5.26472498177114	12.7686396500961	4.9844660484577	12.3460458989425	5.26441291159289
ENSG00000123609	57.3387716335679	57.3554683882905	61.598957977056	72.6491329570277	155.887835590237	49.2976288979122	57.5194573239862	36.0900129399046	160.417771525584	48.9434925753665	66.9779938161268	45.5685423044588	146.935633731284	53.1589958444851	53.3752431034536	31.7705524958544	26.778378595875	23.1395490324033	25.9521014276735	21.6706302812888	27.1550656009568	23.0524291883712
ENSG00000240204	0.599226998769526	0.311783322310929	0.547949808257841	0.277532863698466	0.338255248732789	0.0493551683829378	0.151118323531021	0.074502479723027	0.148550951337197	0.24617257950842	0.0571128130128435	0	0.144922816830856	0.0311750645752182	0.178444309412728	0.0397717769916491	0.111980453862543	0.0470127823961404	0.112146518220255	0.569693239470592	0.11778272750948	0.386093929027255
ENSG00000136944	0.785936498622537	0.573040056573597	0.883919332350537	0.646592522871958	0.990707470148678	0.597932614409463	1.05957370432024	0.730300430079336	1.19363323281554	0.651416486989183	0.479018529567296	0.562128477223084	1.24251272915237	0.658523491708014	0.788361053027199	0.852469960455049	0.1546018559237	0.0973598046785318	0.0325145366300996	0.117979025479016	0.136594550371278	0.0566362371067168
ENSG00000176222	0.353912386004655	0.631350416884822	0.452591581899224	0.649806054827979	0.0978507357142602	0.0624640653944948	0.513658577407303	0.0628603908897477	0.105283683957431	0.055387881966758	0.245759365287583	0.200116769004555	0.146731839509743	0.126256849597278	0.40149282130156	0.191274114727522	0.444064883497901	0.333197389797888	0.420121700017905	0.233468499499044	0.500862472321868	0.293185057062999
ENSG00000160191	1.83383068232842	1.98977055849045	1.97612250837321	1.86440788803571	0.183950378473878	0.243142332585884	0.251378245453004	0.322539365181285	0.0665289536663522	0.171498552322839	0.370882899227576	0.554712225051727	0.389424501668189	0.376969645875798	0.648213854710583	0.632322454440851	2.36544396354424	3.20033026667223	3.16418305088929	4.24016203972897	1.43478149535475	2.39917109425449
ENSG00000256053	10.1364853644193	7.56177116907395	7.11917337446355	7.16427351274247	5.82504785952151	5.38068746890567	8.0663666039669	6.84605900296991	5.76455875899556	4.49264957602866	5.70526942623037	6.07512380851723	6.04137458267785	5.03067094671679	6.76079572870005	6.57071620930455	9.53700198729323	9.30234502201525	9.3931562681955	7.40030090269694	11.1775808406497	8.65324551460209
ENSG00000115009	0.064978566414402	0.418385708248122	0.112581863222129	0.0677135663435428	832.76329757754	406.172251195267	447.059432030835	88.7299964947332	619.077351406515	324.60260751342	350.789875331981	91.1999535372192	702.905498680174	478.552662050312	545.070760375579	136.744195654216	5.77392977458356	220.299824214973	4.94704079571597	177.305959132686	2.39092638302667	208.324902590894
ENSG00000164694	0.0272565991913261	0	0.0188899133445833	0.0227230810340826	0.0356075271450109	0.137392920509703	0.0565616233686573	0.085398759844026	0.107031326984091	0.0582268525879792	0.0607896585343074	0.0690458216610303	0.0664473390763277	0.17867270073953	0.136361660101546	0.0683828332528018	0.0275052931761966	0.0692853253348233	0.0477465436478342	0.146594780264976	0.00771479507240204	0.118543307616881
ENSG00000162599	1.43087516715652	0.951467828272224	1.34864905580084	1.03780688727565	0.216004462046576	0.0254563868955802	0.222696405714915	0.0597751093397186	0.153239087813689	0.056431459582712	0.0785536570878488	0.0996781972036506	0.26909361467133	0.0107196406688221	0.156805356939326	0.0820538781080655	5.69871325261852	2.65114004167024	6.03108444571032	2.91037687508292	8.01898984183716	3.11984990695364
ENSG00000232346	6.09042346824719	7.75915313478335	4.29332456774119	5.04008545162478	0.60669860337822	0.575406078567665	0.735700648429363	0.75722831561242	0.692751119503687	0.196239129720062	0.512191074930906	1.08715360537348	0.623844656235034	0.279579817443603	1.31580147344738	0.57068102612096	2.71146774647508	3.035616514424	1.6091785415388	2.87079534620316	2.70408306105303	2.19292497772647
ENSG00000144895	117.201840241657	137.8801512051	146.584963371109	168.410410853025	79.4493488931043	64.3777599303317	80.8174906517007	67.5385297547346	97.105055962738	66.3278446497322	95.1154191878941	84.9440379426357	99.6191538014383	62.646008854223	74.1454130287601	61.8939240392314	89.5487329456234	92.2722017033701	84.7546291935778	91.4927342589771	87.8573487055262	99.2341833835261
ENSG00000196811	0.176683292947026	0.0940192602804768	0.0974022861584711	0.10042910963312	0.0116573662342997	0.0119065673891423	0	0	0	0.026394357500352	0	0	0	0	0	0	0.0180096345714158	0	0	0.0130889769557024	0	0.0155237149256387
ENSG00000125741	9.58177657377836	8.00043839220466	6.7924992691803	9.66014299129006	7.06258152326066	7.08354189583669	8.26098498050032	9.38188225456292	7.24687212484323	5.03319795680896	6.92643616676344	8.96842655791798	7.65809198673907	7.18443154831138	9.9316456043127	10.8768527616336	8.15417858080327	9.30227259697167	9.29182317415502	8.60750857787965	9.50598859970126	9.50859076279957
ENSG00000164332	23.1177416615203	20.3076439857976	21.6885830077074	24.0386413745139	31.3893508076188	29.1424146435712	28.7499684165291	27.4733646572326	31.6469602548118	25.5450280171354	27.9999779678375	26.8696707911598	30.9902076205139	28.7713536936945	35.0769011874879	27.3993968121948	29.1374626849747	33.4595812610938	29.3642226547639	30.5141603917502	29.3882860389818	31.0961958383843
ENSG00000178882	0.0339413182108748	0	0.0147016818593143	0	0.209384858179066	0	0.0440209003103133	0.0126598720199743	0.424075620856469	0	0.116459087987083	0	0.0738782515967351	0	0.181933443954317	0.0405494374356199	0.0570850079047879	0	0	0	0	0.00820090107628889
ENSG00000166446	15.4043049497449	15.5442038928579	15.241976668124	18.4561770840661	34.7300142332681	30.5472394474589	33.0215012465331	33.4955191524459	39.0807351272792	34.9015392981281	33.1887106545967	34.8409364261502	37.2327347592627	33.99303525774	38.2670813368331	37.4514392316792	28.6958241274486	27.3867366114286	24.0931927781156	28.2613292795729	24.8698459881707	29.6736520420505
ENSG00000272482	0.563524262933016	2.06161073629509	0.549203697979255	0.807459744745899	49.9987478841174	10.8087818758634	13.064382437601	10.1416950417172	36.7760485614784	10.244109178191	8.27804699915142	5.74348661510542	30.4808389416827	7.12417997423247	8.39061809154854	6.73238196032553	3.04078324232538	8.10732025698078	2.6102508443729	8.72507409960758	2.19314852614754	6.29734119747957
ENSG00000148655	12.6717487160429	15.7695550377406	11.4888183105851	14.9416755493662	0.327555337803486	0.926467017931146	0.450270923174061	0.543868101978097	0.30983484136044	0.941317054025053	0.357363029994649	0.467205950035968	0.544081660902127	0.780267330511176	0.372183845346546	0.539191662358214	2.08256982171505	0.392220927419228	1.23969965426905	0.226327110102603	0.466756123016141	0.536854415599803
ENSG00000204991	1.6460129628962	0.945311095441123	0.820588698897652	1.29456223961585	2.51321642817027	2.29067901309565	2.21539048462637	3.02342011962265	1.89860455504577	1.86276702335871	2.02467659166298	2.13890940478786	2.12263310376797	2.98105329947694	2.97799924533587	3.4506146197611	1.02726265130132	1.37058031745936	1.17176988238825	1.06294201869273	1.09880371989675	1.21564078931745
ENSG00000112787	64.8969525997259	50.5222934313651	53.6444616311208	33.670977911932	31.7950706801632	30.5127682610712	32.4551714921502	38.1425649077048	30.3546114382332	28.1858511826283	25.0478460379913	27.2650181675038	26.5756058790478	30.9338657021964	28.2925233371247	38.5298230927338	35.2362257703893	34.5013643766357	36.5680133400118	34.1591473725401	33.2858652604267	34.1015505948761
ENSG00000167323	109.164684065358	114.104112233125	100.402825247806	108.631563511814	38.909224031473	49.6122448150567	47.1104950791618	54.3224090016015	40.7380535199052	53.6245206943385	49.3754470616497	51.9218063687971	40.9269242259415	56.3083684118892	56.995471639363	57.5639957883795	75.5022740430217	53.1553406076148	61.1893713196642	50.5994856833516	60.7978539781752	52.0226708899942
ENSG00000226180	0.16753569862189	0.250614801876699	0.241893624157849	0.232783213902581	0.00675511111164129	0.0275980642815355	0.114680261934412	0.0486030475404913	0.0664525128923197	0.0458843311735341	0.0479038914201943	0.0442081012492636	0.105347953406727	0.00871612299498632	0.149671787672874	0.155675052031656	0.0782705202218079	0.111725130129472	0.0376255649026977	0.0530928207345247	0.12513568981666	0.0854577236628373
ENSG00000234753	2.24232768589151	2.12844599707274	1.57502307400535	2.77878914650708	0.0439840277119586	0	0.0393004546411276	0	0.0540858825317477	0	0	0	0	0	0	0.0724024867927777	0.271806255426953	0.0855843669555672	0.816628012975426	0.395084730852423	0.943436710125813	0.615006227347031
ENSG00000182957	3.31007356511352	3.11817133399959	2.44743464021409	2.88548301969899	4.43235111415804	10.4399454787113	3.90113269470644	6.93072711408371	5.16809532957496	7.18893223077653	5.57023346347935	9.26845811812244	6.58380417375943	13.2940284044583	6.17795046931514	9.45810351364884	18.1552115828502	22.9953413165575	15.8856937593487	19.3397431886763	17.1664408337068	26.4555661533557
ENSG00000080546	20.8976428645741	27.259769856991	19.9420780812641	27.5056694955492	51.8004082048607	21.1718407877736	37.2722747199875	18.0849611431973	59.3439880505042	23.5878481884073	32.4133397126742	17.1029410311743	59.0622437703909	21.3086954420982	39.9631808336358	16.9112055878409	31.8010228269008	13.5695596781486	23.5324064491042	13.3064968613992	22.8901338295714	13.9158101435986
ENSG00000165102	89.4979151024598	95.0988591062659	83.1292048308723	112.226471260403	33.4957627993012	30.3368306879668	46.4784732119012	54.1912569462525	33.950113422928	30.7491836464229	44.8007618345132	53.1727524204865	35.8731788829434	31.4652537867147	53.4778120423384	62.4604906217233	102.130295030713	67.3429768901312	97.5858298628537	65.3670319422285	84.4756256035825	64.4189105330387
ENSG00000011454	17.5171660159191	17.0618844735615	14.4270514570693	22.5150799812231	25.5674783392881	22.7567053755789	28.6162028331942	28.3042790321209	30.0555523776549	25.5274875595473	31.4431092381079	29.4636896529102	29.3521775889952	26.470998268611	32.894082665428	27.5280397709241	32.4651284888071	25.1484293881428	31.4288380887863	23.9395490191014	32.5968609554954	27.3025897273631
ENSG00000147679	102.812369004698	91.6289654485349	100.911175162504	113.735367678735	33.2764965442508	51.0175937116215	43.5500604620638	49.8095239850053	31.3037905326791	44.7974821873059	40.3039898391083	54.2906317685931	35.923571558128	48.1171317262297	44.6731603634149	43.0161814437561	49.6352063098973	59.0695048556754	45.2628252553652	53.3280440963674	50.4948368302174	52.9750166685616
ENSG00000121775	15.2585731862601	15.7579927528969	15.562744157178	13.5902878864413	8.60339589179912	6.10841121337106	7.10988138747548	5.36574851568429	8.3045531114641	4.31764853890366	7.9670732980129	6.91016237798296	8.55773397834962	7.88021423953756	6.47786458156245	6.13205371979004	6.64575569516841	6.81702231519321	5.01082244772055	6.21708539694559	4.97852020201351	7.8206903350106
ENSG00000204642	6.61818731998538	6.69417133196995	6.28373584724994	4.55185640420482	119.543700206913	145.883232507568	197.954891644013	168.610960591467	110.804769519208	126.198754975155	168.290866984681	153.819311244701	119.899477124728	140.909933489373	180.197435120187	132.263253928895	40.4721512906141	31.0481530712375	32.6754395658041	32.7687385855252	36.7902945718719	34.9368391306557
ENSG00000086232	132.32081098614	127.063623268993	143.018615141061	132.093039681803	62.4916831464967	60.6553978297986	70.5160153827182	74.4143288125114	78.5527518096034	57.5518079763119	80.6219606825278	80.0182201729813	77.1244578637444	63.823071497095	75.5348091443971	76.1756695868877	84.4352340646495	73.6800098304738	72.8532468585868	71.6160644733838	75.3034426065014	73.3572501390138
ENSG00000117479	4.19655196256864	2.96998470873125	3.31879410752406	2.35420758365159	6.20817878508412	5.74473966527035	7.19227878036305	9.63713333529179	7.91458374847022	7.80912481459722	6.66651199907287	8.44406874728771	6.61369487856192	8.70875991635518	11.3343392266002	11.9356610346374	3.55772637311781	6.31872161952457	3.40866035765007	7.16719537520313	3.82829298439358	8.14003085024972
ENSG00000272760	1.36272806573755	2.15666319391867	1.22425469539162	2.41940642860708	0.402935713888784	0.318015389217164	0.867344301648893	0.451811507354598	0.202695690609634	0.145141557781011	0.454589524136496	0.599311279137214	0.351546936777652	0.519908138191074	0.601196934908462	0.648201495206576	1.28744575114031	0.570206955749657	1.78526077291435	0.760886831731231	1.74998469907128	0.853643119301348
ENSG00000280620	0.0953018974077895	0.111569522199499	0.165120066059122	0	0.899171515538981	0.565165065404621	0.309009457080238	0.142187739079241	0.935579717049173	0.0783032605843775	0.245249138231622	0	0.746778750257821	0.178492526587524	0.170280190681426	0	0	0.403756837049205	0	0	0.134872770324581	0
ENSG00000112280	0	0	0	0	0	0.0332373366416463	0.0193843570862142	0.234137559277164	0.0133385233058	0.0122800316414614	0.0641026345316356	0.0236628438626132	0	0.0139961852028962	0.0178029719654628	0.0892785891878962	0.00837902125047727	0.0105532998613722	0	0.0121793494058904	0.0211516337224897	0.0216673253528518
ENSG00000198301	37.1443416276323	31.4438219268253	38.4463991691402	45.142623857485	25.2535169303617	21.6512622143171	22.1222351069969	18.3267583337384	31.2901795752707	18.9868623287606	25.9967909583013	27.1849558108591	37.1555896513702	22.4030380262708	26.2401375679071	18.3976242609305	35.9456093163206	40.993277463852	32.7723069238378	34.9611879450191	34.4863786833643	39.5697376034334
ENSG00000106049	17.5046467751114	17.6522867796831	17.5440070187818	14.6892626156576	3.4198307355086	5.15765581810312	3.75783035305745	4.05358238823059	4.11579285965602	3.83860414820197	3.71516021281566	4.61899883626124	4.69612104638203	3.86807443137072	3.88118008875776	4.4915527852574	11.1849563618066	7.17817693590574	10.3481996796044	8.26784884471347	11.9324009735801	8.09074375820144
ENSG00000119725	1.68923742324708	2.0899456705854	1.97889747415643	2.48047737183897	0.919495479798339	0.868003810462962	0.199171972336078	0.329356670497531	0.736653137831695	0.599335383145828	0.263458789885471	0.501461641382346	1.08634876123603	0.73702186630038	0.41157771207359	0.630662261538196	0.667224241945588	0.298193240632707	0.491460413180077	0.578778845937738	0.339578953720066	0.324667584473617
ENSG00000138138	9.98590608656529	8.47299522318341	8.94935747125348	10.627237956221	9.5948517411975	8.70598249274086	8.52731261051095	7.12632022107058	10.236943158549	8.5532787079786	9.61956301649234	7.83506876637858	12.0258534382428	10.0961863675234	10.6948343761803	7.17916730860168	11.484036678725	6.70162939167672	10.3717993716342	5.60262473463079	10.1801967040994	6.75582477085479
ENSG00000113569	82.2635587138237	61.2607276601626	69.3225719959824	55.4868661076444	12.6078882332935	16.1396857340697	24.0988499999202	24.5773919257099	15.2637659933649	16.2448666840262	24.4145844357763	27.6356756703117	17.9724183153928	19.7644917593265	27.0163187777287	28.2143078432142	68.6460531910393	30.603475241303	56.1239666094069	31.2343060496629	62.1898189708807	31.9985340712478
ENSG00000122965	10.4927780518855	9.40117078433205	9.80094230533495	10.1831190455497	30.7027785299213	17.3486457919304	25.31874839573	19.1053011937841	33.3691134257522	13.8249392095653	24.0715778990006	20.2212986831955	35.9823973823451	18.9354012715904	23.9006239343948	18.4191794219198	14.1217523069329	21.1617601015726	18.137024901507	23.7896547040755	18.3264763282779	23.0746631305626
ENSG00000116774	7.28911962140817	11.815395301783	9.45906389355082	13.3313088011078	1.29577960450027	0.240632666736485	0.44972414609674	0.198130456094024	0.803275514638179	0.254592568566692	0.797394739059099	0.61906999344028	1.29752996781287	0.469802733914339	0.659099098721368	0.343746961430555	4.95503876345619	1.7503484010512	3.59876610866845	1.9719453733894	4.76108249342512	3.61508864785159
ENSG00000189007	4.33174971675438	2.62333272652199	2.78197825583539	1.98981151383811	0.194700725267806	0.0701868952978141	0.0921008706492398	0.206010644688673	0.12675061692018	0.103726397137747	0.175974219315547	0.112429239313468	0.24044012792392	0.236444645609447	0.0986851105085539	0.197954980935708	1.278382919447	1.19226247823459	1.33432509957775	1.20236277242008	2.17745081311358	1.75774066471242
ENSG00000132780	125.573661525623	100.541410611559	110.370393824449	104.968247664828	53.1025938941604	44.1567372163789	50.461653625252	40.0247303525272	59.6432069618848	31.0584567820377	59.7429336981949	51.7575738377399	65.1051358306311	48.2472835060494	59.129373332857	46.602447995339	49.3880460056256	26.0235987853072	46.1247117711219	27.4758863382009	66.6498134181379	35.6393781382506
ENSG00000107625	20.2516531991553	16.6990469639902	16.1709977738336	16.9199519239936	12.7425234254768	10.2735644158267	9.21587117757345	9.497986418603	13.0916446374835	7.36476210691977	10.7252068784626	10.4971976242097	14.2898098056581	9.79574746456965	11.002197972543	9.43585409126875	10.8698128240268	8.85339267326736	10.2986260587076	9.45694709151545	10.2430005028027	9.79491853824188
ENSG00000164307	58.970236182118	52.634663237648	51.5110942921098	58.724569691252	38.4162796850497	60.1516869795089	82.1730656612638	80.4041643214049	44.505101356003	48.7329974410507	85.4642215704768	84.8515838914412	50.7084403938838	68.5101616470097	91.8121817595493	76.5635915248603	76.1175827434865	61.7915986786382	66.8363050019884	53.653999502521	65.6910456711565	63.0091390585685
ENSG00000198363	49.5847005569347	48.4751365281094	47.1907759121225	52.7238322458145	112.346770529622	258.897588433143	314.057956394162	513.43085449054	135.54952522592	247.784510741205	345.143405912637	560.60473349856	163.368008105363	339.989333770289	332.760335951727	445.468803923518	429.872582157223	475.511136305275	501.472773534562	467.870856695264	552.801662995181	602.649946657076
ENSG00000167658	4741.09098202029	5101.22515422635	5230.86401269712	5006.28583981295	962.930657816144	1280.31697099737	1336.20252520687	1576.66941160271	1149.10897472232	1404.3535000293	1523.87976014259	1634.03523410357	1206.39212612871	1432.73564273136	1290.29022487964	1540.79563765834	2925.83180901202	3370.19822504873	2909.39938738986	3332.4199733937	2714.65246885203	3185.29848416239
ENSG00000109458	9.4168122285671	12.9196141478332	11.3636505013564	13.2563921384184	18.824625646919	7.66632387751017	9.97422027982787	6.59346101423707	21.0102144294384	9.43391934538838	10.5718884128261	7.36297296393709	19.6771885520008	8.78751106422058	10.1543020574947	7.81592474013999	4.40867528984323	3.49959189148699	4.53023141107003	3.95803188809616	3.41353721222581	3.44886079362212
ENSG00000173349	2.47899754823395	2.87930019941358	2.52520968495236	3.29528478523901	1.52528600303508	2.19455410687989	2.09282549566311	2.05315669019844	0.992964672311773	1.29907939547817	1.43439556216059	1.77699404573094	1.05368782164892	1.85230798675567	2.17397881998496	2.19207978888913	1.04325208199115	1.69069797361434	1.16608358275819	1.33084582480011	1.39964352818762	1.60670033852116
ENSG00000277539	2.05673805318815	1.90090611319859	1.40664644248584	3.27136454593348	0.235691694153613	0.240730108593839	0.210594418411031	0.0807525021496804	0.24151936408943	0.0889413427573107	0	0.385614762901428	0.141372369202483	0.0506855170153882	0.128942683366782	0.32331177287198	0.212405389472009	0.0382175179834994	0.218798106817247	0.396954563932738	0.153196242462219	0.104620849365218
ENSG00000237432	0	0	0	0	0.030305146241401	0	0.0812344449025369	0.404941885779798	0.0372653589265135	0.20584877782491	0.107454519328288	0.0661095947089504	0.181776041729424	0.0391027442266483	0.273560100149714	0.399084497648163	0.234094305039107	0	0.16879785216657	0.0340268421546009	0.17728121872561	0.121068972590162
ENSG00000163328	0.448104273868654	0.524593749872108	0.420098980899346	0.601297837427025	0.926653140540299	1.26953361259825	2.22519591106353	1.87745997988566	1.30930459610007	0.983488161797972	2.00089597496373	2.5171073723763	1.26129340154685	1.36236370855229	3.05635522854816	2.46039524170491	2.39861811609836	1.25262524654126	2.5972442441472	1.16050526271352	2.6191855934528	1.81242606681008
ENSG00000273247	1.41880891186369	2.31624782027455	1.35315319266447	2.57725014695884	1.02972569215961	0.299118227237783	0.472700058608013	0.640872964301989	0.778321053015782	0.438489871135333	0.301471222411126	0.680075455800804	0.566650542509505	0.463201013024399	0.434136961780176	0.450974032626251	0.0729742289945155	0.11948347748778	0.157858087778699	0.318215674354222	0.340793944298989	0.0880619522107336
ENSG00000197119	6.1655425432825	4.01825367224177	3.83612638213641	2.4949526946912	4.35173445234194	5.60699670107995	3.77842862733247	2.82918890595988	3.00650547893784	3.3075788799591	2.18094264164128	1.77786971089127	2.67481781369591	4.16664115028854	3.68470299277507	3.27796420044076	5.21452717950146	7.79440781548564	6.58076160011553	6.28467171470609	6.5966542416818	8.47757245209366
ENSG00000256525	12.0244190869984	9.66863222654644	8.6623534655235	8.70542537304172	4.40939877812385	3.26046154675566	3.2627053222183	2.40774940979887	3.86890120917529	2.7559077260361	2.5786286344015	2.90572327994183	4.07746383604314	3.20031522279974	5.97421840873832	3.53466489396486	4.87848873977983	2.83760094788162	5.77759002591488	3.76475108276139	6.22469445853488	5.04611694350401
ENSG00000159212	0.405772753899067	0.460191532996108	0.329550875385413	0.270889597263732	6.35468793382629	6.26023891584051	2.93151862452614	2.09052701169075	6.49578081182494	3.82885171276466	3.00211050504245	2.03270187436038	7.26451613217148	6.05014226077943	3.24745158852394	2.34812239321946	4.53550539889909	5.7392880946063	4.25887594186716	4.6757834675841	4.43253923239956	6.28086751879824
ENSG00000232295	0.309579411961609	0.135908733252575	0.335235802906658	0.443588554040343	1.46043781186268	1.06137189333053	0.301136604670551	0.837164275868621	1.31235776754581	0.604107161674059	0.86305827307625	0.673938893832325	1.07815191120025	0.471100896208313	0.460949560761823	1.43317725051118	0.629147082874212	1.36621541198975	0.443228755131646	0.662223033142567	0.273826086248155	0.972407480485312
ENSG00000022355	0	0	0	0.013778495001352	0.0863647203549829	0.00980121678986523	0.0514455352919221	0.0690438286878252	0.0472000846468571	0.0108636188514778	0.0226835437972665	0.0314002590755787	0.023023646634717	0	0.118121459803492	0.0710828549605916	0	0.0186721061747456	0.05344959192652	0	0.028067918742738	0.0127787707739344
ENSG00000105486	32.1393736270594	28.0056933458586	26.526538612398	19.3893565126838	3.34011957442882	6.68793378569046	6.09694971910378	8.02205450417693	3.90391900114155	5.05423077303224	5.60241000147862	8.88550139535317	3.84824424742233	6.18727609741284	6.85697042850268	8.06584066070954	17.1069973147072	3.01366626653758	13.170346916639	2.93341152859545	17.2500165858103	3.50842748944715
ENSG00000266904	0.268935434837877	0.286219599203946	0.232978765239355	0.484077064826172	0.337137129916914	0.2537272740813	0.348801419360188	0.310052237881544	0.305470970355364	0.0803514344024799	0.188748079222526	0.135478113100736	0.468301899055038	0.343427522232032	0.698936798772856	0.467338385575917	0.740152496858054	0.43158112612151	0.362388950224809	0.259001094307556	0.692003147540609	0.354437334242828
ENSG00000257477	0	0.187997102384619	0.231859123596235	0.0557816603799229	1.63167179454803	0.158719263962751	0.381837677140999	0.239589472237047	1.62424432255033	0.175923625101465	0.551000266511574	0.0847484231731478	0.792287293775735	0.200509225902285	0.797016311008878	0.12790042821103	0	0.566949303125261	0.10819421801866	0.218101565352178	0.113631794381393	0.517343186839017
ENSG00000196597	7.45220932993546	7.09503842681852	8.24481906202847	8.91984471720531	3.10612820330892	2.55133398137169	3.56141010355346	3.69499880448995	4.24687411864742	2.80329530195549	3.99209419282816	3.86179360323848	4.99002098001711	2.11602670451127	3.07479469934287	3.2358650824548	3.75003508824778	2.1977896795043	3.04480559197506	2.8412832248872	3.57902834799128	2.45142304537087
ENSG00000204954	4.12822161367396	4.9240779509202	2.72157031958025	3.9231909218059	2.9584427699378	2.30956877689388	1.88575002013068	3.23454319908626	2.73422627097995	2.09059666880726	3.02893166448456	2.61026954237038	2.84829074617566	2.67452744165601	2.47415661673867	3.22593302265598	4.84710265837705	4.01492175302936	4.72309374812229	5.05669411326995	5.8055811072408	4.55444401054721
ENSG00000121417	3.65605066604219	4.04316100360132	3.96726530398688	5.84014528835547	3.10333531911684	2.62576689679138	3.24049740389453	3.6899605738927	3.28544285190639	3.29497348742226	3.09274355734568	2.99434134619004	4.19650005675855	3.96869445178012	3.69945016037966	3.92955922593181	3.74472897247774	2.49221587470638	3.43491766738334	4.03082574408396	3.26738237843842	3.61908624779669
ENSG00000074266	10.73625806082	9.09082322863577	9.3008202798147	8.84568684265324	15.0934918071355	9.64820115698024	10.3873948738699	9.63905950465709	12.275151379901	11.016904091857	8.73759542936465	7.96393979210538	10.0456072075432	10.4809518522739	10.7945084655454	10.7513712155465	14.0032306022999	8.67972734756167	13.3550109207363	8.28780305348227	15.52781655244	8.08233280924024
ENSG00000101474	19.1295299348221	15.1384239554334	13.6463674647411	13.9542950250852	9.26090086381685	10.3302928511623	16.4039993976935	14.828417907934	8.80317902387777	9.14071769499821	15.437538103111	12.9437004627379	10.2071803822619	11.4989924862602	19.1202039967438	14.6316065064529	50.0815426635156	28.0183985393392	44.7136157473952	27.0666919931411	37.8408866291936	25.3878547570641
ENSG00000128394	5.07959939739437	5.52719090029088	4.98474995607364	7.13840762277331	11.625821583258	9.28074072602319	10.4698728970482	9.04088345294611	10.5902784891717	7.30807794578045	10.359808566844	8.92651539658538	12.4419946161776	8.86231649247118	10.3438200826774	11.7216360784191	2.70595149930634	1.3989666643639	2.78333457536065	1.63169479854977	3.16184820630827	2.16947618619717
ENSG00000146556	2.54726414012569	2.53793293138914	2.525961403061	3.73886406419828	1.31377269571219	1.6793305174364	2.03144085098378	1.57678084873222	1.19953899331339	1.380435492684	0.966994818005147	1.15839225162405	1.37786563941415	1.19777879683733	1.73014395348925	1.17842959212991	0.917603733962837	1.11744476979943	1.38757556442011	0.794971450516501	1.3729410351172	1.93807556925107
ENSG00000276550	6.2542571198019	7.80176911904657	4.78210124623365	5.21599009476447	4.33847474913088	4.01424617856048	3.4622636697574	3.63432195777178	5.19875879363909	3.06285860987264	3.70471481663735	3.2754982950852	5.21290044314927	4.68726696683106	7.88138756241454	5.2850122803497	5.95427910880718	3.17073459616809	6.29498777048024	3.72920306956034	7.58282334845656	6.33947348354416
ENSG00000184005	0.760529710068997	1.04385729223344	1.05264042112691	7.28773347121871	0.0824779627562735	0.00648008505747205	0.0850331779375476	0.0847756034258425	0.0234047901747095	0.0646424399428584	0.0599889978408285	0.0622809455189716	0.0989437073183324	0.0163725159279923	0.359242200844088	0.156655020884373	0.00980164644120578	0.0246901662943759	0.0235588369210896	0.0284944203366586	0.0371142695317643	0.00422434904361356
ENSG00000136856	4.49420249077144	3.06215762983948	3.54313409850935	1.58590207827695	3.46884209159645	2.2209825772322	3.25367002704544	2.12864227780077	1.88871923843008	1.9732881373294	2.44769198626472	1.52472530027854	2.02891943563198	3.29564968366592	2.77580036864243	2.14483511633536	6.13226294961544	4.43263376877895	3.79696068831436	3.87546421408566	4.47574364536026	4.12522977740431
ENSG00000275645	0.0581387173181491	0	0	0.0605858225179067	0.0421952036184101	0.086194432821877	0	0	0.207544869810821	0.0955374710479247	0	0.0460236652160396	0.0506189742997725	0.0544444907653332	0.173131772822024	0	0	0	0	0	0.041139421570297	0.0280949529694873
ENSG00000090006	18.5661118769896	21.5333137721598	17.0365228760912	15.1454879765882	13.9754857457484	12.6278285742858	9.60671193231616	9.29771555585153	13.7982348605861	11.8705519705775	9.15604036476975	8.80812094331602	12.1470267289053	12.2371118605014	9.7348293572354	8.83625132292726	9.58656683473638	9.13558060759072	7.43848849157101	8.3642627646614	7.62922724773032	9.31575791044689
ENSG00000278834	3.01419954592079	2.54628539565242	2.72989200123116	2.90905879593732	1.35482584021283	2.00585804132771	1.36604392125746	1.2264819776814	2.24679388132412	1.49156950922884	1.58660119025109	1.57265361451397	1.61038969400207	1.9887010890407	1.67280187321993	1.88236260941448	1.52661161379203	2.16460897663977	1.51156751760437	2.26087863686004	1.40575635877418	1.60555033558961
ENSG00000168993	0.0369611921505496	0	0	0.0192584591729924	1.14007268787993	0.123294089838746	0.287625532673925	0.482519228624421	1.61632472375104	0.167027107178083	0.190231270719585	0.234073211380132	0.836695076334491	0.0865315480604916	0.429261469284356	0.39741532294317	0.06216405423548	0	0.06225624205383	0.0150597886950401	0	0
ENSG00000253161	0.246541865033195	0	0	0	2.58173493675657	3.60292729195446	5.80131667683682	7.56686054926048	2.57746665131729	2.57549637530789	8.03635219625649	11.1524011943795	4.3237407351884	5.11225877780571	5.97831539022834	5.44902164913847	8.72744281238842	79.6556649788633	19.8141768641034	71.0921333708157	29.4579722489363	116.841208974857
ENSG00000125775	0.0399047353677936	0.233581511994025	0.25927103968643	0.103960894139922	0.304096467456817	0.0443710257629859	0.349348130048841	0.0446525535285794	0.249292401094607	0.13114831822014	0.154035788790797	0.126357254911688	0.43429251349148	0.205530187634649	0.368381200694219	0.0357554152757436	0.167786804843301	0	0.134428502956956	0.243886972093322	0.112947640173295	0.20247741967665
ENSG00000125657	5.86750600797147	7.31333192363563	3.9323864380837	5.21707610671613	6.26055177866954	3.87341732888798	1.31565648122631	1.60057279260821	4.74149655126968	2.59035651230481	1.18942149622844	1.06299463636518	4.00300321084147	2.85668444579042	1.15616670009221	1.43859175334659	1.15376858018734	1.659282977483	0.934217542171137	1.34402961029398	1.72479186915084	1.37538715708283
ENSG00000138135	0	0	0	0	0.282452590769499	0.0534241887893603	0.0560835669433884	0.0107526315139995	0.34732375454996	0.0592150991963709	0.0494571215888206	0.0456414995499515	0.20079460267905	0.0134981003202309	0.0515082427328158	0.00861014151954444	0.614143493504732	1.36381683688922	0.475857764737667	0.916181806910001	0.601767743040726	0.842815261738273
ENSG00000119318	116.336421880442	96.8625030238052	108.273099783552	103.147561028908	128.904457082868	98.9218411739182	113.560275656878	101.337745490198	139.681405406275	104.760659464517	110.03256253182	97.3222400554511	131.531277549185	100.548918515986	96.5309574168959	90.701969372538	99.4429073418029	108.640459450608	98.6276420636248	101.121061988595	101.827584043269	102.093863590678
ENSG00000134014	48.9159526056353	51.844773885049	53.4286138074684	64.3902028083656	32.9394006019847	29.33464450544	38.802401041635	38.7812254698796	42.5415798059832	32.1770848012863	43.8473974471476	45.4690178560442	42.6176877554229	35.2592086769	35.1283431208467	33.2412780824426	39.2987079959023	38.8411349154599	37.6256115109425	38.3360658201663	40.2602054187642	38.5161303489234
ENSG00000237631	0.597939848410912	0.35000280690001	0.25899764315952	0.578599928931995	0.154987654767095	0.189961017150499	0.0830904164029463	0.0318610487391973	0.114350292944978	0.14036788364862	0.0732730289971455	0.0676200072418438	0.185929097164367	0.0399961285411411	0.101749147331608	0.102050605286129	0.095777072430763	0.0301575844896155	0.0575514645348235	0	0	0
ENSG00000071082	393.18798827508	415.207156603586	338.604635766723	277.961530395039	82.0068244052279	79.4059051202652	91.2716845630322	81.5345734620404	63.9950916042561	84.3132132585349	67.2199979380671	59.6897738547818	63.3057306802144	77.7386182261554	68.666815866583	82.2028159504287	128.477178260702	152.536120873028	178.689270313318	175.201229050347	185.920687745317	162.566734572773
ENSG00000269927	0	0.146995072695911	0.0395543605872017	0.0594759835896783	6.71868935473639	0.118461677048761	0.199861917519722	0.0681218853268323	4.90001836947207	0.253225903768642	0.186039153707877	0.00903611651493873	3.12063955603276	0.213788606293183	0.231145961047122	0.184100921678113	0.0127987680162292	0	0.0384532448571097	0	0	0
ENSG00000272650	0.489301688033282	1.14564677157875	1.13035213006916	1.35972476845557	0.177559682340558	0.302259001002891	0.31730501297501	0.182506074489294	0.291119985170884	0.536035743597752	0	0.258226739064491	0.284009815534294	0.0763684467782191	0.0971397060934311	0.974275073956505	0.137157267314859	0.0575827703845343	0.109888534631928	0	0.577056315986045	0.236450141098906
ENSG00000197021	11.3536827384241	9.2842826806696	9.52257388840963	9.15063244493115	13.0083050567223	9.80324048817005	10.6028363055379	9.61166724405736	14.5917843485849	10.0972157283739	10.7787318102061	9.72834786601578	11.6067580912775	11.568049114862	10.4469802025678	9.43648911745431	12.6111087396028	14.4123175429638	11.7034654298762	15.8359673057355	11.7801275970506	13.9321470715041
ENSG00000103356	34.7423992261237	24.7443327450952	32.2094342451615	26.1239596366654	7.09213978228982	8.43889523479624	15.7084807502148	15.7381465324298	8.72099848780722	8.6589722141365	12.6999766120671	17.3701355495954	9.86037961505472	12.0969844020392	13.8765956362352	14.9630048696495	25.5730982553401	27.7109162515243	26.6266320687024	25.94018141983	26.7683165763132	30.4138776556047
ENSG00000267749	0.0120545554756877	0.155234379846029	0.073100029244924	0.0879335896266841	0.0437440354972604	0	0	0.00899252814117224	0	0	0	0	0	0	0.00717947232535775	0.0216022300624285	0	0	0.0487303323218967	0.0098232252648699	0	0.00582524322482425
ENSG00000272196	54.8949067568592	64.1643443628183	123.666585645157	6.37612071165403	2.68942053133795	1.75674646327567	1.78831004948563	1.83217977616735	2.76873688024223	1.80555656719828	2.06983315245128	1.6713771470832	1.65068116191741	1.49297605350469	2.05302357559166	1.90467322082348	5.89419575709105	0.973598046785318	22.934360658731	8.04083239127819	3.0184956443653	0.70795296383396
ENSG00000259370	0.0540765105451409	0	0	0	0.00784939702380748	0.048103168116882	0.00701356578152744	0.0161361252626642	0.202695690609634	0.0266586534699817	0.00927733722727543	0.0256847691058806	0.122413665485075	0.060768483684671	0.0064413957311621	0.0129209600373404	0.0181899713661896	0.0687303027019675	0.0364338933247826	0.0352534439412154	0.0688769487972662	0.0261319322235107
ENSG00000258757	0.125483565433664	0	0.289883764854225	0.174353692340689	0	0.0620125179338117	0.244122789672684	0.187217935276453	0.223976993754535	0.240570258421883	0.0717596445772389	0.132446761172493	0	0.0783400934248168	0.124559519861629	0.249857118794353	0.234497221226782	0.0590694167800042	0.394539558076079	0.102256224443947	0.295977249851706	0.0404257843072141
ENSG00000258554	0.946271937093273	0.553898247379814	1.11784823482503	0.717164568141168	0.49947171999987	0.573917621727259	0.36260755760035	0.288779523174211	0.191933087568414	0.141361638577106	0.664125984945809	0.340493664784151	0.299592654970689	0.483351443679489	0.512347476386592	0.668025068408407	0.482275701000922	0.607421790251017	0.347753451189181	0.0701013172884167	0.85220493815709	0.311779389590593
ENSG00000268584	0.336253864438805	0.250505153617743	0.450185840481947	0.66895893089583	0.0887426169182159	0.181279360601482	0	0.045607388006549	0.163686331284761	0.0753484205623255	0.157329635846701	0.41137630820777	0	0.200383119470899	0.163854523108542	0	0.119962289148342	0.129506909996915	0.061786383623235	0.14946129912436	0.324458079554418	0.280666813187004
ENSG00000157884	0	0	0	0	0	0	0	0	0.0330113225193772	0	0	0.0292814186610419	0	0	0	0	0.0207371210856561	0.391773186634503	0.623036212334752	0.301424994428885	0.130869697232756	0.285995502983152
ENSG00000231310	0.0808718264192557	0.189352600072361	0.455385207143087	0.463516825186914	0.0293470800540689	0	0.131110501756174	0.0301646201873598	0.0360872527374889	0.0332235132263166	0.0693716364382292	0.0640196075218122	0.140823502544459	0.113599652944639	0	0.0966169624089978	0.18135492250617	0.0285518561973232	0.163461480800239	0.197706710156184	0.257514981609746	0.0977012507591155
ENSG00000223583	0.136272806573755	0.478601969061403	0.23610626268267	0.946724254672337	0	0	0.117827905129661	0.0338858630515948	0.0405391381219268	0	0	0	0.158196121549943	0	0	0	0.0254659599126655	0.0320741412609182	0	0	0	0
ENSG00000100629	27.0317957222697	26.5990146846511	23.1148300694032	31.0489891262659	0.59194668528238	1.4683162593924	1.93215570800376	2.74417466979816	1.06956684962782	2.4617257950842	3.98361870764584	4.5722935239217	1.84051977375187	2.71223061804398	2.22064029491394	2.39624956374686	10.6848016393843	2.11557520782632	6.85215226325761	1.84472096590477	8.9986003817243	2.17982197429971
ENSG00000228065	9.44130367938179	9.61641653123453	7.05697224822806	9.76765820257136	0.445268880820361	0.404255516628831	0.508370397132005	0.762788361820613	0.365022814505989	0.364060741707169	0.380084569068643	0.701522010614192	0.474810238593098	0.893714333685077	0.994694241498093	0.447920573973271	2.2738994920615	0.746072416286575	2.02083936338547	0.44440105770497	2.41182022670184	0.988248836570465
ENSG00000275542	1.24135870297376	0.670732294558875	0.579055634411657	0.845820932833488	0.277211711001892	0.070784426168064	0	0.142467086307295	0.511318795172436	0.039228549015749	0	0.0755909314746741	0.374122949539773	0.0447107998819436	0.0568715764554862	0.057040073092149	0.026766775153784	0.0674250120809086	0.12867105430379	0.0389069197131193	0	0
ENSG00000133048	1409.95517732916	1662.38939477324	1464.11507519324	2003.91538900634	869.7556449687	4267.44042127017	3526.15314450389	5596.9594847346	1172.02957588952	3655.62533060919	3252.38110213654	5719.53134515407	1155.56661417848	3884.64845463067	3079.56082411294	5426.03331468344	4986.77926072811	3972.94899623494	5394.37503786854	4359.82198970659	4751.68372097719	3737.46181560238
ENSG00000105866	7.22657332490969	6.25268457234616	6.3059657129941	8.74626641593221	2.18321729468998	2.19738257791521	1.88249319558697	2.46647749844512	2.30111910328324	2.14733481479857	2.6631348139262	2.17302786534656	2.29073236275405	2.94841182722029	2.48107639796557	2.69274019538192	2.71895762178334	1.2570956736348	1.97355208029323	1.07201130281366	2.22167722896627	0.98747017304592
ENSG00000101188	12.9917129079924	9.68159416375348	11.290393446597	6.52253174724268	56.4492700959928	26.1545456197937	22.0258904144578	15.8711391897967	53.5197907558675	25.8938113566458	22.429803280517	19.35741581781	49.8464095307647	36.2093840966532	22.5629668081687	23.3021504810773	1.37743442588896	12.8903446564283	1.75709935918096	14.3451823704188	1.69971685279143	16.6719941670268
ENSG00000241680	0.777663482847563	0.0758672750956594	0.505267402140915	1.21559394299928	0.282201521799926	0.0480390305593928	0.252151716977474	0.386750650295536	0.231343348215796	0.0532462171973767	0.166769413997503	0.410408363953164	0.0564232833528131	0.0606874590397581	0.0385968432211233	0.0774223925437436	0.581302978273111	0.36607286559128	0.218311888802097	0.369667613167584	0.687851128655366	0.313165075766552
ENSG00000138434	46.9806208739134	48.1320658965022	43.6163507828047	55.1720465200566	37.4798896140527	40.8129214239087	42.6298165690257	43.020254627368	37.7682933936129	41.5259746967141	44.3946356706316	43.08804329512	37.8114364135171	40.8722209877141	47.006398471559	38.7832037054132	46.6803087633905	36.3224270314016	42.985567589282	35.5207825577696	44.8445271211658	36.4582555964334
ENSG00000151292	28.3290367165195	31.8429996225855	29.1492668340794	38.8727110004859	21.1853872328249	17.8593378696018	17.0878677932532	16.8265705880197	21.8234722791571	19.3074914729712	17.5215709749532	15.6261805240788	22.5774201347104	18.8231396842066	18.3626145281529	15.7889954621805	20.4755830843775	19.2635326182193	17.0948246260263	20.1735173749859	16.7268395869139	22.1993993184371
ENSG00000243679	3.73876674445944	4.37695817859573	2.56877768550863	4.50070701707293	5.52052048613915	8.93564195749978	5.72692062763826	6.13113908065494	4.19961814151684	4.76673695069354	4.28535463687218	3.01070459299196	4.40573051378896	7.27404391341928	6.62263473704619	6.62300307569159	2.385153964234	3.2316611559575	3.56132126295198	2.96791684501258	3.99117863112364	4.03397320740402
ENSG00000108375	0.0788769355371189	0.0554045339062751	0.0819973064168963	0.0657575431677637	0.0228985330898999	0.0116940191235133	0.00511505430415195	0.017652323985008	0	0.00648079566667195	0.00676604243741898	0.0999046650324158	0.0480724176569732	0.0147729939239918	0.0375821258238786	0.0989453653492341	0.0176881383359637	0.0167085351261843	0.0159429324831132	0.00642766054332286	0	0.0038116489260778
ENSG00000082153	195.110735562065	167.169173595374	170.735266499711	149.472016693102	242.108839456173	295.865665919827	237.862645356055	225.418118514875	229.221830490905	315.495856356578	204.650164073121	201.252380221531	218.035232933627	276.826597865894	268.424490652095	253.130153048633	218.152641394819	256.684839445353	195.11317059587	252.663820093097	199.471651605551	232.938616317214
ENSG00000104368	0.0149091925392554	0.087270638530283	0.0516633335522408	0.0310734648005951	0.367900756947757	0.198934635752087	0.0290051821676543	0.266929129805201	0.239504233198868	0.134748862539374	0.179046916868485	0.35407163301174	0.311539601334551	0.0977328711529847	0.133194627680257	0.151401151063302	0.158810725467635	0.147383630702011	0.251125638959468	0.194391382910211	0.337595645965824	0.0288188720030569
ENSG00000208032	0.250535915865838	0	0.651117786264065	0	1.45464701958725	2.22861481976564	1.29975111844059	5.41999139428344	0.670776460677242	2.0584877782491	0.859636154626305	3.76824689841017	3.05383750105432	1.64231525751923	3.43193580187823	5.08832734501408	5.8991764869855	9.3758997469416	11.3094560951602	8.37060317003182	8.33221728010366	9.68551780721294
ENSG00000202222	23.8718602312167	25.6807369239732	27.5735897923508	48.8568362046171	7.96033053749793	7.01454870999983	5.29964891877435	5.77559046348422	16.8901117060205	3.18063686798489	5.53438320788174	6.12888596611473	15.5413689766045	5.43770374139426	5.50773537115587	8.99264515165163	4.21991238375806	3.03710895125508	7.09996629511245	5.95861196951542	13.8483302450527	8.10626412935543
ENSG00000126814	15.9621084007302	12.6530321216586	14.6663188876474	13.0533577771735	13.6365836037548	8.54385442834838	8.62364513040971	12.742979689897	13.7020473020429	11.4086274095722	9.57898144157918	13.3847526415094	13.6987401026041	10.4268386001195	10.3680446303722	12.1914287587757	16.7575701266022	19.4552986872547	20.1828608607308	25.1909162089032	20.4124054174797	27.3021096255537
ENSG00000166451	26.7857108216492	21.1058080277132	24.3359336126608	19.1888911706935	12.0277520855255	13.1895708353046	14.1210515509962	16.7073725306634	12.0767342570801	13.1414947950794	14.9321072224637	15.8818545026479	14.1866030720785	14.91788640713	16.9860116202212	16.0259236548421	32.4822245155638	13.863800292423	24.1922271489725	10.8701820171525	30.1503027758629	12.3851958929261
ENSG00000261655	0.0619001116632357	0.0289864780039453	0.0428992530260583	0.0258022147860265	0.00898502043428192	0	0.00802826404029147	0	0.0220972377944277	0	0	0	0	0	0.0368665721037219	0.0369757987823533	0.0555243547764688	0.00874155148985799	0.075069039705255	0	0.113882637194597	0.00598252182437376
ENSG00000166401	42.0009076432901	35.1284609896709	35.7720828826656	33.638809977256	28.7043214575906	38.2798409478523	28.164004802456	25.8578559782677	30.4488671548731	39.5207742349437	30.0955728201376	31.923045536483	31.3291466179591	33.8243337883358	31.0315376065628	26.8782570753227	18.3489017826754	26.8017633736473	15.0341674683461	25.8057283381693	18.255992840363	24.882149507334
ENSG00000182768	7.15052608057782	6.04259889180486	5.99428666324716	7.61935684732978	4.71183016405857	5.08251558908273	6.57174954010096	6.83884097492151	4.84395969562072	6.18009048306728	7.00479599139368	7.21836756844857	4.98785076901309	5.81733892308344	5.75615745444706	6.72704649911778	8.38266745280817	8.29301416962233	8.16310304670666	9.38817245256293	8.61300620751459	8.72146686149572
ENSG00000263513	6.2290727029151	4.51636584555809	4.0764538047685	4.51955533660627	0.312090914528483	0.209472516974096	0.0956085883382739	0.412437893309983	0.197366986913122	0.211988857648808	0.0948511581128367	0.350133525870053	0.181849560856513	0.253120089523764	0.248791582947079	0.366953958593325	2.03882174508074	0.303634122907327	0.885719366853807	0.280334388145286	1.13019017600098	0.213737539072217
ENSG00000243806	0.0662179396157666	0.155042115318105	0.258140702728669	0.41403063453654	0.192235369073519	0.417232724545135	0.085882737390148	0.296385886636565	0.679610483093064	0.108813795362486	0.0568015715250351	0.0262096622074994	0.490052358820414	0.155025866075676	0.709887443440278	0.158220148250157	0.204178711288878	0	0.0223070731064813	0	0.163997203698486	0.127996624972705
ENSG00000241399	15.7465635053243	15.8819741674544	16.2590419716559	15.7184290242234	0.499701015778988	0.808106724716963	1.88931883949872	2.75358194338334	0.728258179063365	1.04236593870783	1.95227835772261	2.97753313630107	0.860336659203112	0.949236554366626	1.73898421385832	2.49053538449018	4.72132349918091	2.50282635348183	4.21790939409089	2.80533996651311	4.35771373479199	2.66481955539809
ENSG00000175595	15.3639612277315	14.1032541654124	15.9188568540494	15.8370855652034	12.7421803639673	12.6647729765732	13.7614211614277	14.8054708895618	14.7644883855598	14.3112512669991	14.0601569054148	16.7219141723493	15.9868654788203	14.8296096725508	13.3083061649076	14.3674692616691	19.57664762995	17.3066644230315	19.2815154787232	21.454866469535	17.147174052431	18.9803790209739
ENSG00000161847	36.8103578737587	26.7766853278798	29.3589374598336	19.7385045891427	36.950020685253	29.6787351087257	27.9499053929075	28.7016107598525	33.9451407078718	28.4408628622543	23.6577829415576	22.7944771470836	26.7062305449344	31.9565369922592	21.5343626858189	28.2465677418653	20.3047695371723	23.6269849108973	21.4505189900716	27.8914879802913	19.371101637868	22.9001961654291
ENSG00000130518	0.174694772005493	0.488562224807311	0.336306843810513	0.546143444837936	0.450801153035026	1.25181579233242	2.48602057223698	2.29507705440704	0.649613784801243	1.16422938959919	3.02202961666801	2.78887971960485	0.405598682248657	1.39964087841295	2.87857846307699	3.8146915655289	0.712772284536406	0.671584355555088	0.758511754224539	0.988599347742498	0.487594150704183	0.698805854970291
ENSG00000196263	0.22746422071515	0.300651565709701	0.273330544133194	0.221745573841203	0.223665155412079	0.0761488256149795	0.0904076581856132	0.0711582661605804	0.157162600690078	0.108518105701175	0.113294438856999	0.104553761197307	0.153324139545688	0.0137426311231336	0.139843634859142	0.127108773990521	0.263271276391807	0.119164344267995	0.192802619186635	0.0956696721448199	0.166147615617238	0.21629381365217
ENSG00000131781	4.73562578892732	6.20792609811332	5.20792927138633	5.4520877694323	0.154354683014837	0.378370427393117	0.137918456631495	0.423079036933565	0.139190681357957	0.291238790096503	0.255408233222547	0.258151410377482	0.148135808102485	0.18588632436332	0.18577827104683	0.228676115666687	0.476929587629266	0.460527780881678	0.544506023704181	0.5199317363063	0.461510383870286	0.205548839111651
ENSG00000161904	28.8142885305753	26.7711364458075	20.8154757015944	23.5783307909343	42.0004005629781	38.2034531819309	45.1778793308033	38.3136083334261	35.8837235037141	30.0834065332659	28.5045201975175	27.6066302509941	34.7687904877995	36.3098540574415	45.513817279816	40.5177615488167	29.7060084636416	25.6826029190003	30.5426729045242	23.3099663712271	34.7688675608456	27.2799385048963
ENSG00000162222	13.649432627054	15.8836475606664	14.3734981270468	15.6151127767565	29.580540681943	15.1670313691581	20.1057072533889	19.0028652970673	31.2439954936902	20.9522670810305	21.2668395092107	22.3866950208477	31.3585680741672	22.7067706889229	18.887356576256	18.0319529719313	16.633240173226	11.5423759470345	17.0342011890426	14.3864878282708	20.0687506987174	13.5868704396475
ENSG00000138600	57.1487653329202	60.2575154253516	53.4098959801816	66.738135875333	44.0519434543911	71.5539642457582	61.309833448635	61.5822046339919	37.1340196340871	61.2228368922459	49.7177588511626	55.4207212273613	38.017624994502	69.2227631716907	78.9849433944784	76.5630408982566	108.677653328725	99.7878526083798	109.276289155007	92.7512910315441	92.0072621136453	85.2152405214586
ENSG00000197892	13.1079730841599	12.3727694480605	10.8005465236429	13.786839053863	12.3634726957373	13.6960979422743	14.582589687923	10.7567679200981	12.6918539502998	10.8889934290525	14.6256828403835	11.9157825312335	14.1013947883639	14.8386264376315	15.5183652282607	13.5054946202659	13.0471693331027	10.1978056474038	12.5253620544285	9.55072708500902	12.7771530644486	10.2034134154093
ENSG00000281912	0.0710584322777378	0.116462922295968	0.0738695032369759	0.207338148172392	0.278488343881506	0.389790379538933	0.340994646497316	0.296848086849644	0.405865523185606	0.583840100848429	0.219433439470399	0.112502292750319	0.35883228448061	0.332716332454814	0.262390820143601	0.33108259969364	0.0637393616527534	0.16055827438214	0.076600662737578	0.31268877053649	0.010056303050517	0.0686765517031912
ENSG00000276386	1.10148851899057	1.36319404552224	0.981482910141637	1.51516339049056	0.0274088502136681	0.069986932633148	0.0693890700048087	0.0187815972365742	0.00561731129117608	0.0724016162357492	0.0377941562413404	0	0.0109602337515177	0.0589427535351186	0.0262410550260162	0.0639170878614822	0.119975604975754	0.0399992204535926	0.195072783311897	0.0615497191421219	0.151430577404056	0.115581515920056
ENSG00000147650	6.40510497809061	6.67454033099643	6.36677674068693	7.28739953914983	230.103376119396	221.062305765153	158.19562448935	120.642491731554	224.246373709267	234.755213183394	139.458477156086	115.441456388265	220.049253849339	223.373451692893	172.141850024195	126.116479789685	117.374644273861	223.031621069751	134.000125441595	207.241130748092	132.243665946306	201.158050683918
ENSG00000092964	119.494964792596	243.572205464678	141.814548163921	277.02716306027	49.8891976039156	79.9506722881323	99.6069912794071	165.790903766395	52.7448253468891	86.7823850876572	133.508959441138	199.869304346413	57.3241593055051	89.0040234362503	144.867899367351	218.596269872194	199.525225249966	107.841528524238	167.604824882013	92.7164538787965	172.483005706522	92.7323895573434
ENSG00000172795	115.808679164834	121.482789077926	96.9003849119995	104.466272167104	32.4125779603291	41.6044407505106	42.4128302994203	45.7402903913708	31.6086396440638	39.463283623692	34.3412118642959	39.3841021522281	29.9703164987277	40.5124046466995	52.8232893991784	54.2435104528856	78.6198340566028	52.6183326896263	66.206241010197	55.0571375963814	65.2139197132591	46.9660976317911
ENSG00000135637	5.93264197452433	5.41065888260019	4.09117508072836	4.23832604607287	4.83021276939708	5.61867292071736	4.28317880239227	4.87700995088704	3.73473117905427	4.48781654282869	2.63820909072814	3.28614062164262	4.56536939991641	5.1464727971994	6.09581885935272	6.70619271514791	3.03390104713339	2.4802006259264	3.10256522467711	2.87604470825403	4.01960030230833	2.78567481815164
ENSG00000279953	0.479869920656994	0.381208980998994	0.326630314030916	0.303612732589736	0.0621918022302377	0.127042570238168	0.155594324651121	0.0255697274084672	0.152950908993165	0.112650671080487	0.102907783672648	0.0542676785904219	0.313352155432583	0.0160492222425312	0.173522479220494	0.0716621228587189	0.153729631066584	0.145215787655215	0.196295950791731	0.167590596338316	0.0848899488820092	0.0745368216299092
ENSG00000165502	92.2563247077873	107.584575927374	100.63581077047	128.219904007716	73.5530273391062	53.6575364793754	59.6367541075243	53.6091614371619	65.5886302247195	53.9332076002249	71.5644217908186	62.4328909892726	57.5767083811381	53.0506826089843	44.4497492390718	49.7381791241141	48.7807972195714	53.3421775703446	51.3588960921824	59.3843199915659	60.1408711347805	62.7956846799317
ENSG00000263968	3.42511181623297	3.24599918613979	2.04876323575035	1.78463875859794	0.0591865607801859	0.0604518002005782	0	0.121670716326196	0.145559992585442	0	0.419721679523917	0.0645566847661227	0	0	0	0	0.411471801944578	0	0.329665603895784	0	0.0577056315986045	0.118225070549453
ENSG00000151465	60.8865587879297	50.7379520269708	65.4385128224019	58.573294184833	82.4573489916301	83.7214512727324	64.6688744654925	62.1096063510486	105.701778009248	87.2219171599627	81.0517413697251	77.5534758147055	97.2130396394587	89.278482161377	72.7696800441575	68.9150132186526	59.8091511941648	77.7450552206209	55.3069920458021	73.4711998063217	57.5692490950429	78.0651569735754
ENSG00000177963	72.4048796852273	72.6165187851817	70.7005396251731	51.3677208516126	86.8545491278554	98.1054815451001	80.5710302691661	89.3364098781892	74.8102080449758	97.4693963000949	72.0482552096172	79.3645684480949	75.9642078387262	107.747611716529	89.3049381488748	97.8255874860059	78.7025053541478	88.6140461931855	78.6457326219411	79.0613677462152	74.3399243856057	80.3494414756707
ENSG00000232818	1.11701943654534	1.37147960865191	2.00615326896383	1.16403567972184	0.929335168483502	0.343328273336467	0.901046634378587	0.325182721661045	0.778060588169716	0.380543312369144	0.70110459920475	0.56074573269946	0.711616522106668	0.306158705918062	0.600371300104356	0.553327076756015	1.20663542119821	0.884915489272642	0.862723551600216	0.488430142317836	1.00247361799549	0.394967163943241
ENSG00000137575	140.731827316164	178.436777045697	127.580613752683	172.58829964017	429.829189365813	382.340303337243	409.334745705973	378.646401035834	405.233776731018	412.460766160823	331.566096579428	307.262829686333	380.961760879229	365.442649270662	449.219826769578	420.984259456606	464.630575026624	442.721795506032	454.141919104998	429.819716838656	437.679284546952	408.084945791662
ENSG00000171303	0	0	0	0	0	0	0	0	0.00534329610624066	0	0.00513579126624486	0.0379165155167372	0	0.0280337486325564	0.0178292882580946	0.010729267259388	0.386004726195305	6.5484902623902	0.931819037569927	6.54753902532597	1.52093221968019	7.68157128751104
ENSG00000175115	31.4469910690662	34.0353881592739	31.8217565096429	36.1083684681238	30.3171565758562	44.1815185432756	40.2629354528548	65.3142983297199	30.1239423180764	38.0759527815803	42.6145806735555	67.8379493297007	35.7845823568245	48.9974323675835	41.3270807485161	65.8937701517172	61.3155769637298	68.1483861390909	65.4332039063982	70.3621781810914	57.5163996748922	69.174124397144
ENSG00000267680	18.7256079439215	20.0682912522867	19.9792941120404	21.4687492588842	10.9922689086374	9.91315334932229	11.763806201056	14.4826066815697	9.35429127988355	10.2806302857187	10.9102865566709	11.199396086098	9.18576647360334	9.94444818365725	15.1811060934358	13.0053992432501	10.9708329214411	8.33677803411444	11.2248180786347	10.308542683055	10.1813658561594	8.61647534952587
ENSG00000264235	1.4100127142074	2.39512728544317	2.49088973372465	2.8522895420205	3.33087689268969	3.27911471395173	2.94033572129592	2.1655726472393	3.47903286032713	2.68048363024337	4.52971531193446	3.78629729969589	2.88856399417132	2.40782154039996	2.71692795711832	2.27907213546003	2.94495429479232	3.26014124113394	3.12938543675361	2.92886334177145	2.19110712199661	2.07084414436073
ENSG00000198597	1.35711118366896	2.00865192839026	1.1420749682749	2.07084129699219	0.21106017286592	0.847916674213454	0.169727172875743	0.55681217726783	0.173023046631279	0.915932635275975	0.124727822594862	0.606219973180718	0.0759587480318086	1.04393564861969	0.248254526103156	0.550094282882103	1.64665314385426	1.07461806749534	1.50867709353663	1.24019492422597	1.78341936029512	1.24135538110495
ENSG00000144488	0.021354994586104	0	0.0123332211028343	0	0.0258312757945158	0.0105533898416944	0	0.0159305243695986	0.0317639702624939	0	0.0183182572492864	0.00563500060348698	0.0309881828607278	0	0.0720723126932223	0.0127563256607662	0.0119721340538454	0.0301575844896155	0.0287757322674118	0.0290035473549762	0.0503698834691978	0.113515460240512
ENSG00000136720	11.6271682395716	11.0986049079869	10.5487216760279	9.02030841094872	43.7138134696264	23.3108122670269	28.1665941800368	29.6981451209712	50.473518927205	22.1968992009206	22.7613732001892	20.6518431375284	40.3585976420254	22.210966678597	31.320724543219	28.5922537128198	25.9487333223173	17.7781411536048	25.6420041829742	16.8085867017012	14.6441803892176	15.2792465853239
ENSG00000185404	8.2736467249264	10.4149706507159	6.53805947960458	10.8159924763511	40.4405628021707	29.4565135522817	25.3459398243068	20.9716071049516	47.3334630434659	21.7216302462453	33.005386617108	26.9729566531909	50.6053853133833	31.1583262855134	28.5855662385851	20.7697731675273	14.2809809240563	12.511165565367	14.2155804346576	11.8773401816352	14.2480450383463	13.8215855205997
ENSG00000121270	0.441854251617933	0.149214483361218	0.235555898433993	0.469307102119477	0.511860277740251	0.434618851651849	0.600623626541624	0.291584297097814	0.242667847778806	0.349079221136648	0.517509982247496	0.316147177214795	0.429093151371918	0.38990631463481	0.657900736723692	0.375606886903651	0.376335243254828	0.359992984082333	0.257623295352125	0.249276362525594	0.330697658007387	0.254583496908123
ENSG00000165943	4.01936231703154	4.99166981011683	3.23628684805214	4.37198022758796	6.544009132282	12.3238961696631	8.11756030510984	9.73199259609365	6.31888521535095	10.3974756116809	6.56004435342291	7.32355971390266	5.40675828908999	11.6307454195915	10.0355675357136	9.32340079223954	6.58461591649276	10.1922198744856	7.96596801494171	9.03714587522364	7.42519377311074	10.6851041696404
ENSG00000262691	0	0.0743935738237228	0.0865076177242881	0.0094601695227811	0.0263542698729853	0	0	0	0.00810177022608548	0	0.00778714110933429	0	0.0158077932441576	0	0.0270336499961174	0.00542274882403882	0.00508938683349871	0	0.00611632112818726	0.0147953844856016	0.0321185622270903	0.0263213081985335
ENSG00000108821	0.0633414001016151	0.815688557175313	0.475563005200687	0.924104865442546	61.2488858945648	37.6257046475175	30.6426771609246	13.5140119170926	55.4741651672976	27.0625864991011	21.914747060923	12.3684101864686	48.4022062558504	27.799707018864	42.339999280687	21.264251818324	1.45594047962898	2.14682175737718	2.33295936773744	2.33995882729884	2.0767008445503	2.50994598083965
ENSG00000088035	9.72401874910999	6.68306620368201	7.85114687024978	7.71341544786372	4.43573228111198	5.95307827270511	7.10065593180595	6.86902645940043	4.38949825019602	5.6311319614014	5.09050633303593	4.88925856608935	3.8330017473419	4.90795226972165	6.84793029611668	5.41365933264564	7.07884401938629	4.8734816628567	6.3016371352961	4.84906208854531	5.96791871743126	4.14574868051938
ENSG00000221740	9.85215561039986	5.38247559800286	4.2674611667307	2.05336814695824	1.19172939949293	0.486882066480332	2.34262574894613	0.979942526086662	2.63778310887943	1.07931521346034	0	1.03988605731376	0.285928800774391	3.3829157910676	0	1.56937282183264	2.20934408972044	2.0869863536665	0.88504819784634	0.80284954597207	3.02096779477019	4.60225702562331
ENSG00000153443	14.7347638989584	15.0147233163271	17.1694552036925	14.5547737624273	35.9379179661947	14.999377069409	15.9344381352119	14.9861748566695	36.4499126778943	14.4255870246522	17.6418114081475	15.1307417485401	36.5896078531533	18.7348560571072	12.5579822948317	11.0579804892751	13.3566893758846	15.9580493686848	13.8285946643002	18.6536252893061	10.3530112233568	17.1692552213601
ENSG00000224039	0	0	0	0	0.217748087808585	0.494228709458773	0.0648538366711611	0.29841871164779	0.252883032386093	0.24651026480267	0.100084524861327	0.145141846819856	0.478901324753815	0.624356574483108	0.268033633480023	0.278784335291258	0.00934450518057341	0	0	0.0135827312304374	0.0117944295036928	0.0322186291940897
ENSG00000010319	3.7352412689814	2.91074941579881	2.72961919669872	1.95817034665136	0.432416287529355	0.0169869273548065	0.326929383162685	0.3760835531516	0.37834617591869	0.0753128956115654	0.26536858662969	0.126982785876598	0.349153981143646	0.118027236463462	0.484507756135034	0.410656254652105	3.04474906848319	0.477331574210694	2.80995500438343	0.532204838112555	1.77557045232821	0.359896215078251
ENSG00000268061	1.99798189280257	1.33658790017521	2.08408673981502	0.87107367979185	2.24908930964706	1.22414895406171	1.75839861356985	2.19007289387153	1.60115991843986	1.60810723079326	1.39907226507972	1.96897888536674	1.29579478337522	1.35553993031339	1.42066820161643	1.70498137942388	1.05153904941392	0.503849240864675	1.16756568046424	0.614709747447295	1.09640700037349	0.68964624487181
ENSG00000069399	2.9140387861228	9.8481559018404	5.07267895248939	13.8943029401077	241.120290649895	190.091096037054	107.820530562766	119.253130203719	211.854830158731	135.276411819184	101.613320830775	104.633240979575	181.14171737023	143.883855446779	98.9262415478055	115.493146230235	62.1261393192938	77.004969835298	49.0831311079376	50.8531925838568	52.230777161755	44.4240955895086
ENSG00000168453	0.0117685151762646	0.0964414513927874	0.0203901292227972	0.110374752693639	0.128118124303841	0.130856923436603	0.0763171056227223	0.263374383524502	0.19955464358808	0.0386776396106853	0.131235011014984	0.149058727828026	0.112709948586128	0.36368392523826	0.217282470917946	0.203866469470511	0.237517863398517	0.315771085634124	0.0872190354778354	0.364425007792326	0.133239928068836	0.449274352037971
ENSG00000225675	1.37154053412269	0.953358615620058	1.1139052075417	1.1166170111325	0.248854957495526	0.222402919256448	0.277945014304976	0.319734333908346	0.497265794776016	0.528236281720007	0.0735314876532201	0.20357557735772	0.447803836133437	0.200686041798142	0.280797139836214	0.256026430369522	0.288344731286265	0.423695446286203	0.144386169842657	0.104781069491946	0.151642665047479	0.724919156867018
ENSG00000281206	122.695381821224	143.985910814171	128.884266196514	117.976851175235	865.747808875537	1098.23375198051	860.813674041241	851.838941838052	475.823189908784	850.316114877619	920.282436998416	850.924811008837	529.226314740639	637.773388140385	581.953317530687	1170.18753364515	668.753188133366	694.757191556621	1056.2834375882	646.998825572272	1063.65272089635	549.661994264646
ENSG00000177340	1.04334805121143	0.244288616969181	1.02900120427201	0.635630914712305	0.54753432647773	0.832909215445218	0.562095141875149	0.443045349475773	0.730588100169599	0.395653859623836	0.41306823149976	0.304959979819887	0.461187669412855	0.646357514541677	0.267679559987975	0.517768642341746	0.386951392200046	0.555365662585846	0.324439729065204	0.640936251363876	0.318028923420579	0.255972114439305
ENSG00000123575	8.69396327146736	7.70099016857116	7.60976281334574	7.24687435071523	5.59294072372714	5.27765293436696	6.3467112587687	6.99424627397732	6.32262516174152	5.47896654161164	5.97386827012925	6.63225038844005	5.60944288542126	5.61080412258956	8.40598156082077	7.60427021876541	11.4964597035071	8.88252546454495	11.1272853576559	8.11429617455741	12.3393141400008	7.97611483461539
ENSG00000110060	10.8268453641638	8.98188292899333	8.46835723406581	10.3896918205067	12.5215619148004	7.31844606178249	8.41010834870783	8.38172796050647	14.9803159676995	8.30372197278801	9.82175635321833	9.68060594060197	14.139729061372	8.40652602684149	8.7909877288496	7.8166838625895	9.66145462311642	8.45608519901731	9.56426483994765	8.06108977889478	10.3618599508981	8.13024715932394
ENSG00000275713	470.476201565258	451.843387405349	537.703093857529	285.087621474405	3.0090385362525	9.31465454744131	17.7862923720987	26.6462062211491	2.50470160469857	18.7095467908105	31.1871935625252	35.7996469048712	4.22063930591909	18.6960380703192	19.6403227808275	24.2707008121873	150.546600549323	17.0245500976259	95.6618630853284	17.516589656563	122.540407762422	13.7780304003591
ENSG00000260369	1.02581238315319	0.714829853288248	0.465489231453104	0.152712806909457	0.26589339365571	0.0362103245422559	0.0475160270686195	0.145760295337514	0.283366538329649	0.180609028182057	0.167607451253772	0.154676519077826	0.106325282700025	0.297338053084242	0.189105136384901	0.145896468361326	0.164313027778203	0.0862294752492022	0.115189690071458	0.0199031378230932	0.259240375121369	0.118027038605484
ENSG00000092094	26.4675071513713	23.0469895092575	28.0451453333541	22.566719238848	4.84200405878587	4.39420925346381	5.92931017645051	6.44548155659611	6.22737354417519	5.64333220071207	7.56166447355915	7.6535988214713	6.3799954736248	5.40779337978043	7.39975482097143	6.33717265701772	17.4626344733259	10.5182108517521	16.4912918701314	11.2832518549126	17.9392317306834	14.3968553058295
ENSG00000206621	13.2075999124926	10.514214755105	8.23805546968883	2.4774333077431	1.15027794211927	0.39162253173418	0.513896162318222	0.788214640547967	0.707231703105353	2.82147074823056	0.453177755427998	0	0	1.73157152151484	0.157324089216535	0.788951010975648	1.33281083673353	2.61125345700301	2.13565978175965	3.01359467256183	1.49532854055514	0.382946424171055
ENSG00000280037	0.66321203459222	0.831878016399774	0.656617806550896	1.18478941812795	0.206287662134449	0.210697502453477	0.153601192115908	0.530085869374364	0.0422776586651673	0.389226733898953	0	0.262505349750744	0.288715631191295	0.266173065963851	0.3667828668674	0.0282976580934735	0.663951683882848	0.234147483473954	0.0638338856146483	0.424639071098938	0.268168081347121	0.526520229724466
ENSG00000176788	69.0139796690612	78.4627345068267	62.3194787665658	74.8131046686117	385.427867932005	236.641889916302	163.353551233621	104.902479018131	385.940062656713	220.106049905284	190.734680351092	132.915030182059	338.491973655396	269.209340152025	133.768532953209	115.99169627289	48.1459821055619	102.725757372102	52.6533805492426	138.372225933124	61.0532524344105	142.531315404803
ENSG00000158955	0	0	0	0	0	0	0	0.0118956277772987	0	0	0	0	0	0	0	0	0.0357592875414069	0	0.064462171890383	0	0.124120118359728	0
ENSG00000167646	0	0.17257504083718	0.1277033439842	0.0877811917243848	0.213974290792839	0.0312212070360005	0.0273127942999864	0.157096505481831	0.281912117355687	0.0692108542426907	0.10838566767602	0.150035553329932	0.16501610166009	0.0591623842458647	0	0.163532999848679	0.0590307129691336	0.0148697275343078	0.0425651429640138	0.0171608510693048	0	0.0915885728520028
ENSG00000130699	28.7880279594867	25.0637274186169	27.3378288873188	30.7090290342355	17.5477792239531	13.2329029118887	15.0873719897407	15.5671137188299	18.9273390995299	12.0490325994064	14.7289982127012	15.4784822178389	20.283290435074	15.0511465489279	14.9713248490592	16.3278207699867	19.1052244957779	13.3366974325754	17.3009740011847	15.3411891387975	15.9374800019448	13.8367732792144
ENSG00000105971	6.7337646161312	5.4323259809836	8.71279638090832	3.39614204767783	4.41723074753437	3.82371058071543	2.98114541053519	2.27014216633842	5.20060257700917	3.77712397747821	3.61012830034559	4.15169429010125	6.14467595127772	5.94208912889284	4.24188219237478	2.68159263695027	1.50036570213697	3.04789797062011	1.36687283841455	2.91953931992922	2.51988091092663	6.13258429898087
ENSG00000092010	117.839596692934	105.793182520406	127.786211306138	104.515812175782	210.016535853249	209.414995916804	242.108202506904	209.250244574945	228.696399151542	221.811008053202	292.728978545674	240.011413072724	227.880019822667	224.192944364553	223.433327548368	182.571568687249	94.2632412833641	86.4462328660471	81.5859504347654	92.1298942754616	95.7403773465964	95.0916436441599
ENSG00000248713	0.378287870585054	0.287717952846418	0.369457375648349	0.241045794764878	0.00524616154446621	0.0232193410645489	0.00312502127921716	0.00718974290406633	0.0365559648244025	0.00791883063613574	0.00826737130663807	0.00381477137820832	0.0167826541798968	0.00902549955974987	0.0114803221954561	0.00143929194943009	0	0.0102080104548431	0.00162337811423332	0.0176712868536387	0	0.00582177788084755
ENSG00000173480	14.1434655307609	15.1315572036585	12.0199551911178	16.244927551764	5.84423287499848	4.39269385212799	6.10562781126425	6.3150926596154	3.79593747868951	4.2411494156789	4.19757339819544	6.34180299014288	4.81779097447555	3.82841447213427	7.9562948908454	9.05289445525294	13.5432604990085	6.85220290574161	11.9774768219162	8.93434439519301	14.2888361050329	9.36901039118921
ENSG00000266896	0.447275776177663	0.488715575769585	0.439138335194047	0.574859098811009	0.119026715483098	0.121571166292942	0.116020728670617	0.122342517827384	0.266115814665409	0.0122498965944885	0.242992244321515	0.0944191021364641	0.22067388427864	0.0977328711529847	0.186472478752359	0.195930901376038	0.0668676738811094	0.189493239474014	0.170765434492438	0.145793537182658	0.116048503300752	0.0936613340099349
ENSG00000183978	15.8540435109883	13.2573290591203	17.2071882447026	11.2345199764612	14.7610069068228	13.5655417143486	20.6062942054635	19.2947304274305	16.9990467016674	18.1064431499467	18.6119639573169	18.1621478630834	17.2937626399407	15.67382300689	15.9980857619707	17.263101040159	12.9005379031952	9.80323858082425	12.2228208012917	11.6828451172487	12.7088989986884	11.40440385422
ENSG00000105467	0.529070765725392	0.619380874329585	0.305556000327113	0.918899630351416	0.0255988318033315	0	0	0	0	0	0	0.0558429377657607	0	0	0	0.147484601180934	0.0197740037057707	0	0.213875943311198	0	0.0499166276237566	0.0170445433109517
ENSG00000129219	2.23652033432796	2.02444697539414	1.97744595240159	2.6189860014809	7.83149384501693	7.04177440363016	4.96408740728899	6.02004540456464	7.98397940355746	6.68735104506901	5.4785492975935	3.94249021349695	9.01353921682155	7.16849018069249	7.16824673675036	7.03798195976986	9.06131525222628	8.59611330491857	8.93235313528505	7.34650498518528	8.63076961714157	6.87462707831935
ENSG00000180155	0.236105325292025	0.0987169610023327	0.102269020789568	0.0878725670107044	0.526312692461695	0.612572648527996	0.360904175063179	0.629040136453964	0.255866385301127	0.45726713242022	0.173597585701773	0.640818056137834	0.249617232043153	0.536963985258096	0.431904300444561	0.906664034820037	2.83642370991174	1.52424510308652	3.73826915766256	1.59418471029939	2.07644164444888	0.798668739376875
ENSG00000148429	3.01573531335247	2.99577810117881	3.33240785492621	3.11973083197279	2.91164104098939	5.80906755405701	4.97480034910835	6.79424599014003	3.22674464541817	5.724330075737	4.93302869189851	6.85262776514019	3.03294313538814	5.43177495141857	4.5263451501674	5.56867921913645	2.94020538751632	2.49856543579306	2.76226829411621	2.66828694966412	2.94392806421794	2.70455912070808
ENSG00000242485	69.3145253338576	54.6580738066019	80.6332933424797	69.2379554971881	41.5960525128432	35.2527799686923	48.2682666350815	46.4163293929583	48.478468712862	43.3281256319786	59.3294513159221	54.752178018921	47.867720837031	39.7700913073045	35.9349919644941	46.5356729813804	42.8695286374634	40.5323135123965	47.0634188852304	46.2653586061031	51.1652809985026	48.2619392472129
ENSG00000101473	14.007127693022	14.157908817064	14.9856211133657	10.8677608092947	7.67999220252753	7.34770211508823	8.90969157430249	9.05019361296886	9.51217359420754	9.29188416249497	11.1124894956998	9.1493596885228	8.64675710436319	9.15687743188476	9.84675370365665	9.28154272817713	13.6028329807512	10.3498455355409	13.459701490712	10.9309756818255	12.1050966342106	10.939201317869
ENSG00000100926	1.85888858838562	1.39755506755162	1.86151148157179	1.43951914302546	2.53733824425372	2.32610042708639	2.36668716812191	2.06097386012753	2.6026126674277	2.81644464649282	2.13581881084521	1.84953769281525	2.04905607965479	2.71496527283128	2.33612472127852	2.1800515795212	2.89695398711764	2.03507612779363	2.75762385855281	2.58489383643499	2.60659375069402	1.56582537883276
[truncated: 20,693 more rows]
