# Supplementary material for: Dexamethasone drives macrophage repolarization linked to increased triple-negative breast cancer aggressiveness
Source: Cell Death Dis. 2025 Dec 19;17(1):114. doi: 10.1038/s41419-025-08363-9 (PMC12847883; doi:10.1038/s41419-025-08363-9)
Supplement: Supplementary file 3 — Supplementary Table S4 [file 41419_2025_8363_MOESM3_ESM.xlsx]

## Sheet: M1_8D vs M1_8E
Supplementary Table S4. Fold change DEGs
M1_8D vs M1_8E
gene_name	log2foldchange	minus_log10P
FKBP5	6.15162435115866	271.744395612905
ZNF385B	6.70920497510615	150.309779437995
B3GNT5	4.71224773301932	142.867642520442
SAA1	8.51914415214799	141.479015593487
OCSTAMP	-4.42331080243723	131.522917478175
FBLN5	4.85947578601185	131.161713868877
IL1R2	5.18166240801217	131.031265852679
SAMSN1	6.42492599440215	124.652311111665
TSC22D3	4.96720406119217	121.365436229546
P3H2	-4.43864765851016	119.466446906154
C1QB	6.45993723884697	116.654929689691
PDK4	4.85791244120077	114.108081347201
ABLIM3	3.75624875595118	103.468194884272
DIRAS2	-3.55630347950615	99.2558723008195
RHOB	4.35355244879014	97.9014916113216
GLDN	5.61394471823966	92.2476851032969
MRC1	4.68675381498213	91.9567950843824
IL1B	-3.59381732394544	90.7762659223566
CACNA1E	-4.1056009425679	89.1048869818568
GAS1	4.39675966748124	88.5818149507063
VSIG4	5.25855266849226	88.0081257395027
STC1	-3.32631535114637	87.2976631334744
ZFP36L1	3.48131016419116	86.3651871541566
PTGS2	-3.84497399475895	79.0839444105633
F2RL1	5.77551857635033	78.0864390746457
FMN1	3.11042404101922	77.6915920591132
LOX	3.37142738726403	74.9045113747389
MT2A	3.8935809431041	74.9045113747389
NR4A3	-3.6299146958462	73.3229053392107
COPS8	2.90127790824283	73.1592764201396
IL36RN	-4.65979724354595	73.1083094644257
AC092484.1	3.07987595754434	71.1402791838193
AKAP12	4.85902782710681	70.1305449942833
ONECUT2	3.15158087038022	69.4672816749099
STON2	4.13845463562398	68.6005869147257
PKP2	7.55151504558023	68.4237192281476
GPC1	3.69626975477168	67.844253727852
CD163	3.90639727815632	67.6427705470899
INA	2.77076402868707	67.3810688199612
MCPH1-AS1	3.5853980405237	66.9326550430925
JDP2	2.94849211913609	66.8585876943824
FCAR	-3.16108713809248	66.7450064455457
RP4-639J15.3	-3.54615315070757	65.5398863189117
SIX3	3.93499884347692	65.4981866901668
RP11-95P13.1	-3.01495010859311	64.7075903757416
SIX2	4.1037773353472	64.3021832769123
SPOCK1	3.09011084883674	63.9792065017691
DUSP1	3.8152686346357	61.8517622784898
SLC7A2	3.95386463931468	61.7760381603449
TFPI	2.82723709553673	61.7042160002816
ZBTB16	8.78528704396832	61.2957072153864
IL10	5.35439043540257	61.0061033291737
TRIM67	3.16096563307442	60.1351027927177
TFPI2	-3.20280104153222	58.7703845262973
EREG	-3.29230735588181	58.209801853167
ITPKC	2.88672847944227	57.6567026687138
ITGB3	-3.25892171254692	57.6498258735878
CAP2	2.90154432497486	57.4342718469072
DPP4	3.41097017107375	57.4273898590927
THBS1	2.89015564924581	57.0938365049674
ADORA3	4.35468193339683	56.7556465844789
GPR183	-3.32873172809212	56.4398037075196
PPBP	3.74690243434188	56.1440351338587
SLA	2.99843726977993	55.6786671014902
TIAM2	2.77907054700314	55.2841688320427
CIITA	3.15705253223238	55.2841688320427
RGL1	2.79109806089748	55.0644447770301
IL18R1	3.74444070125187	54.8557315152827
CPED1	-3.69422930402462	54.5670145272978
CTB-61M7.2	-2.80529968017757	53.8316075538178
FCRLA	-3.70421764472458	53.165826891305
CCNA1	3.6890123627757	52.4072301094871
FLT1	4.25532701779971	52.3750144848209
PER1	3.03698168731081	51.9287260710508
CNKSR3	3.19138083981134	51.9153720483497
TGFB2	-3.02652316421263	51.681358670211
BAALC	-4.96297343642415	51.413398704435
FSTL3	4.18211838264501	51.4055601373821
UNC13C	3.99280957301621	51.2448616466376
SERPINB7	-2.45919646551229	50.9495548769712
HBEGF	-3.1972256051922	50.2679249091346
ACP5	-3.54146930073203	50.1190779821421
FAP	-3.55907661995704	49.6188952089458
TGM2	-2.63968657289482	49.1786901442047
ATP8B4	-2.67049343724383	48.5475044757583
RP11-392O17.1	-2.97083779946271	47.792986459207
NAGS	2.73189224045871	47.4995808567908
SLC7A11	-3.61245164285267	47.4701246278597
RIMKLA	3.54980605671882	46.5788212625632
SH2D2A	3.55746371563187	46.2976891355894
METTL7B	2.66320213579105	46.2361566420881
NKX3-1	2.59107013703245	46.0264397387861
KCNJ15	2.93349878205113	45.8818117994871
ITGB8	-2.67793368785989	45.8102112425938
GRAMD3	2.55571148729077	45.640306347191
ADCY8	-2.3506830411386	45.5227425968327
AC007879.7	2.94820542430792	45.1941160823955
IL1RL1	5.74819230689108	44.8853564917283
GLUD2	2.78683603166696	43.835003512451
ARL4D	2.85771210192485	43.4034253284012
TWIST1	2.90250580252697	42.9577463917695
NRSN1	-4.3581685377863	42.8386115232385
KDR	4.14540869293491	42.676069133024
CLTCL1	3.0422221204808	42.5008776629483
RGS17	3.23804493050237	41.7988648223641
THSD7A	2.6536185727269	41.7955900396615
KCNJ2	3.18151063817422	41.659584502781
AQP9	4.09156325713028	41.4201931969177
GCNT1	2.76854394866647	41.3482640544529
CCDC109B	2.44532425605586	40.8885089339409
EBF1	-2.16672668242964	40.4765611138154
C1QC	6.95214771782991	40.4367173938372
PTK2B	2.68579355105747	40.0703572657401
IL36B	-4.22780526482772	39.9993059772366
AC007879.2	4.07880654652662	39.9393791583282
SSBP2	2.5879866206229	39.8962784726064
TGFBI	2.690141897468	39.8746228582708
CYP7B1	2.47348727876284	39.7160264033988
KIAA0513	2.93190007723443	39.5607338097966
LPL	3.48140274141735	39.4990391471548
MYC	2.35016142533766	39.3676597266722
CDK5R1	2.63230097359882	39.3459874962826
PLXNC1	2.44567409060559	39.3364303244187
KIAA1211L	3.80357982371766	39.0681397088635
YPEL2	2.82262989845943	38.896597739869
CYSLTR2	4.53419918613841	38.8569605722686
TCN2	4.82336695050764	38.6030105845849
RP6-91H8.3	4.65194838416536	37.7919429660976
GBP6	3.02935607778816	36.8928926903965
DPF3	-2.51719567940333	36.8151747755225
JAG1	2.36554908989392	36.594274654019
TTC39A	3.40912978432241	36.529491531814
CEACAM1	2.9023323713711	36.4706420146398
EPS8	2.29963390719368	36.4700965357246
SERPINF1	3.54836923045296	36.4471666928188
ABCA1	-2.47240742855094	36.042798221796
RP11-59D5__B.2	3.32093279187621	36.0245679265593
ADRB1	2.70390653559355	35.9383565951801
AGPAT9	-3.06389752852166	35.7396577082385
EPHA3	3.94354292345923	35.666957549552
ENC1	2.32233546623519	34.6674699209541
CDC42EP4	2.77633566763028	34.5303085584136
SNAI2	3.54855183175823	34.4952038824769
ABCB1	-2.54520640855155	34.4406083164884
CFP	3.84673266349392	34.2667112405139
CMKLR1	3.477901633465	34.2338146974909
RP11-301G19.1	2.53722226529057	34.1728426589418
FOXO1	2.50257870217856	34.1200179912027
TEX9	-2.96597953131122	33.8093709526221
FPR1	5.1325763723954	33.6657715941439
KCNK5	3.7077223332687	33.2635718112821
TSPAN5	2.14112116848592	33.218742977526
IGFN1	-3.43660225309596	32.7534610633762
CXCL11	2.65461414620692	32.7012500539365
GAREM	2.44353942810646	32.5996543629032
SLC7A8	2.22783262815235	32.4546003008398
DNMBP	2.29840880139583	32.4261216142526
CA12	2.39538867044621	32.2725368010273
RP11-576I22.2	-2.73591663645477	32.1973581008147
COL4A1	3.41973901695667	32.1787941822503
RNASE1	3.63232209037364	32.0700656172573
KLF4	3.31737107161641	31.9565974779154
RBM24	3.77118123203348	31.6183914992574
FZD7	2.7896357810909	31.6183914992574
PARM1	-1.94055106836208	31.3346881068646
IQGAP3	-2.22541989270408	31.3039760645676
BCL2A1	-1.95832040558085	30.9301983384844
PLEKHA7	4.07927948515327	30.9301983384844
MAS1	-3.97819492361236	30.8517140244109
EHF	-4.84452359431261	30.4946543857807
C1orf162	4.77917176214176	30.4283291945178
BPI	-3.22225310099185	30.3475489608005
PKDCC	3.17184349208493	29.9821743597887
MAP7D2	4.41866848291744	29.9477661253688
CXorf57	-3.35434906586409	29.6993677259464
ELL2	1.82661449296828	29.6768664889941
KCNE1	4.20577000993323	29.6674266183989
BIN1	2.01529172438854	29.5883909950927
SVIL	2.39196723323164	29.2974049257632
ADAMTS3	3.13728346203933	29.2949131027271
NCAM1	-3.28406684745758	29.223203891975
ZBED3	4.42321115445267	29.1504307789902
NRIP3	-1.7959008327307	29.1299681606343
XYLT1	2.05562592886989	29.0936735228565
CD7	2.99322804037803	28.975768831632
ABI3	5.12140959844284	28.8546201404746
MSI2	-1.87223552021159	28.8335281185305
TLR4	2.5702434848475	28.7420491712449
FOXC1	2.26584745728737	28.5923536882885
MMP12	-3.10312499260197	28.5511536196416
PAPSS1	-1.83146023074455	28.515317855414
MNDA	4.65662312788777	28.515317855414
IGF2BP3	2.59227970616464	28.3937055135252
SIPA1L2	2.07873459565521	28.3855742739498
HMGB3	2.26243710276107	28.2939049101845
MAP2	3.60229507385052	28.2674064733657
LRRK2	2.38061927312914	28.1227907693928
AMOTL2	2.34612269501196	28.0847918400003
SLC28A3	-3.04888101553465	27.9618862262214
TGM3	-6.00749250275513	27.9215186961709
STEAP2	-2.10097961475972	27.9130577066595
GAL	-2.11137107452704	27.8820278557126
TANC1	1.90090234853421	27.8771737242481
ACER2	2.27721199052531	27.416962761992
CHIT1	-2.72770273702281	27.3222343645367
KCNK9	2.21875940711551	27.2691792390097
ATP6V0D2	-3.41708477748955	27.1881043228053
CLCF1	2.09317389886614	27.1696888451204
NNMT	3.4085157475016	27.1451006785267
RAB42	3.14619036109663	27.0610306048052
KCNC4	-2.29241643540738	27.01503415427
IL1RN	-2.21103531486527	26.9150264706023
LGALS17A	2.45516018376059	26.8389417453217
RASSF10	4.04952807514397	26.6796778268955
IL11	-3.36350303127923	26.5523245076904
MAF	2.13812293417479	26.4973783976893
ICAM5	-2.04712577673503	26.3893769008661
LIF	-3.94901522473028	26.3893769008661
FLI1	1.96222823691439	26.1602601291418
CEBPD	2.24305286722885	25.9231909456718
ZFYVE9	2.24017726474021	25.8126238993458
RP11-753N8.1	-2.41137706026776	25.8126238993458
AIM1	1.89796260042741	25.8007975520295
RDX	1.76851107097504	25.6419192123003
BAG3	1.83489425937265	25.5741017536673
GJB2	2.342825860217	25.394034063262
KCTD4	-6.15200083531457	25.3097557067098
RCAN2	2.67258166722731	25.0883678500626
ITGA6	-2.21864001138327	25.0454234135605
SH3PXD2B	2.02199195600147	25.030991911499
SNX9	-1.74584809858356	24.9608549867746
DKK2	1.83537490092034	24.9146676374227
MMP9	-2.3540265539322	24.9140896493789
JADE1	1.80627970775034	24.8501407275972
CHI3L1	-1.90270372145594	24.7174772524157
HEY1	4.30158733206841	24.6785030997223
RP1L1	4.96510457958843	24.6430246103373
HHEX	2.86875549512404	24.4205585508398
ABCA4	-2.29491865624061	24.37191891295
NBEAP1	3.29956026060811	23.9487058591403
C1QA	6.92777626449111	23.8912604984805
PTRF	2.12559646602476	23.7604616591883
HECW1	2.56646620509444	23.720681472578
SPON2	3.3900995414492	23.6759992217414
DENND4C	1.65267883640776	23.6389566613043
RP11-1152H15.1	-3.28645816739428	23.6389566613043
ERMP1	-1.91478131877224	23.6004382121085
P2RY8	1.92677370967393	23.5798657999567
HSPB7	-2.40620468368137	23.5398178135723
SLC47A1	-3.36006263287263	23.5260368918772
GLUL	2.07043124921457	23.3669659942181
FGD2	2.75694123084082	23.2561557853239
OSBPL6	2.39815245264677	23.244449294279
SLC27A2	2.45161922887477	23.0953889305785
KRT5	6.12928134624906	23.0680378332381
GABRG1	-6.36506996590565	23.0453492966277
NUMBL	1.92485974883733	22.9144108156998
OSGIN1	2.40805491671125	22.7876829032015
LRFN5	1.8199381675076	22.7162976986439
RP11-1102P22.1	3.64647676428867	22.6250016180385
ATP2B1	-1.70975812796192	22.5790524849398
NKX2-4	2.2164007874496	22.4649746767068
FOXD3	2.66543513208717	22.4518679060358
TFCP2L1	7.21916534811177	22.4439087215701
RP11-114H23.1	-3.71881748812079	22.3011078001608
TDO2	-1.99454166647096	22.1824985008914
SSX2IP	1.78245648238727	22.1107950786846
TMEM150C	2.26365406783235	22.0363945231583
FYB	2.28930458416668	21.9884530870781
SKIDA1	2.12938907645807	21.9239943265375
CAMK2N1	-2.33686948960832	21.9239230500894
MERTK	2.02284589541715	21.9235198141113
CLEC7A	2.7974342633224	21.8823762875284
FPR2	3.03117589894027	21.8581234970571
RP11-20G13.3	-5.46834440728413	21.8304644810596
IL1A	-2.65089636479483	21.7734928686223
pk	-1.62969590228395	21.7255826352247
TRMT6	2.05358824370311	21.7024991053285
CXCL12	2.91004060623629	21.7024991053285
PPP3CA	1.65944843430389	21.6640451363374
IL12RB2	1.90773482371832	21.661721268562
IL1R1	1.88334590050212	21.6065210779174
RUNX1T1	2.26697586097026	21.5686341941731
ENPP4	1.72012640845604	21.4939946501268
CXCL8	-2.58666928227459	21.4530181523443
ERGIC1	1.75909587093127	21.4335541063257
QPRT	-1.6764492017383	21.4032748068018
SCD5	1.7250105420601	21.3761331585417
PKIB	-1.93716963415838	21.3689467769763
HK2	-1.66725507785992	21.361458147435
CYTIP	-2.12026253233275	21.2598693703072
CYP24A1	3.237691517137	21.234742834074
RPS6KA2-IT1	2.60369911098076	21.2284814469612
LGR4	1.87220858935299	21.2171017763172
SHISA2	2.01543546866877	21.1394738750721
VGLL2	2.4989513928442	21.1271594143956
LINC01537	4.59825877358948	21.0681556431108
ENPP5	4.19411411625715	21.0089345436657
GNA14	2.77887257027048	21.0057328849551
FAM117B	1.63467989098177	20.9688455871581
FAM102A	-1.5598602213324	20.9300647019624
KIF7	4.02679978289439	20.8715400201504
ZFPM2	2.11822617321188	20.7781805813611
RHOBTB3	-1.7505697461714	20.6447355383048
CKAP2L	-2.88731161234181	20.6006175674599
NTRK1	3.59332583971873	20.5658624966736
LTA4H	-1.71192801804111	20.5161764457906
PPFIA2	2.19566439568366	20.5006340100744
TMIGD3	1.97192981218765	20.442256392723
FZD2	2.30051607644916	20.4332655061256
CTD-2337A12.1	4.53824545539456	20.3880383575701
IFIT2	2.06017566831648	20.3630440950289
SLC1A4	-1.8695607482053	20.3626769924998
RPS6KC1	1.84667366368238	20.3607669108469
PDK2	1.79752764946173	20.3364664438606
SDC1	-1.73143745654781	20.3171484396746
TET3	1.78392614715341	20.2686242505418
DNMT3B	2.65564543360396	20.2684888511563
CDH2	2.05755110439575	20.2581028227496
HLA-DPA1	2.00953622659387	20.2382368254569
NPR1	2.10662576802318	20.2093429249001
ST5	1.93906758806263	20.2005645717575
HLA-DMA	2.2475535012863	20.0669127171442
PRRX1	-1.73108957650942	20.0494918889555
GLIPR1	-1.62713013306816	20.049143103842
TRIB1	1.50819554863705	19.9123987475843
MGAM2	2.60944836422662	19.8786848675388
SLC5A3	-1.81950383627303	19.8694755161191
ARHGAP20	2.05559240983428	19.8387741696932
CNIH3	-1.89367346443219	19.8066508844661
KLF9	1.89210115372347	19.7895251433075
HAP1	3.58496236163914	19.7169120791468
AC079630.4	1.97821139230434	19.6678999984576
CH507-396I9.6	4.16992463587003	19.6539662787307
MROH9	-3.76040364605712	19.6093229135669
UAP1	1.79723931211152	19.6043028136858
KCTD3	1.57192963792184	19.5793130173778
IER3	-2.29970499409425	19.4510913819893
CYP2R1	2.5686975086726	19.4322755110393
OTX1	1.70697855105062	19.4291180750314
PLEK2	1.72949332062887	19.4155410021512
KCNJ2-AS1	3.28786619469061	19.3358345017324
NRCAM	1.65843254376692	19.3233785041
NMI	1.62302057593053	19.2806314532147
FJX1	1.81362588629514	19.2805828084402
IL6ST	1.40872887009489	19.2115653172746
HLA-DQB1	2.32527258072483	19.1798527274487
CST7	2.76462196044127	19.1714434884127
ZP4	4.98605990654849	19.0967851498631
SLC44A5	-2.90790209826604	19.0394299584258
AMPH	2.27323024448675	19.0146821299726
RP11-465L10.10	-2.43964010739127	19.0146821299726
WNT16	5.64745687461755	18.9660658116401
NEBL	4.79541452368911	18.8996283174241
MEGF10	-2.27597313144707	18.7953527851585
STXBP5	1.43327163959937	18.7788215822833
TMEM171	2.40439035580258	18.6921946776667
SLC9A1	-1.59256603840902	18.676206376068
CAV1	2.04777983778924	18.6150821068859
PXK	1.61612308604847	18.601700095838
OLFML2B	5.04504585915057	18.5951121284346
ANKRD1	-2.49543688438246	18.5673239824778
FAM198B	-5.04439232379904	18.5575629409744
MMP19	1.73672800142859	18.5186525506343
IRX3	1.823196177115	18.5186525506343
CDC42EP3	1.70253798740354	18.5118063832745
DLG3	2.421379095656	18.4886221371594
PTX3	2.04115123526792	18.4200625028149
SOX21	2.30168964441219	18.4174600584713
DEFB1	3.55421886667286	18.3353128064317
PHOSPHO1	4.23185228624726	18.3342723592382
ANXA2R	1.81171495734971	18.313706533608
RASD1	3.29039245858771	18.2845419503218
LIPN	-4.8348339791091	18.2655020391442
DAAM2	8.12583780519539	18.2474199590718
SSTR2	1.76290117014679	18.2075529490985
MMP3	-2.19746492744272	18.1795609402108
ZNF296	1.93736303017913	18.1475397610887
FBN2	-2.01246488615816	18.1310375598547
MLK4	1.62788569091159	18.1294258049288
ITPR1	-2.10163800578273	18.1250787127101
CLIC5	1.85623048002084	18.1201064557554
LYVE1	8.1102596244402	18.0266990894161
P2RY1	1.81588164343935	17.9506909463051
ADAM28	-1.72026977916075	17.9460391566563
AKAP5	3.11220945711186	17.9335113576696
VSTM2L	1.7304093263028	17.90437047231
HOPX	-1.65545819612316	17.892687572438
MLIP	4.5681666030933	17.8417335775428
S100B	-2.54600459715133	17.8417335775428
B3GNT8	1.87355751509473	17.8352948880805
INPP4B	1.88832633731088	17.8010817039575
TNFRSF1A	1.50480424397342	17.7769683258108
ENAH	1.85094245583464	17.7705972670273
SPNS2	2.19225562302043	17.746685472029
ISM2	4.08341561372924	17.719636156586
ARHGAP31	1.58496263224419	17.5604629269524
KANK2	1.45536212766534	17.5356012225414
FAM46B	3.11907582581938	17.493186153934
MT1E	2.16237960068536	17.3984683020255
CDKN1C	2.1779687657867	17.3477961798949
SNX7	1.67515199320219	17.3154917801798
ACVR1C	-1.79872435714538	17.2736631365085
PPP1R27	2.79964414365214	17.2402586218862
RAB33A	2.28458000957826	17.1301800645705
FAM83B	2.57074869490382	17.1293952877678
PPP1R14B	-1.41808547912271	17.0401686411195
RP11-363E7.4	2.11363420319948	17.0031189976465
HSPA6	2.62260732346627	16.9940256774712
ITGAX	-1.62192653465797	16.9803696980887
RP11-476D10.1	4.83977544046479	16.8161859142082
PLIN2	1.99975310128013	16.8133299871291
CDK17	1.41794493180462	16.69325145567
MRVI1	4.28345341082744	16.6927080715535
PHLDA1	-1.51387986397879	16.6808765168805
FAM46A	1.58687596970064	16.6629905983562
GCLC	1.75229520579214	16.6424468864282
CCDC186	1.60560974551582	16.6297201314325
DAB2IP	2.11672368855126	16.6242071177957
SLCO2B1	2.44630514992829	16.598716625113
SLC2A5	2.25452891185227	16.598716625113
RRM2	-2.14575944226825	16.5665755907478
BHLHE22	2.1061172997899	16.5167611490516
CRHR2	2.52693042091109	16.4509811596009
ATP13A3	-1.55503597925455	16.4410762165358
FADS1	1.43070280394256	16.4410762165358
CAMK2A	-3.01929066497248	16.4310791067569
PTGS1	-1.96751921497527	16.4011089402812
PDGFRA	1.67586958782348	16.3746195261604
ARL4A	1.78591163240034	16.354919743908
RP5-998N21.4	1.89521118218544	16.2382815528074
LRRC4	1.6325051356946	16.2122075276157
TNS2	1.91691150593692	16.1956185706544
LINC01181	-3.32657354373798	16.1950578748419
TUBB4A	1.92906417678772	16.1273040553195
ATOH8	3.70965800317134	16.0867014590817
ARHGEF37	2.75727805830073	16.0850488548655
CYP26B1	-1.93666036714065	16.0622982441191
ITGB7	-1.55722603185049	16.0334440705735
TOP2A	-2.21219620991475	15.9842455543051
LYST	-1.41813113203784	15.9681569912076
PDGFRL	2.44478491020548	15.9256616292505
FAM159B	-2.49476423491722	15.8616591728505
BNIP3	1.7049179204618	15.8599444651883
UGP2	1.6811282049693	15.8429172768491
TNF	-2.0080139906376	15.8319690891138
SENCR	2.28824503286785	15.8319109871267
RNF168	1.65188335648059	15.8225439533736
FLJ20021	1.93744177002634	15.7528205712263
SH2D4A	1.86804743955753	15.694887681618
ITGA1	-1.94542269033417	15.6715712389476
ADRA1D	3.44183737182971	15.6451782331848
C15orf26	2.8727648080193	15.6321474838441
C10orf91	2.15793149059006	15.6073568630561
LINC01050	-2.55243606297473	15.5970239915056
SERPINB2	-1.6605348504591	15.5920950426379
ZBTB18	1.77891179248032	15.5785319165106
CREG1	-1.54958302143869	15.5562548719759
SYNC	2.01529627156731	15.5505485979535
TRAPPC9	1.35298099454233	15.5087704953867
EXD3	1.70674745060003	15.4883642265642
CLIC2	2.93726423865214	15.4858685023729
LDB3	5.17990762604784	15.4766636926321
XDH	2.7541347345729	15.261140565289
FCRLB	-2.72558481550156	15.258596809902
KIFC1	-2.15911786136807	15.2433496275333
C19orf35	2.41977548679906	15.218688563917
SERPINH1	1.48241672128618	15.2014849010314
C9orf66	2.23246018860518	15.194049965023
POU4F1	1.75246326507841	15.1606685012759
SIX1	1.47981911985657	15.1123128237112
HLA-DRA	1.88640768031236	15.0933347853364
RPS6KA1	-1.26992480371233	15.0368453766349
RP11-362F19.1	3.26568385741303	15.0301139426155
DUSP4	-1.3599595585745	15.0189224333748
AKR1C1	4.70505537942727	15.0088604741343
WDFY4	-1.48860922753487	15.0021217549195
RTN4RL1	5.24317243630576	14.9821044195075
NR2F1	1.6451977150317	14.9659583236573
RP11-184M15.1	1.47547701344617	14.9332494393026
SEMA4B	1.93228951103617	14.9269317588773
FXYD6	1.75883547325203	14.9160231309271
ELK3	1.36974431112483	14.9141705010516
CLEC2B	1.8002058745834	14.8960498431393
BIRC5	-2.66238019739276	14.850225027908
CEMIP	-1.88201336928538	14.850225027908
JUP	2.04684819782803	14.7687370925734
FADS2	1.61634341742648	14.7658930904348
C12orf75	-2.25209312745154	14.7348566279743
RGS7BP	2.1842256354499	14.7107803786486
RP11-355F16.1	-5.25266293636245	14.7052677825862
PTPN13	-2.41467186836749	14.6796232474912
HEYL	1.96132950547288	14.671902197512
SIRPB2	3.09149827707687	14.6501431609069
SHC3	-2.04458977228668	14.6442385176731
RP11-347H15.1	-5.61960577264809	14.6345950996865
OSBPL5	1.81911299700748	14.6048592628402
PTGIS	-3.19753639308842	14.5848928084234
NOX5	-3.51657455450555	14.5801865747829
PLXNA2	1.5762220636409	14.5614310235857
CCDC6	1.55578158966645	14.5504578446284
PIK3AP1	1.47838222944977	14.507236781355
SIGLEC14	2.0674280322825	14.5059558643333
PLXDC2	-1.62439529000077	14.4969997703392
FBXO34	1.43810102651413	14.4863360931802
CYSLTR1	-1.60456974577001	14.4744366688416
DIAPH2	1.54360731238725	14.4741201050327
SGK223	1.6282390004256	14.4727579437774
AFAP1L1	2.5220162289836	14.462457154823
INHBA	-1.84584877522029	14.4565524458601
ATP13A2	1.45918091399455	14.4491820516514
CXCR5	-2.02147929554003	14.4457664312407
GPNMB	-1.63273620868592	14.435258934596
LAIR1	1.89680962452072	14.4334915517652
FLT3	3.06711414394147	14.3837845825085
SLC38A1	1.35123347143673	14.3837107742084
CTC-786C10.1	3.33498408838647	14.3744362104503
PDPN	-4.36756909684691	14.3377499433515
CTSC	1.65644147385406	14.3249523519388
CSF2	-5.47977725769607	14.3158486557288
FER1L6	-1.87810739797753	14.3099496964191
CALN1	2.50014111635417	14.3035469506951
TIGD2	1.91024544015346	14.2885625713885
CYP4F22	6.46760179620405	14.2546533426721
ECM1	-1.59854982605571	14.2211925445691
RNF144B	1.90136595113909	14.19961618946
APH1B	-1.35728511747066	14.1773515522669
OSR2	2.29059021730207	14.1690091891662
NEUROG1	2.17974240743663	14.1017298753195
LDLRAD3	1.77283226100051	13.9994257415464
ANXA1	1.38217000873792	13.9982820199187
GNG11	-1.60232069265576	13.9969600489923
RP11-549K20.1	1.79287782729982	13.9914546893899
2023-09-04	2.02384682644719	13.9472550895394
SNX16	1.55065649091614	13.9362380736524
KLF7	1.43983308762585	13.9298960445695
RP11-713M15.2	1.95734221576378	13.8979341336238
SRGAP2C	1.25923051933694	13.8886333724531
PILRA	-1.63240003241308	13.8838051884081
RP11-21C4.1	1.78128182303459	13.8825970587749
WASL	1.43303445990524	13.8585983425204
TIGD1	1.77836838329221	13.8232548949187
CSF1R	-1.37075197459612	13.7849357259777
SESN1	1.3615814446416	13.7751810339959
RP11-20G13.2	-5.52355902485001	13.7721881421929
FAM63B	-1.33484637379799	13.74377645173
TBX21	1.59611800365975	13.727371481259
NPTX2	1.77780156680476	13.7112043460422
NT5C3B	-1.33695024005903	13.7102179932335
NEUROG2	3.09216974761803	13.7102179932335
LINGO3	3.25986698715635	13.7073632714261
BACH2	2.19162014422017	13.6779215072613
SPRED1	1.47285019002494	13.6661765794878
ZFYVE16	-1.31892268645391	13.6579206747542
F2R	1.50813361224871	13.6525220712066
CKMT1B	-2.42389950217629	13.6161859519606
PBK	-2.31952114643858	13.5853437273578
PCYOX1L	1.57158516354	13.5305340581355
UBL3	-1.33522317898261	13.4964062697523
AREG	-1.45839934449771	13.4954752566926
COL8A1	4.99819453906358	13.4919168650668
CCL18	3.6300500674772	13.4829911941682
AGAP1	-1.42090150532516	13.4779976457004
RP11-570L14.2	3.50080179745614	13.4635787347176
TRPM8	-1.63764414185556	13.4630016174885
TCEB3B	5.26945886063181	13.4547285859293
RGS16	-2.25741942556277	13.4538707560987
TTC9	-1.53410340084981	13.4414544837707
ITGB2-AS1	-1.96874870219673	13.3707016237823
PSME4	1.44979701825388	13.3351707982579
AGFG1	1.24055464287149	13.3222324071878
SOCS6	1.31397471559342	13.3039859673454
SCG5	-1.25088405724352	13.2488445845213
FAM135B	-1.63733895316242	13.2384460752549
EN2	2.33098750116814	13.2384460752549
NCF2	-1.58037736902178	13.2229366733046
PRSS23	-1.31405839656044	13.2042130510301
MAFB	1.40656517880188	13.1888220786847
IRX5	1.46557387537974	13.1686946344965
PARD3	1.42027090550623	13.0914692883342
STAC2	2.07579544551052	13.0911109588543
SCG2	-3.03847337993935	13.0504826251328
RP11-32B5.8	3.72544334447828	12.9978905338632
DLC1	2.02326988864985	12.9669343440621
DAZL	-2.25126071634174	12.9504256475903
KRT6A	7.12239085084781	12.9293463270163
ACKR4	-2.43403793894912	12.9023464168418
RAP2B	1.61892398811719	12.9023464168418
HACD3	-1.46591615779864	12.8909199119884
SLC9A7	-1.21963660114559	12.8828586979496
OCLN	1.88737124309596	12.8716604020731
NWD2	-3.66985017454891	12.812830605229
ECE1	1.70988343926589	12.7941125110095
ARMC8	1.26868845210787	12.7800565599293
CYB561A3	-1.98178620967914	12.7078738877896
CAPN14	7.15986536323011	12.7025776379891
LRRC16B	3.13039651729115	12.7006140823602
SRPX	1.54192032889108	12.6614394064247
DNM3	-1.82387069374284	12.60676819224
GFI1	1.55035165543914	12.6037262674202
FOXQ1	2.08713775432776	12.5938862625061
KCNN3	-5.76553115348405	12.5877105063324
CDK14	-1.43229528256903	12.5865339815421
RP11-705C15.3	-2.11718315169807	12.5706251868084
DNAAF2	1.55872571292109	12.5317655364416
MYO5C	1.86318343387966	12.5180760633052
2023-03-04	2.35334925425679	12.4531188738402
FKBP1A	1.27394007211271	12.4206656155208
DMRTA2	1.78582078029712	12.4134508990691
USP2	1.31593089129943	12.4133452276776
OSR1	4.99999834844149	12.4024985715484
RP11-254I22.1	5.63226556808849	12.3755928158739
SERPINB4	-2.44485812001859	12.3736794666497
MGAT3	-2.36502357154839	12.3457281746931
NKX2-2	2.15780880486371	12.3333881184771
CD24	2.12880487295051	12.3162511182262
ABCB4	-1.89803721625786	12.2798681034923
NCAPG	-1.89971154317729	12.2798681034923
AC098614.2	1.62478857782315	12.2791985544313
HIST1H2BH	-2.21028225646237	12.2705543552077
KMO	-1.84630820206535	12.2617519805389
TMX4	-1.58913510233201	12.2603115863773
MTMR7	4.88874174169293	12.2495766579565
ALMS1	1.40260896784146	12.2423260478076
CAPG	1.49808422514435	12.2338205573942
EFNB1	1.49746801118248	12.2166827254592
ZNF385D	-2.61951913044663	12.1998068134813
FUT1	5.66106275790026	12.1977221663662
ST3GAL1	-1.81381256849299	12.1334190379921
SPTLC2	1.38206344918395	12.1334190379921
MGAM	1.95154896907437	12.1063772165116
ST3GAL6	-1.47052853289599	12.0991559135865
MPRIP	1.35003666521808	12.0975398792316
SMAD3	1.52327297167159	12.0975398792316
PLAU	-1.71150949999491	12.0920170997096
RP3-527G5.1	-5.43184250050645	12.0379824950097
CPNE6	2.43493712284749	12.0193051141969
PTAFR	1.68496682406004	12.0193051141969
ZFHX4	3.11547707659701	12.0069862199856
NES	-2.11072010492265	11.9990253154908
TGFBR3	1.83152869633411	11.985709657838
SPATS2L	1.21990594960391	11.9715309768887
FEZ1	-1.39243424486619	11.9665318326359
MYPN	-1.99544130247979	11.9547668363772
RP11-217B7.2	-2.1060412422402	11.9427896328882
RASSF4	1.4418475718633	11.9026359049889
SYNJ2	-1.18080659673281	11.8838395879429
WDR75	1.43543513340403	11.8741492270723
BRD8	1.25471550757508	11.8517501604057
CACNA2D3	-1.97437381166621	11.8384076645685
CCL1	-2.8172525472358	11.8170855896651
AC139712.2	-2.6226322793182	11.8170855896651
NOL4L	1.2199413640685	11.8170415508568
OSBPL8	-1.26152578698556	11.8101330762107
PINLYP	-1.72507019176155	11.8067639607238
ITGB1	-1.31323473263437	11.800700363338
RPS6KA2	1.66396360710808	11.7395215897658
FAM110B	1.43759319345006	11.7086051591098
NR2C1	1.45428297636508	11.6760575572345
HSPA1A	1.61113751172941	11.6694432577735
BEGAIN	1.894221503873	11.6685615586502
HYLS1	1.35036576672488	11.6435553628346
CXCL10	1.99393888238118	11.6423801115662
SRGAP3	2.04314457685735	11.6396363068446
CLU	2.01602749741083	11.6318759198367
AHSA1	1.4103955949184	11.6282263148555
S100A16	1.61838645978527	11.6209651228072
RP11-517I3.1	4.61143344278429	11.5945787151431
GPR4	2.50400163643747	11.5839719118468
LINC01010	-2.2208414838115	11.5763615816244
LINC01436	1.69048589086251	11.5033314954362
NR5A1	5.06916014607446	11.4979685027153
STMN1	-1.58292308075296	11.4937632032987
ATP2B4	1.56717653065223	11.4785940781871
RP11-536N17.1	5.9541927037156	11.4742734178106
XKRX	-1.53747960526665	11.4693441837331
HLA-DPB1	1.93982897696576	11.4590542610304
SOX7	3.14135569638961	11.4554240887401
TGFA	-2.12101492154256	11.4302935088817
TAF4B	1.37390482234294	11.429178552183
RND3	-1.24546504443553	11.4149470784764
FDX1	1.47450036295791	11.4022536939833
CTSK	-1.67480385413264	11.4013691661582
KIAA0101	-2.34842527507407	11.3892026111797
NOVA2	3.15527808676325	11.3634608740769
ANGPTL4	1.60361052775033	11.3598419914303
KIF17	1.47682437769991	11.3454435305217
CD84	-2.36149753596524	11.3273973784909
NPTXR	-1.59790124792295	11.3148311013883
STK38L	-1.12224880150187	11.3029912785735
P2RY14	4.89308310132966	11.3026289220375
NRG1	-1.55043832707585	11.28943421067
TCF7	1.82698385904357	11.2831753005493
LINC01002	-2.93490417281841	11.273207078217
FAM160A1	3.99397553608204	11.2722250756371
STAB1	2.83734963461785	11.2670932009749
FST	1.74212213972863	11.26082680438
FSD1L	-1.7835078397854	11.2549537857339
RP11-276H19.1	4.67947868178824	11.2484355851621
CRISPLD1	1.92599953331537	11.1862959546902
PLCL1	1.62817466580147	11.1585113844622
SCIMP	5.87651338369002	11.155157551927
FRMPD2	-4.85085399877543	11.1428175081576
RP11-474O21.5	2.05924353027819	11.1252036894856
SCAF4	1.26376412972203	11.1233514065534
ROR1-AS1	3.4724874301137	11.1054101339946
DNER	2.48308291543989	11.1035839395404
FLT4	1.62397782339253	11.0811758479766
APOBEC3B	-1.6973629447337	11.0770466240171
CABLES1	3.52356159797876	11.0719752070437
RTN1	-1.54316841032962	11.0707135136204
F2RL3	3.24462219889855	11.0491665823995
HSPA1B	1.49153261108231	11.0219487087005
TES	1.37980622303076	11.0031205779431
NOTCH1	-1.20239987731122	10.9811337563862
SELPLG	1.4570722946986	10.9778614581208
GSDMC	3.62449043252452	10.9012624746427
PPIF	-1.40050971618221	10.8823796011379
ABCC6	-1.45343648480317	10.8787265790755
OLFML2A	3.85505107371328	10.8734343460079
CCDC71	1.18761329922546	10.8587127525749
ITGA4	-1.36196821872648	10.8585083165638
PRKCE	1.68789135984661	10.85764463554
RP11-259N19.1	-1.83536891906685	10.8225163168982
RP11-13A1.1	-2.33744056515331	10.7718719956954
VCAN	1.6820498606843	10.7423740659288
RIN3	-1.3825689981225	10.7379394212459
EGR2	-1.23034480153886	10.7138033344869
RP13-143G15.4	2.11983985444935	10.6919517428605
CLEC2D	-2.11634350031267	10.6732039464892
NCAM2	1.94364925589772	10.6616735877552
HPCAL1	-1.11943477536037	10.6386108255582
PROX1	1.74140769032491	10.6385598617696
CCDC112	1.65723289143746	10.6166824311355
CDCA5	-1.66051322665925	10.6017691237999
NR6A1	1.80535267035906	10.5843175712937
RHOH	1.63141741584923	10.5731573931225
NPAS2	1.73204411723253	10.569359790626
NCKAP5L	1.39767914568394	10.563936160766
SLC12A8	1.38045427125173	10.559642632425
S100A9	-1.62771527890517	10.5566003554315
SLC11A1	-1.64894448011561	10.5558957098164
SLC12A2	-1.24784284576495	10.5501160544512
FAM107A	2.79701292330685	10.537974854301
SAP30	1.67686192471897	10.5132931298129
SEC14L2	1.40202786565651	10.4975532731218
KIAA2022	1.88562208859661	10.4973806110356
IL10RA	1.66674866610895	10.4905328647864
HOXA13	1.66416042053863	10.4675802185995
YES1	1.33821525630442	10.4598211261685
TBC1D14	1.18098619331202	10.4575783167104
PCDHGA10	-1.56510482481281	10.4493251332953
KANK1	1.47087798484084	10.4481663344259
ZIC2	1.2089450411269	10.4436529074253
ST20-AS1	-1.81350382296415	10.4435092112089
COL13A1	-3.65400271958664	10.4379508319921
ZNF33B	2.35597561908443	10.4305310039638
PPARG	2.13524923434538	10.4290603807975
WASF1	1.5811348266131	10.4244332000607
RP11-439C8.2	5.4059896022806	10.4215765279156
PRR5L	1.66478268883446	10.4089733990361
CAPRIN2	1.35001533207612	10.3948513568338
KIAA1671	1.77628433083726	10.3887668688913
KIF2C	-2.13011372617186	10.3668009593823
GRM5	2.60022924827877	10.3656549494368
CAMSAP3	1.93277990531438	10.3582016396559
AC003092.1	-1.66513254558121	10.3486675073356
SMAGP	-2.05889325308344	10.3486526622367
TYRO3	1.56527076225441	10.3059219380531
PTPRS	-1.46349085749643	10.2932213278711
CRISPLD2	1.28293406678416	10.2806369711234
FAM20A	1.96476776998467	10.2804266989234
CREB3L1	1.94495873947475	10.2746053502952
AC011294.3	-2.74474206154641	10.2574314412644
AMZ1	-2.54576023762734	10.2164717147432
COL24A1	-2.89616321995885	10.2033738571004
PDE11A	4.0562673500498	10.1836524600147
SRD5A3-AS1	2.71271801163031	10.1810363028026
PRKAR2B	1.74771211560668	10.1666277519422
CH17-437K3.1	2.39953095683263	10.1625222377091
WNK1	1.14162909432573	10.1615334363464
DEPDC1	-2.88981622281964	10.1609453761079
LHX9	1.31954723174622	10.1540416741881
TMEM236	2.5235619676589	10.148380815766
CTGF	1.78479934445832	10.1433618337831
STEAP4	1.5861299873202	10.1098676292611
ACVR1B	1.15188579907147	10.1078769413331
UBALD1	1.19477815807512	10.0995919388212
SH2D1B	5.26303179351879	10.0950688827919
BCAT1	-1.27243508204312	10.0931690023613
NYNRIN	2.32192814526247	10.0909566115049
NPC1	-1.26972281000387	10.0817183231448
FAM65B	1.61709528634117	10.0667210092248
FIG4	-1.19400128739938	10.0498949096152
GAB1	1.20640014710632	10.0483268310143
ARHGAP29	3.09803190163204	10.0427927531907
PKIG	-1.57323495745572	10.0229775066615
RP11-432J24.3	1.71063559633616	9.99567732182309
CRIM1	1.32691352585671	9.99547749276697
HOMEZ	1.16759231941935	9.99547749276697
ORAI1	1.32499280843448	9.97733210717232
CXCL1	-1.7950178857785	9.97490716603662
HSD17B14	-1.37493329039039	9.96190386681999
GPRIN3	-1.27175096220111	9.96027845252938
LIN7A	1.2144862359417	9.93797083610297
PIP4K2A	1.07949630059144	9.91697893640775
TRPS1	-1.25996920342159	9.91062862622324
LRP3	-1.65701538819595	9.9013137258797
AL390036.1	3.6510511586392	9.9013137258797
HOXA10	1.51774102054523	9.89283629548715
ADAM15	1.49104971411293	9.8795713370684
MAP2K1	1.3103771037452	9.86780708441284
FRAT1	1.65179413313936	9.86597696440848
RP11-527N22.1	-2.54762550789469	9.85700655395537
TIMP3	-1.37745599420029	9.84834526492974
CDC14A	1.3355723468285	9.8364764396451
RP11-705C15.2	-1.94753215005268	9.82571901066439
CA4	5.72109551944938	9.82530149094194
ZNF536	-2.50113022723161	9.81629860941634
RP11-34F20.7	1.4881823218407	9.8132289742292
ASPM	-2.3900501594763	9.80550354519653
MAP3K5	-1.29587699486287	9.80297365395699
RPGRIP1L	1.48127130427081	9.79417426937782
SLC39A14	-1.15775051378143	9.77953877635882
ZNF704	1.96508167268382	9.77342394037812
PTGES	-1.44741298775272	9.77226518974197
COPS8P2	2.51517418524469	9.76456424376343
SLAMF8	1.22587128203108	9.76244024770636
HLA-DMB	2.77626112544861	9.76093174629539
SAA2	5.61470635668604	9.75123566206495
RP11-175K6.1	-2.62271670089668	9.74960605751791
TLE1P1	2.02466214291169	9.72692640707857
MPC2	-1.38560299515122	9.72554959625815
CPNE7	1.58066247124544	9.70989981686609
TTC7B	-1.48906629187351	9.68146118100821
PLXND1	-1.43541801612428	9.67992229117371
CPLX1	3.08746264805834	9.67633750458803
TNFSF15	-2.29362205162187	9.66851870002206
LTV1	1.21976209333575	9.66332803818135
TPST1	1.33324019938004	9.65870671430751
LBP	-4.93859634458174	9.65084485925353
CCDC174	1.21764360823802	9.65084485925353
WWTR1	1.81168749082874	9.63841324546431
ZMYND8	1.16568338741054	9.63436521432967
MOB1B	-1.19246540396765	9.61997478234378
ITGA5	1.11209489436104	9.59084647204711
PDE7B	1.78536606030425	9.57383375414133
ALOXE3	3.37637554614988	9.56163803997215
STEAP1	-1.30301487906109	9.51324420899976
GALNT18	-3.19554957717619	9.5122067923257
DACT1	1.39731189701632	9.48054422817765
RP11-52J3.2	-2.10525928916558	9.48003423656354
RP11-701P16.5	2.03497990292391	9.41945044366604
VEGFB	-1.15222796343906	9.41488474253786
SCPEP1	-1.37552013489875	9.41059510070546
PEAR1	2.54869894954063	9.38960154184171
DEDD2	1.17857776341901	9.38946563948654
C10orf55	-2.09092198813339	9.38793687982361
TNFRSF11B	4.33091553188526	9.37389059976366
TCHH	1.34392808411085	9.36715119320933
DGKA	1.37721488583611	9.36146953065985
FOXJ1	5.54689096191172	9.35715130120074
PVRL1	1.32192823175206	9.35560466562748
DAAM1	1.33968125291562	9.35334653547424
MED19	1.16803798918897	9.33375756543152
HMGN2P46	-2.26497161118792	9.33192025536848
NEK6	-1.18063121461848	9.29717766909159
NRG2	1.81291457289443	9.2915548404075
TBX2	1.51834834659022	9.28566773817182
S100A8	-1.64023753544368	9.28316481814147
NDC80	-2.38246898597735	9.27623364363527
TMEM170B	-1.37491692226559	9.27535899003257
SIAH2	1.15370953316356	9.27415843441863
C2orf72	2.98706077715911	9.27022361299331
INHBB	2.56808866536961	9.26572668810972
CORO2B	-1.26007198392108	9.26507012137996
TBC1D10A	1.44197616612739	9.26362831283292
FAM173B	-1.45994558996356	9.25742049070245
MXRA7	-1.03826671468167	9.25418815248997
SH3BP5	-1.44460437710517	9.24234807263521
AC058791.1	1.24926261199596	9.23968878093319
SIX4	1.41020768534354	9.22889737550354
TTC28	-1.41466464621456	9.22525648440647
PFN2	2.16992508375341	9.20638715218094
ADGRG1	-1.10911871436194	9.19899523508764
TRERF1	-1.53176458548099	9.1882071505524
HIST1H3F	-2.4684476844952	9.17014016304905
CXCL3	-1.63961880165526	9.160560147421
SNX2	1.20460682168672	9.1594192045086
EBF2	2.12637738367623	9.1581967245396
EGR4	1.80333079996474	9.15104273778278
FAM212B	1.33644768011212	9.14049740174916
RFTN1	-1.4362863969995	9.13662218740402
B3GNT2	1.18584534141117	9.10141682213454
ARSB	-1.16383453918629	9.06501497230608
PC	-1.39733526557804	9.04134859888295
ARHGEF5	1.33820704238073	9.03497681061947
MYO18A	-1.19545916533412	9.03449551851369
STT3A	-1.01670296356626	8.99883337820757
SIRT1	1.20393698794786	8.99880796087752
SLC20A1	-1.11767807834702	8.97476439935286
DNAJB4	1.2497818510449	8.96094454895566
PDE4D	1.51735501533223	8.93881158850546
CYP19A1	1.26267378232953	8.93331343108584
RAB38	1.65055096728927	8.91705910995629
TIFAB	-1.37613239962592	8.89523125316623
PDGFC	-1.17192834917959	8.88657163812221
NRARP	2.11474218966128	8.8740414419296
GTF2I	-1.2013725988013	8.87111608798554
RNF125	1.55458896599971	8.86329685610786
AOC2	2.45417590308368	8.85949110271041
CCND1	-1.1727603026214	8.84132145638267
TLN2	-1.45157991500973	8.84067146219509
VAMP5	1.70475711641261	8.83928036282088
TSKU	1.86801781271134	8.83770861364233
ZNF319	1.34840912679362	8.82323645800857
ARHGEF9	-1.29342145543648	8.82012882544308
CSF1	-1.17672679080405	8.81998650601296
BICC1	-1.55672851268782	8.81996213193542
PLOD2	1.12330411858701	8.81092071328372
CACNB4	2.75207240799533	8.80873167340775
HIST2H2AC	-1.66602670798078	8.79628458060217
HAS3	2.08092010212321	8.78500654760012
AHDC1	1.08818268017114	8.78500654760012
FCGR1A	1.20884180361025	8.78434246845679
IMPDH2	1.17375731266858	8.78129248130493
SLC17A7	-1.26286437764635	8.78112308393767
GOLPH3L	1.16392934952814	8.77620429592041
AC025171.1	1.5206993917089	8.77385951914546
LAMA2	2.08116297719459	8.76971749611864
ST6GAL1	1.04960020245624	8.76023680069403
TSHZ3	1.26496776440478	8.75263419798195
GIMAP4	1.2193845493078	8.7516719878094
IFITM10	-1.04198833617661	8.72484123419722
MAP4K4	1.12570965784856	8.72180712238591
ADAMTS1	1.4196712040316	8.69922599395623
ANKRD35	1.33681244237597	8.67682447983723
UHRF2	1.03103784973599	8.67681391112433
CHST10	1.32151654076148	8.66041100437235
EFNA4	1.44262899686253	8.63824913274392
RP11-517I3.2	2.40411387575091	8.63791595706552
SRGAP2B	1.17103101832542	8.63221067844319
2023-03-03	-1.20277368648573	8.62566217700057
RP11-293M10.6	1.35718931291055	8.62216721938011
ZNF251	1.12888876291111	8.61385466431836
AC008063.2	4.23840339980616	8.6134798801921
EML5	-1.91167699909142	8.60250689612196
TEAD3	1.39403011903529	8.60049580155449
ARHGEF10	1.19041910528525	8.60049580155449
BCL2L11	1.26217804109146	8.59825537522832
PUS10	1.48841082173995	8.59555993844475
MAP10	1.17804968740262	8.58333308308926
RAB20	1.91484227763387	8.58090956910552
MT1X	1.91975285010201	8.57742369553716
COL6A1	-1.26831670456327	8.57442104882829
C1GALT1	1.07668041891513	8.5461741675355
NEIL3	-1.88699059628226	8.54245375878654
KCNJ12	3.24207447410077	8.53899001415082
ZNF41	1.18934256462466	8.53719629726461
TMEM150A	1.27909011516469	8.53303567944457
L1CAM	-1.49642549770054	8.52930260493992
EPHB2	1.55051558547848	8.52231507317796
ZNF503	1.58001827905844	8.51823021045338
TNFAIP8L3	1.37500910690332	8.51624506640724
NIFK	1.04030147523874	8.50935645925915
SULT1C2	-2.46165210401059	8.50850055317566
DIAPH3	-1.84392783328445	8.49118988575203
HIF1A	1.05020838562198	8.48347194376271
RP11-404O13.5	-5.39231307053571	8.47772477832211
FKBP1C	1.83238530394775	8.47460312881132
PRNP	1.10149824324928	8.4715359403214
ST20	-2.28141230837556	8.44051352018522
OSBPL7	1.75002187315468	8.43933203748035
SPTSSA	1.02035541330755	8.41421336010347
TCF12	1.03532731125023	8.41306513125487
ZNF280A	3.23703885340623	8.40532826446778
SUFU	1.10046996635067	8.40275867872983
SLFN11	1.13970887403178	8.40275867872983
GSG1L	-3.71620518704329	8.38238706650339
NUDT16P1	1.55601124687357	8.38128470885221
CDV3	1.13642020800802	8.38016043129334
B3GNT6	3.39592822668026	8.37962093996214
COG5	1.11845025397271	8.37214457122166
KRT80	2.10543637151356	8.37086258197482
NKG7	1.84101062236701	8.36340184670727
IRGQ	-1.44244324841013	8.36340184670727
AC109826.1	2.60244988836497	8.34169910362669
TRIM63	4.33091538427267	8.33737404644184
CX3CR1	2.27301853427353	8.33631006001763
MAP3K1	1.04929239020738	8.3351929269861
FCGR3A	1.83583022379258	8.30008602216046
MS4A4A	2.91616824902054	8.30004386275354
DGCR14	1.03830907113701	8.29967078212846
COL5A3	-2.31504090493558	8.29031232127567
INSC	5.36631865156007	8.29031232127567
SH3TC2	3.90688961311726	8.28683513090417
GSR	1.15433825343069	8.2765473532675
GLDC	2.06477034351626	8.27237172755948
SEMA3C	-1.01374967309475	8.26053152894778
MYEOV	-1.09744633551985	8.25605901017239
AURKA	1.14006007164061	8.25517875442779
KLF15	1.37364324461971	8.23199524618465
RP11-175K6.2	-3.09149717562922	8.22257458273971
IFNGR1	1.16423851347399	8.22066878065023
AC073046.25	1.56417413968982	8.21829841837161
TBX15	1.54729650329116	8.20889024010942
EMX1	2.11547729002542	8.20708453095477
TMEM165	1.04491541396426	8.19810637755295
NFIL3	1.05205939966666	8.19277883034407
PMP22	1.21197591181173	8.18502069224395
SNPH	4.04439298946141	8.17908649940712
EPAS1	1.37152533209211	8.17145140663069
CLDN1	-2.49138753943003	8.16659380870659
CTD-2228K2.7	-1.76317501609734	8.16613356213365
TBC1D2	-1.22705471774936	8.16083000312125
GJA3	1.48639880010286	8.16083000312125
AIMP2	1.060651127024	8.14953355770973
PCIF1	1.14546096184365	8.1459829381766
TCAF2	1.63332563196418	8.14189800916754
JMY	1.14205600634588	8.14071005664492
SLC16A6	-1.09097564679471	8.13750330956903
ARNT2	-1.16305969956183	8.13341447348533
ATP6AP2	-1.20277336550823	8.13244785848175
KRR1	-1.06595317823734	8.12984460395534
LENG9	1.65089689849999	8.12697877597973
APCDD1L-AS1	1.92810725843991	8.1064303356812
RP11-325F22.2	1.21235870569304	8.1064303356812
PMAIP1	1.42170371439731	8.0959071015889
IKZF3	2.26401956375684	8.09585175592679
NREP	-1.19036081783525	8.09080955005843
CHD7	0.995317533956458	8.08740110556893
CTC-378H22.1	-1.20601893069138	8.08638677193125
GADD45B	1.65942122245075	8.08294646860205
NANOS1	-1.63146053022085	8.07703483774529
ZMIZ1-AS1	-1.48868135544862	8.07426994559234
FAM83D	1.72451395796135	8.06977995524689
DUSP11	1.06799068640485	8.06566303136235
NUPR1	1.86298063362284	8.04823184698547
RIOK2	1.09270276641471	8.04552877147634
PNRC1	1.30942565721307	8.04152497181205
RP11-783K16.5	-1.55967127031984	8.03788365070792
ADAMTS17	2.3734584201067	8.03364299177051
IGF2R	-1.40458095617531	8.0317141252668
SH3D19	1.4265819663111	8.02616518675335
SASH3	1.56866082742791	8.02616518675335
SYS1	1.21982594358169	8.02372642673338
KCNJ11	1.74300029535264	8.02128736017603
LINC00284	3.55019644927715	8.02128736017603
RASSF2	1.7163718065646	8.00906254207518
PRKCQ	2.98550020963623	8.00274267323725
CIT	-2.01723610203826	7.99733547744044
EOMES	1.28487585364054	7.99695607213236
EBF3	2.3820491006671	7.99643702961943
CES2	-1.34516656502727	7.99526194977748
FOXO3	1.20668699768225	7.98624131942756
TRIM5	1.41041806724239	7.9743043248144
C3AR1	1.55777384817916	7.97331283910236
RP11-18B16.2	-2.99999880167684	7.96967046035068
LPCAT2	-1.19587815900665	7.96393136862343
AC116366.5	2.07038941600854	7.96104530328228
ZCCHC6	1.03895156884731	7.95492555547918
CAND2	1.91851871904082	7.95336807827714
SPINT1	-1.11994324382437	7.95336807827714
HIST1H3C	-2.08817513395428	7.95336807827714
IL27	2.50805452187309	7.95306234624939
ACSL4	-1.02204205550532	7.95232663597726
SNRK	1.17134694105767	7.95102261368695
RP11-649A18.12	1.5513410603942	7.936345561552
FAM213A	-1.14681567652933	7.93386590459163
MPZL1	-1.0225159780025	7.92584548555179
MGAT5	1.04418234965666	7.9239186229017
ACP2	1.20208068317195	7.91109335922824
SLC25A37	1.20304258030016	7.89617741814154
SYN2	3.00817368150194	7.88354963166444
CD48	-2.4242083943185	7.88109019720501
SSH2	1.03168184264276	7.87133706592595
C3	-1.6983376669159	7.868168387445
DHRS9	2.03708940970746	7.86605772495059
DTNA	-1.00705970422181	7.85843622342136
PCDH9	-1.01026463735228	7.85843622342136
CACHD1	-1.25074164687664	7.85550846495378
SLC9A3R1	1.1000909161526	7.85532857717738
TMEM87B	1.19263725229761	7.85443568417205
TAGAP	-1.17357888824789	7.85108877583911
GPC4	-1.15417446584175	7.83815662133894
SEMA7A	-1.06031814151121	7.83668033377052
TMEM243	1.72935253161662	7.83597640835505
BAHCC1	1.30289184701952	7.83473115476555
CFL1P1	-1.89120848379239	7.82956065890602
MDFIC	-1.03737976042581	7.81431376711915
SLC26A4-AS1	1.76026232295385	7.80715541816882
MNX1	-1.87071645854771	7.79007429200839
ASPH	-1.03632465173944	7.7892234707168
SREK1IP1	-1.08496445839865	7.78848981278133
LRRC38	-3.63558669406815	7.78778108173506
LRRC10B	1.52062797333635	7.7864970790253
GADL1	3.6033403161869	7.78153627188158
JAKMIP2	-4.11269757394629	7.77707265991902
SPC25	-2.87446797619528	7.77324976758151
OSBPL10	1.9725193625683	7.77244787385664
SKA1	-2.14465757223806	7.77079449337264
THOC1	1.29214627608518	7.76222335430119
FAM104A	0.982956309435439	7.75794936204028
NCK2	0.994211143212173	7.73985148303434
HNF4G	1.15003980901131	7.73755410610562
IRF4	2.24022868015269	7.72534709071651
AKAP13	1.18332040533976	7.72366911792747
CALCRL	6.49718056379997	7.72342308729717
ELF2	1.03981431998558	7.72016123758867
RSAD2	-1.453169083595	7.71517841552122
CD1A	-3.96962413218521	7.71517841552122
CBR3	1.31638396103761	7.7016268047792
THBD	-0.954131886992664	7.70045889993506
OR7E14P	4.13954995627183	7.69369014255977
FAM102B	1.0779335546618	7.6935970587447
GFRA2	2.63742985779684	7.69107000601638
GLTSCR1	1.20949643915911	7.68292143814193
LOXL2	-2.07681497431951	7.68005969909606
ZBTB2	0.978621836901896	7.68005969909606
RALGDS	1.60214411838685	7.67618248250935
LRRC8A	1.0167947182954	7.67289917677212
TMEM154	1.33585873035226	7.66995667226402
IRAK3	1.33261775496106	7.65968726425344
ASCL2	1.60993866245197	7.65458881714311
SLC8A1	-1.43428115171752	7.6540367331028
SLPI	1.57215487678543	7.65298768228664
MCEMP1	-1.2697098353702	7.64907711591139
ABCA5	-1.846525011843	7.64241310651472
WDR43	0.942987197844927	7.62906617641568
MAML2	1.04078523204927	7.62399335799799
FANCI	-1.61339940890901	7.60316009311883
AC097711.1	2.38246963990226	7.59936336071347
CRYL1	1.0651782300674	7.59902380118963
FZD8	1.14988333810785	7.57964132474305
ACSL1	1.19048440624942	7.56368993177591
MLXIP	1.12587159514111	7.56085521609846
IL16	1.40926594935847	7.56055893380115
GDF11	1.43252506054953	7.55898527029715
EXD2	1.27936343292151	7.55196475177212
TRMT12	1.09497570201189	7.54525286523411
NINJ2	1.37188753566126	7.53760577355037
PPP1R26-AS1	2.07907164685161	7.53680386380573
PLP2	1.01805394168048	7.53555688341012
FES	1.3857561042244	7.53305574954209
CDK7	1.02468528508211	7.52642443335041
AC009784.3	-4.05528006742969	7.52180362035644
RP11-185E8.2	1.46044807756137	7.5166721298842
MAT2A	0.902306526355645	7.51610455556137
CXorf23	1.09233532719206	7.49515010049327
TMEM158	-1.05095499231488	7.49253168861068
MBD4	1.08305586607411	7.48895454080284
MT2P1	5.10852106396869	7.4786621454384
TNNT1	-1.08762784958167	7.46907621267294
UACA	1.37951571271494	7.46544933059464
NOMO3	-1.02860494653761	7.46232334134649
SLC16A9	1.74201894445365	7.46232334134649
CBSL	4.85797894509954	7.44883134190887
LSP1	-3.52148982667669	7.44221118784088
PDIA5	1.20005281443961	7.43097407418971
CTIF	-1.2114343656818	7.43070582958163
RASGRP1	-1.93657412054918	7.41888929256274
SHANK1	-1.29533040820888	7.41813742016752
DHCR24	0.944929222787762	7.4081308586988
PCOLCE2	1.59894686819991	7.4081308586988
KDELR3	1.25722254055899	7.40317539564445
GTSE1	-2.38651093061487	7.40200522420235
SRGAP2	1.10388798031336	7.39014957480538
SCD	-1.03209669705264	7.3894268602568
SETD2	1.03246200028722	7.38883881911517
MLLT10	1.03344831071873	7.37924688611737
STAR	5.05527905708159	7.37924688611737
RP3-337D23.3	5.06608583886629	7.37688994801421
MBOAT2	1.2266445196088	7.37161648592654
GNL3	1.11642367285782	7.36089013381832
TGIF1	1.03023337903023	7.35671231951897
CLEC1A	3.3048540955338	7.35284023684663
CLUAP1	1.12422211230258	7.34864096773328
SLC27A1	-1.15320755492438	7.34406950845251
GNA11	0.965031631103035	7.33624059074986
RP11-326I11.4	1.53987473905717	7.33507994488279
GLTP	-1.14490927489451	7.33151220697306
NR1H3	1.32622843720025	7.32971088725789
EPPK1	1.65249580311004	7.32971088725789
OSBP	0.990790657574384	7.32010606689845
FAM222B	0.919137482271871	7.31424477139586
BAG2	1.1413080784053	7.30975559929642
MAPT	2.83187705785498	7.2928826868671
ALDH2	1.92688216540761	7.28599097291681
BRD3	0.946542304757732	7.28560725755601
DTL	-1.75411348030405	7.2789559740288
ZNF395	1.31657103923949	7.27682607906146
CARS	1.05765586388156	7.26884580509789
GLIPR2	1.32812007359762	7.26694591244071
TK1	-1.68591879335774	7.263386238088
MATK	-1.13893988486447	7.25896807927053
ANK3	3.78849490672341	7.25820594964899
ST3GAL5	1.07510087584521	7.24896419753146
NFAM1	1.25205123743024	7.24896419753146
CAMK2D	1.05178865877121	7.24669186478516
C22orf42	1.78507261834641	7.24487301110814
XRCC6BP1	-1.27108327440666	7.24273809156802
DCLK2	1.32564649682559	7.24273809156802
DDX20	0.9672440181024	7.240262368635
PLCG2	-0.99725861011588	7.23131548714186
RCAN1	1.41103879980105	7.22991398090917
TUFT1	1.48499571467253	7.22920503263855
STX18	1.00909233749733	7.21862617387757
CASP1	1.05599873435748	7.21824477111157
HEBP1	-1.0063298952269	7.21251765187311
TM7SF3	-1.04934483509583	7.18010141861956
TRIM22	1.04574208940146	7.18010141861956
LEO1	1.00858501138359	7.17857248043136
RP11-876N24.3	4.22606641161632	7.17198595964486
DENND2D	1.16441151574857	7.17133254219064
NFIX	1.14684151025627	7.16845943851417
CWC22	0.95998861529486	7.16468871802751
FANCD2	-1.47967677255244	7.16457241645034
AC012613.2	3.48726515161871	7.15332530788958
ZNF385C	2.15078001065399	7.1505570710373
RASSF8-AS1	-1.21011915869476	7.13881648974842
PKMYT1	-1.28277808892381	7.13836373240375
MANSC1	3.04963047535381	7.13765797496282
BAMBI	1.09654534622454	7.12578087355843
RNF180	2.26793323572536	7.12457456607489
DNAJB1	1.00477503918682	7.11638586055274
UBE2C	-2.38332785060179	7.11516129476271
CHRD	4.76553202501548	7.11287847055582
PLD3	-1.30191930273189	7.11206711417823
TNFRSF8	1.80629775121959	7.11024281238936
PELI1	1.07833091978274	7.10045912142432
XIRP1	1.26017362384732	7.10043514769161
FBXO30	1.12324721408578	7.09788465119853
USE1	1.21759155039971	7.09719305837917
PFKFB4	-1.1086110491829	7.09163552526149
BCL9L	1.00077782795326	7.08521703188917
C10orf54	1.36650081750211	7.08131116609992
RP11-347I19.7	1.42861248832105	7.07980594649173
CYR61	1.67543523189696	7.06846244751183
ILDR1	2.32192811406573	7.06573165246797
FAM49B	1.08438077191626	7.05751800402194
PLEC	-0.946428742359005	7.05555889112031
CADPS2	1.51477093113416	7.05361745774541
WIBG	0.978219268124123	7.05166473169789
AOC1	-1.29932100033276	7.05065084456002
SHCBP1	-1.81134521254971	7.04417466632793
FKBP9	-1.15628082341736	7.0312865107068
RP11-573G6.4	1.51999469366877	7.02832294254425
OIP5-AS1	-1.06442354956125	7.0271622918966
DMRT3	2.49541087356204	7.01889488429455
MET	1.01614450137156	7.01081032796109
RP11-290L1.3	-1.22286593868075	7.01081032796109
NIM1K	2.255257102739	7.00817448164704
NCAPD3	-1.11416439571306	7.00637568824629
FAM179A	4.35755003030098	6.99630403733307
BAIAP2	1.08032175886453	6.99531555403958
ADGRB2	2.09818046891439	6.99401141907479
SOS1	0.907817351083071	6.98929642890873
IL18BP	1.11315536065664	6.9874413174618
TSC22D2	1.10357133904329	6.98619138949181
SLC44A2	1.11446529635867	6.97115657413059
TMEM138	-1.16593166191965	6.96868822920356
RP11-449D8.1	1.95109048896224	6.96120102411631
GIPR	-1.59715150652694	6.95500608980521
NAB2	1.26876986588783	6.9498241226383
SNTG1	-4.14683868125079	6.93553134621211
GCH1	1.06296871168494	6.93347710721577
CLEC5A	1.1813600612085	6.93307379948539
FAM76B	1.04545820531173	6.92670041782611
SEMA6A	1.51434356500026	6.92477592366493
LINC01564	3.20715743912368	6.92409632661398
KCNQ5	4.70043703813318	6.91519532369906
NRGN	-1.54292432437595	6.91213003124613
PCYOX1	-1.219803627319	6.90174948498068
TAF5	1.01888906334266	6.8935865519876
SESN3	1.14672428753863	6.87255192278982
TFAP2C	1.15162254915766	6.86754887822965
ZSCAN21	1.25375670956587	6.85877862954294
ANKRD22	-1.39268997206587	6.85447633699115
RP11-1E6.1	-3.79585707459504	6.84994723268466
HTR1B	2.60804602108801	6.84963818600239
ADRB2	1.39163721557401	6.84963818600239
FCHO2	0.944880821638718	6.84876324001422
RP3-467N11.1	1.538269383028	6.84576746116433
HOXA5	1.60555954590634	6.84379535131874
RP11-1275H24.3	2.5790858765519	6.84123606057497
ASAP2	0.972040416091309	6.83468292805721
TPBGL	2.43643996561908	6.83468292805721
PPIP5K1	-1.45504305778624	6.83311037093144
MFF	0.961375041253531	6.82811679599579
SIN3A	0.864602374926244	6.82453840058261
COL7A1	-1.29694173161725	6.82369066527729
ANGEL1	-1.06068717928392	6.81120060392067
SNTB1	0.87609826113083	6.80995606985708
TBCCD1	1.05889379395274	6.80614796211951
KDM3A	0.885602297749335	6.80614796211951
PRPF3	0.963750000182243	6.80463729724641
ROBO1	-1.15926574596877	6.80170646890039
IGHEP2	2.16992506842341	6.79713886772484
HERPUD1	1.06576266334329	6.79144796627525
PAX6	2.79480951199641	6.79036965238042
AGRN	-1.18772438204561	6.79036965238042
GATAD2B	0.889952093981328	6.7725973495379
MYLK	-1.04937058755236	6.76905451059244
TBC1D1	0.947543126819111	6.76895220387678
HS3ST3A1	-1.00851070364719	6.76538314822328
ZWINT	-1.41922496761769	6.76064859212251
CCDC88C	1.29628021537919	6.75281087043004
PKN2	0.880554196374708	6.74698253567493
SLFN12L	2.32192811321468	6.74172448219303
SDC4	1.26812988436276	6.73414075217122
SASH1	1.17249830002521	6.72975316736314
FBXO46	1.07261764404137	6.7266651816937
THOC3	1.08185449820489	6.72530557129007
FBXO16	1.59955015919342	6.72344087669821
HTATSF1P2	-1.21992178895288	6.72032712819648
GRID2IP	3.22881819018357	6.7166811586054
TCF7L1	1.28382844587567	6.71495550362367
YTHDF1	0.894907404796141	6.7005546458491
RP11-393I2.4	1.85653140329878	6.7005546458491
MMP15	1.2850081704168	6.70000754598329
CDR2	1.07004330049631	6.69695950144623
HERC4	-1.08197281367271	6.69590272650282
POLQ	-1.94466974413929	6.68301415948665
PHTF2	-0.977992712860366	6.67801777585691
DLGAP1-AS2	1.47361764588527	6.66468960836832
RP3-332B22.1	-2.24158526746909	6.66070635288225
SOGA1	-1.1307575347598	6.65933366309724
RRM1	-0.998830586999407	6.65591115064257
TIPARP	1.24591208106958	6.64511815315667
RP11-10J5.1	-1.19681773139715	6.64395112172512
COL19A1	-1.80296268714911	6.63890358395067
ZSWIM6	0.937116319631261	6.62492953638607
GRIK2	-1.3589510657872	6.62290868091228
WNT7B	-1.46624361426639	6.62198197513277
KCNMB1	1.38306857322826	6.62147969452305
SLC4A8	-1.13435987949074	6.62097394089658
KLHL6	1.33268349493852	6.62020212385554
ELFN2	-1.81192710914153	6.61440536237897
GOT2	0.894624722409101	6.60553250896763
LILRB1	1.3715439513161	6.59528203484509
RP11-135F9.3	-1.18170194405825	6.59528203484509
CTDSPL	-1.29061740163291	6.57755488824871
LMTK3	1.31978136658938	6.57373116766296
DDX28	0.939673692711465	6.55442381426662
SERPINA9	-3.3824678104022	6.55321788415225
CREB5	-2.11547647703188	6.54951822092093
PLEKHH1	1.41621583903779	6.54785947960917
MAML3	0.95598906135764	6.54223491971596
CPEB3	1.05568249179948	6.54050827353837
SSC5D	1.15387307951087	6.52013243949628
C1orf204	1.22523532810139	6.5200011201348
EEF1A2	1.41293916274033	6.51846156586884
GBP7	1.71213390383859	6.50793754356466
RBM19	1.00105802675789	6.50659348899759
EPC2	0.902570412768016	6.50624224927572
TGFB3	-1.17345440373849	6.49966108403674
ARHGAP12	1.05290065897978	6.49684268252632
DRAXIN	1.25316896036978	6.48663322223388
PDGFD	2.74595419240652	6.48044174537929
C10orf10	2.49595744903271	6.46640458473506
RP11-511H23.2	1.88522991490686	6.46561769641823
LINC00482	3.1096240777607	6.46544312217458
ADAM19	1.54153627492545	6.46512272324773
CARD10	-1.06684030738089	6.46245301102835
CDK1	-1.63576644143808	6.46038163898347
ARHGAP21	1.11393366332325	6.45748357031361
MMP10	-1.51916004929672	6.45536789186243
RP11-523O18.5	-2.79874059637345	6.45325142981547
ALX1	1.2657257533874	6.452244566749
FEM1C	1.07487818109604	6.45108176977108
S100PBP	1.01060820826545	6.44970306743325
ADAMTS14	-1.91228329729494	6.4391880530688
PAQR8	1.11450475093093	6.43593203855087
PPAP2B	1.86808843746066	6.43222914593355
ABHD5	1.03777834509569	6.43215628745622
CAPN5	1.11439044214321	6.43215628745622
ZNF639	1.04145844919487	6.42506746873418
ETV4	1.65390998058952	6.42266367260362
SECTM1	1.29044169219572	6.42184986229133
CALHM2	0.98535053980194	6.40780816802884
OXSM	1.24084157651596	6.39784455581097
CREB3	1.14619455502241	6.3972736956965
MAGI3	1.07092786354303	6.3933673434284
HK3	-1.73056737105181	6.39296543759501
COLGALT2	1.69696764955157	6.39055871553754
ALDH1B1	0.964858301537392	6.38041161465065
TBX18	0.904458122819277	6.3796762954632
MRPL16	0.933698695822414	6.37807617593598
ADAMTS8	-1.42350408375826	6.37459527362583
RP4-545C24.1	1.82065189977798	6.37330430083506
RGS3	-1.08525267986815	6.350723544768
NUP54	0.880086414727871	6.35062012219784
PCDH1	-1.4733448642594	6.34975920796457
IGF2BP2	0.988533100939141	6.34875068711357
KLF3	1.1850930783288	6.34212238747879
VEGFC	-1.15369350804638	6.33496116213334
HSPA8	0.883848905599677	6.32626123511982
DDAH1	0.952388918101954	6.32046770870385
RFC3	-1.35185861486036	6.31691056568521
KLHL33	2.3595424002252	6.31357631950193
OR2A1-AS1	2.0200224438594	6.31357631950193
TRIM24	0.911695633498875	6.31344025058383
SYDE1	1.32364469976816	6.31189210805977
RAB17	-3.18982291332797	6.30975984743559
SCN5A	1.9392886911522	6.3022502645093
RNF130	-0.949037390092867	6.30189215741268
RNF138	0.937621937765932	6.29917496479161
ECE2	1.28610016123467	6.29879533716102
ZNF777	1.02168355031918	6.29774150603524
EAPP	0.951785467667889	6.29634482655679
FOXI3	3.44057184785523	6.29634482655679
PANX1	1.10037786339133	6.29112151068547
BRIX1	0.865567780176983	6.28885148555108
ZHX2	1.1684416681295	6.28662145862922
RUVBL1	0.895102060734533	6.28018596088402
FRAT2	1.06749498456627	6.28018596088402
RSPO2	2.2288187218069	6.27964503052074
SRD5A3	0.921430215751109	6.27010335405134
RP11-400F19.6	0.954592516945608	6.26852633725017
ABTB2	1.10048191758387	6.26807559231616
SLC26A11	-1.59623731866894	6.26807559231616
FCGBP	3.24285595538191	6.26526096155382
TRAM2	1.09094763228276	6.26118220458275
PPP1R26	1.07069365032768	6.25935487837615
MYADM	1.0920253682356	6.25621461452655
KIAA0930	-1.10541018845279	6.25219638648116
FAM21A	1.00790532668993	6.2376755077418
SULF2	-1.51426831756486	6.2352483143053
SYNPO	1.79775203826781	6.23312844555058
PKM	-0.873006309508806	6.2307145794723
CARD11	2.25738789115246	6.22788383391668
AHCYL1	-0.95206637346332	6.22763725333455
CBX5	-1.03655677254443	6.22090390833056
UGT8	-1.13016707875609	6.21162114067952
FZD4	0.946909785974358	6.20582043227889
CTBP2	0.944239138595309	6.20479655007069
AP1S2	-0.932302056076797	6.20430062578806
CCNJL	3.02106121835249	6.19562689915313
DNAJB5	-0.930403162656035	6.18869147481497
RP11-400N13.3	-1.47508453450256	6.18869147481497
SYK	-0.889197038470847	6.18817880482011
CUBN	-2.02599460236454	6.18627211332675
AAED1	0.97752983465571	6.18627211332675
FERMT1	-1.22855634560705	6.17979840032318
PLAG1	0.995578739421451	6.16900310406839
HIST1H2BO	-1.38887048532003	6.16900310406839
GPR83	3.64385511082139	6.16667169551568
AC000403.4	-1.29433022840847	6.15934301322645
RP11-61L23.2	2.0374747688508	6.15597134705571
CWC25	0.905271307434321	6.15198873556067
ISCA1	0.957861833033494	6.14025777879804
BMP4	1.48332237129256	6.13893506629028
ZNF292	0.913840245214497	6.13573827674439
RPLP0P2	-1.40667442718849	6.13128199313639
GNPNAT1	1.05463293452283	6.12958052607521
AGGF1P1	2.31535544674609	6.12578762379323
IDH2	0.954662741872238	6.12488198090668
RNF157	1.32872805104342	6.11435174663426
RARA	0.891360887365661	6.11306477144786
CCDC85A	-1.4441645281403	6.11041608739899
HEY2	1.83887912456567	6.11041608739899
FAM118A	1.30341494507987	6.09715972260111
ZNF142	0.903098009601015	6.09700093235787
TEK	3.6755639164367	6.09693618227376
AKAP17A	0.917238886341114	6.09015687361666
MOCS1	1.27221602214067	6.08936299813338
HS3ST3B1	-0.966810517265582	6.08101599556556
SERPINE2	1.52797079094569	6.07984973120167
RPUSD2	0.997170746323783	6.07957147914319
APBB1IP	1.32275078728503	6.07701056830037
MTMR10	1.01138560180853	6.07402995825203
LENG8-AS1	1.69338511224523	6.07379916658767
HSD11B2	3.44930660013954	6.07281888737244
HIST1H3G	-1.97167063000171	6.07092847515433
RP3-428L16.2	-1.57584533249692	6.06783527499773
GPT2	1.11574217970853	6.06653091703007
MSC-AS1	-0.970710394362807	6.06023057560135
MTHFD2L	-0.978793699137121	6.05419371286294
PTCHD3P2	2.16992504560726	6.05191289706497
RP11-254I22.2	5.2223876239793	6.05118688793475
CD74	1.03152227459417	6.05061121910883
CTD-2311M21.2	2.98185229399773	6.04464488646977
LAPTM4B	-0.868635502597768	6.04074243162602
PTPRE	-0.978540254466749	6.03739545600068
IFNGR2	1.05062111341446	6.03490845668929
STAT6	0.893750201076875	6.03162619857953
RP11-758N13.1	-1.09821279600809	6.02892830589887
SMAP2	0.953886732118013	6.02799679966794
LBHD1	1.51544565413913	6.01305994831751
ARHGAP42	0.986435384765456	6.01155992451055
ZC3H12C	1.40867624624759	6.0096703636611
TMEM51	1.05289510111903	6.00347932196812
RIMS3	1.02041329210997	6.00147554446591
BMP8A	2.05466509985263	5.99996584904723
AUTS2	1.62243732742579	5.99921164163495
OXR1	-0.83648718372124	5.99921164163495
RP3-439F8.1	2.41740836889054	5.99548013446102
ATAD2	-1.32854635988496	5.99126570028085
PTPRJ	-0.917678861724532	5.98940710768824
TFIP11	0.859282826480199	5.98854144951059
KLF10	0.989215629628814	5.98571192380158
DDR1	-1.69211087266523	5.98194691089273
YAE1D1	1.1114029234911	5.97706333396588
ITGAD	2.1665103762571	5.97465005613196
CTD-2035E11.4	2.45943157064336	5.9733740563899
FAM212B-AS1	3.09803160233788	5.97043557202785
HS6ST1	0.988808200139336	5.96787821235807
IRS2	0.904495947133472	5.96781347251856
C3orf58	0.936466914610305	5.96607878772676
LRP8	-0.944126167999261	5.96604492927657
TMEM176B	-1.33504989901724	5.96143189273127
TMEM246	-0.959222692072942	5.95997590216123
BST1	-1.06949469034605	5.95301023889419
GOLGA2P11	-2.1832210677809	5.95287382882758
SETD1B	0.873501831422001	5.94913525196598
VSNL1	-4.4329557008172	5.93830315501115
LINC00921	1.64981377356293	5.93640187297938
TNFSF11	2.33703497293838	5.93582968981524
HIST2H2AB	-1.52306755086043	5.93091208103679
RP11-622J8.1	-3.13750187456707	5.9299971002558
RP11-172H24.4	2.57935972126632	5.92917939352081
PDE1B	1.43424829035826	5.9226835888295
AP4E1	-1.07461469926526	5.91632487292591
BCAR3	1.09570311322203	5.90340580827725
MPEG1	1.80972204814425	5.90288779497107
HMGB2	1.04654679278177	5.90130622778376
MYLIP	1.23401847387679	5.89620603688288
B4GALT6	-1.08477354405068	5.89430947444585
C15orf48	-2.50779360950789	5.8924677422323
KCNQ1OT1	1.41942643000712	5.89213052339777
SENP8	1.4771176827111	5.88868050857271
RP11-16N11.2	2.31451061603068	5.87966385605432
PDE8B	2.99047683882931	5.87461598496713
NT5E	1.03965933170066	5.87461598496713
FOSL1	0.955451097951941	5.87138835759922
FOXL2	1.07064966235273	5.86864508759029
CA8	2.27417497367823	5.86570820987815
KCNG3	2.18830357332025	5.86264264570935
SERINC5	-0.902647053104415	5.86001922926391
AC098823.3	3.33498347813044	5.84546697975203
LRFN1	1.11590910172058	5.84331039387387
TMEM177	1.19357639638966	5.84331039387387
NUDT4	0.94186325294515	5.83800919495532
NR4A1	1.85936241585011	5.83410526400968
RP13-895J2.4	2.00000007764706	5.83285425504415
CEP68	1.12636450776989	5.83276863624286
PLEKHA4	1.34284889134556	5.823264755514
BRSK1	-1.17896989097976	5.823264755514
RP11-767N15.1	-3.90688785013314	5.82037027983591
TAPT1	-0.957568779093219	5.81787040138743
SOX21-AS1	1.77987430930518	5.81277752383719
TMEM9	-1.04924328090501	5.81028695524445
MFGE8	1.31322927396961	5.79927904128521
PLEKHG4	1.88003949126658	5.78584848647294
PBX3	0.861395525890689	5.7837433798889
TRIM38	1.04868384047553	5.78190498103959
E2F2	-2.06457115982469	5.77283073735952
MSMO1	-0.961734836397059	5.77283073735952
VANGL1	0.903339440955771	5.77283073735952
TTC3P1	1.37410996853967	5.76848841912702
RP11-342M1.3	-1.2277010718328	5.7658960928965
MKL1	0.897707562969664	5.76366846422128
COL4A2	2.47719002856201	5.76341313604867
ITGB1P1	-1.15139803786391	5.75669854065455
CDC42EP1	-1.1208040221759	5.75492613338257
PHF23	0.938011817777302	5.75440489368461
NDRG2	-1.23257841481498	5.75254225235156
RP11-466A19.1	4.39231481844847	5.74771242992411
EPC1	0.980486758975592	5.74262399681103
FGFRL1	-0.957798436653128	5.73765221950354
MRPS6	-0.957915838188005	5.73740779434482
CD59	0.952545330634655	5.73728313215557
CHRNB2	2.43812104546738	5.73068199284578
CREBBP	0.869138601061206	5.73047786602209
CD226	-1.22077793370276	5.73047786602209
RP11-366L20.2	1.50937931378519	5.72488550336853
FAM122B	-0.948613922975431	5.71934738580353
ARMC12	5.10153329480012	5.71363395271513
HIST1H2BN	-1.62548987362736	5.71320651762501
FAM172A	-1.09097804004243	5.71182223507272
TEC	0.973980863296714	5.70867209867924
ASF1B	-1.38050251943684	5.70787587712764
NGDN	0.968551725710801	5.70758016148207
GEMIN4	0.916193977407011	5.70068915916262
ZSWIM3	1.09848998557555	5.69622034838398
VMO1	-2.46278956250104	5.69300934938332
GSPT2	0.966166514832581	5.69192614330772
MID1IP1	-1.10332102602927	5.69186789192005
F8A1	0.960625884174793	5.69169583810796
TMEM200A	-0.815305713483005	5.68535106875428
USP42	0.843078643521963	5.67970594288621
RP11-404O13.4	-5.22238651573885	5.67209213798891
RP11-379B18.5	2.58496235361048	5.67114840132597
NPBWR1	-2.67318834223507	5.66864636614242
TSEN15	0.943533156168615	5.6681492036097
SMURF2	-0.86514757777938	5.65832406786652
MCF2L2	3.16992441068965	5.65153675445963
STARD4	-1.14525151499643	5.64936646308136
ADAP1	-1.86905783563125	5.64594289308884
IFNLR1	1.40209857920994	5.64441532047016
FGF2	-1.14550826052511	5.64361414569605
RP11-85G21.2	2.47062975739138	5.63191271369651
PPP1R1A	1.85841365320911	5.62993189836908
RP11-156P1.3	1.17491166523459	5.62739221099148
PHLDB3	1.27931621064352	5.62214824539381
ADD2	-1.2572284848231	5.62011328427619
TMEM92	2.11894114177883	5.62001282157141
RP11-1102P22.2	3.13750296060106	5.60977589575787
FAT2	-1.6743970628383	5.60887581848683
NCAPG2	-1.10875622203637	5.60299607042046
ANLN	-1.46693760409141	5.60229440511867
ANKZF1	1.12945139749971	5.60077500612597
RP11-350G8.5	-1.07561471949777	5.59989563782652
ZNF131	0.873913384453105	5.59408357763561
ARSJ	2.16262023361849	5.59162001371909
SSPN	-0.95309530178059	5.58979784948781
IGKV1OR-3	3.92056384965514	5.58889140702325
HOMER2	2.41063228693034	5.58882896817038
SMAD1	1.83977651501505	5.58345461592368
ZNF114	1.799886364252	5.58345461592368
NFIC	1.03228557083426	5.57908963498132
NUDT3	-1.19064518147221	5.57741577003603
C9orf50	-3.44745675348979	5.57377844572446
AP1S3	-1.22810579607074	5.57041012308786
C16orf45	0.884464701163874	5.56508926022028
TM4SF19	1.09016628903962	5.56275914520149
RP11-347E10.1	2.61598922017804	5.55631589880967
MYOF	-1.22095930647067	5.55313099767863
CLN6	-0.852598286380035	5.55233574865563
HEPHL1	1.91094895898733	5.54184140805028
RP11-1100L3.7	1.82946572979649	5.53571415886131
HYDIN2	-2.50901260161991	5.5355323553844
MIIP	1.08211270680624	5.53426055940214
LINC00941	0.889817188503229	5.52635464443029
TMEM117	1.15462026055042	5.52085552774905
GZF1	0.930507649813233	5.51992400045603
RASL11B	1.66111197423801	5.51523723032389
DHX40	0.86098248067733	5.51422347559622
RP3-523K23.2	2.59946194444011	5.50877283944115
MAFA	1.43041286778251	5.50848672322866
WHSC1	-0.934938671366033	5.50767589006313
SLAMF6	-1.1689287643522	5.50767589006313
MCM7	-1.07115461476707	5.50580074545548
ZSWIM1	1.04354783490447	5.50452489388451
HNRNPA1P27	-2.85560860890492	5.50405303180764
CASC5	-1.41932445313554	5.49547615844302
RP11-12A2.1	-1.17283628597632	5.48853451338034
GPR75	2.09803215587277	5.47710004229885
ACKR3	1.27395647893099	5.4712037500958
DOCK7	-0.977006116852003	5.47097577596359
HSPB3	1.17437341565571	5.47005720912816
DGKD	1.00228014229676	5.46739925169344
IL1RAP	-0.976190536100792	5.46604403867017
AZU1	2.93921443488022	5.46491064175293
SRFBP1	0.849757481074024	5.46148362689019
GPR137	-0.965159174274527	5.46083410825895
GPR137B	-0.875268260461199	5.45888684734683
CCDC40	1.6562213327275	5.45352003507687
TXNRD1	-1.2660005481865	5.44955245293101
NEDD4L	-0.854409009793818	5.44661843853616
MME	0.941090120092026	5.44537930262164
RXFP1	-1.15865096473802	5.44451973474291
TLE4	0.969077188860874	5.44173599413279
RP11-261C10.7	-1.63699273301808	5.43507205904373
CNOT2	0.878950321957138	5.42856647234067
SPATA5	-1.05658330711442	5.41956124328117
CTA-126B4.7	3.54431938624335	5.41904701570673
ADRA2B	2.5165754391344	5.41904701570673
OR2I1P	2.28095633134699	5.41712023160639
ZNF33A	1.06050910608891	5.41615718400347
RP11-70C1.1	-2.03634115495542	5.41601484961305
TSHZ2	-1.79062502950949	5.41398585218149
BEX1	-1.22637563644812	5.41114985378325
SLC25A51	0.8968155585961	5.39349355741167
QDPR	-0.860745238331968	5.39274568871324
ALCAM	-1.03688029480979	5.38479594613812
SPG20	1.08751286513868	5.38030622179428
SLC24A3	-1.26875906356023	5.38030622179428
SPINK1	-4.26303074528247	5.37850684966836
FAM214B	-0.942533193158908	5.37612810014256
CIDEB	-1.36029418011918	5.37331333025012
ALDH7A1	1.33071179583175	5.37199646389881
2023-03-06	-0.849827856916307	5.37166529680843
CNOT4	0.787939387825439	5.37095151782194
PPAT	0.806239206627861	5.37078121061384
GRM4	3.45943060854081	5.36990556359514
PDCD10	0.833430515185977	5.3694046945522
C14orf132	2.40808467648863	5.36804350350122
CTD-2154I11.2	-1.28157005075518	5.36642222050435
TMEM105	2.92199709935976	5.36049099245864
ATP9A	-0.796310862637702	5.35419565040944
MID2	0.96152596745418	5.34700088169637
PTPRC	-0.922807356585897	5.34583495168326
SALL2	2.57490867302427	5.34280098513491
PTPN1	0.886296453431893	5.33649481926757
NTN4	1.48874731559174	5.3296213515357
FOXE1	1.37378161606603	5.32855584002114
LZTS3	-1.00734177182425	5.32677369928316
SPATA20P1	2.93073690901023	5.32664663179211
ACOX2	3.14684076533792	5.32662561038168
ZNF467	1.25693435376642	5.31990335264022
MEF2A	-0.837115986012713	5.31792163197072
PXYLP1	1.14398491031614	5.31499075411547
TADA1	1.07374848213996	5.31174718761804
TPBG	0.8882952097688	5.31027053330116
NKX6-1	1.01298284608512	5.30939609164911
CDC25A	-1.33503468140076	5.3082388274197
ADD3	1.09062301209099	5.30644622408055
JHDM1D-AS1	0.853304399979007	5.30428417163695
ZNF277	0.951090532411487	5.30188323410635
CRLS1	1.08803241968592	5.30149978530958
RCN2	-1.0780797346114	5.29819031241092
POLR1B	0.847945709797825	5.29819031241092
PRC1	-1.4649459374082	5.2958375776265
DEPTOR	1.67735624574989	5.29439673077102
SHANK3	1.07958178409776	5.29439673077102
AKR1C2	5.22238694765546	5.29212781115408
KCNG4	-1.69249044227369	5.29031093823505
LFNG	-1.12110188345079	5.28704124903189
ARHGEF34P	1.14797618292333	5.28177323372529
PADI2	-2.72528232699089	5.27944542110095
METTL7A	-1.10130908672594	5.27943148710651
MXI1	1.22542024563741	5.27938503596666
KLHL38	1.6937536906754	5.27906974665582
LPAR4	-4.93859414044855	5.27004592571429
TNFSF13B	1.01686376970175	5.25610120496396
BSPRY	1.70360712911964	5.25610120496396
FGR	0.975296053654485	5.25568352357757
SP6	1.83342855798951	5.2542459316794
PAQR4	0.943777491521246	5.2515666379405
ARL13B	0.864268816356354	5.25048917781704
IRF2BP2	1.03489605473746	5.24934699577643
SPRY4	0.864234989338765	5.24934699577643
TM9SF2	-0.904239952479244	5.24434130227696
RPS6KA3	-0.840245244277846	5.23575099298959
ST3GAL4	-1.00587448713736	5.23233159820262
BRIP1	-1.10532133854441	5.22826409546358
CASS4	-0.921745039340246	5.22768865455129
FOXO3B	1.74336351361166	5.22567031576779
RP11-88E10.5	1.15829042915774	5.22327254740194
HTRA3	1.25034384982997	5.22246817631258
OXCT2P1	2.7333540644499	5.22053215060444
LSS	-0.997792104093898	5.21960433054263
LCA5	1.19245171524064	5.21633135802468
CXCL2	-1.12864581441586	5.2153647556209
GVINP1	1.3219282925303	5.20609214930682
SLC35E4	1.05844641817171	5.20473956536523
LYPD5	1.24120428867144	5.20473956536523
WBP1LP2	2.27563443181512	5.20041972566479
SAP130	0.791603592733881	5.19779748561206
BHLHE41	-1.06617699878476	5.19452140244539
KCCAT211	5.07038527428148	5.19394847045925
RP11-519G16.3	-1.8863992787836	5.19144020479303
CXCL5	2.68718347442852	5.18695748049092
MRPS2	0.813803985415235	5.18575428703067
GJA5	1.74091289141141	5.17945743626366
ESCO2	-1.21335694828197	5.17709086189688
FANCB	-1.66985089618358	5.17644751335173
E2F1	-1.67781795761772	5.17391702509315
CLCN3	-0.851836974885495	5.17165734049174
BRD2	0.833826698251163	5.17165734049174
HSPD1	0.760372700493178	5.17114631122794
CCL13	2.79836584324217	5.16755898515516
VGF	1.67029472037913	5.16570850291195
HAVCR2	0.936388663253334	5.16567219874734
CTD-2201E18.3	1.26401966681719	5.16517665260477
ZNF879	1.06270091586642	5.15209398398992
BMP1	-1.1419425939359	5.15069455769348
NUB1	0.916408307447069	5.14947054215779
METTL21A	1.07584008936477	5.14600535174841
ARMC2	1.39497201757049	5.13888819268588
ACTL10	1.73913358005215	5.13686387161223
VNN1	-1.46617593091576	5.13678180818615
ETNK2	3.13750289707437	5.13678180818615
FOXD1	1.21639210513064	5.13305941146675
PAF1	0.875836826680134	5.13283574609962
PPP1R3B	1.00958620583114	5.12746522204253
ATP6V1H	-0.96402769964068	5.12065024383055
PIAS3	0.84050823521144	5.11985459281952
GOLGA5	0.859890388487348	5.1173187255278
LST1	-0.788772532670038	5.11566040520157
GABRG2	-1.4645057904679	5.10670260403213
RIMS1	-1.50110800794584	5.09588056971804
ABCC3	-0.780208208177006	5.09195931931218
ITGB2	-1.29344312599454	5.09195931931218
CMB9-22P13.1	1.26341375990905	5.09195931931218
CTD-2256P15.1	-2.94995751863537	5.08501099336705
UBAP2	0.836617723508749	5.08428261033197
RP11-367F23.2	-2.26848792286957	5.08151193967912
GPR39	-1.36894792731454	5.08104634884103
ZSCAN26	1.58216402492071	5.08074553743205
CCL22	1.52459001927301	5.07987109978312
OLFML3	1.83794335797989	5.07969365321901
CBX6	-1.04533007350801	5.07465746174794
CAT	-0.898166317020951	5.07368627588012
RP11-96K19.4	-1.92171454847333	5.07266367064809
RP11-503N18.1	1.40373529910924	5.07027028301794
PLK4	-1.59844523445918	5.06762182881623
HMCN1	1.16342942659317	5.05838675469726
ZNF445	0.917311028934065	5.05838675469726
TFRC	-0.849232977053984	5.05815007628102
NOP14-AS1	0.843414271712081	5.05631121096746
CMTM7	1.00827892320216	5.05133066782938
MSX1	1.56366788226007	5.05133066782938
DCP1B	0.996081522917727	5.04895993111071
POLR1C	0.89025242118263	5.04895993111071
RPP38	0.970727040436942	5.04433630504022
FAM3B	-2.65634579607487	5.04268720713784
ERICD	1.01059524530003	5.03899215414531
PTGFRN	1.62678280968833	5.02153624132275
ZNF711	1.28061767830804	5.02085876590765
BLMH	0.916848976728011	5.01859316848861
RASSF8	-0.825691030717499	5.01557849896005
KCTD1	1.17276788702568	5.0132019246124
CLCN5	-0.953093994826655	5.00869597937814
KREMEN1	-0.913763146659606	5.00863775976866
TCF20	0.873210424573645	5.0039971234563
FRY	0.890580335716593	5.00154992915607
SPAG5	-1.3627999783917	5.00083362320644
SLC6A9	1.67362027470184	4.99935948057047
EFCAB13	-1.30090226106265	4.99517478012776
HIST1H2AH	-1.47888353129702	4.99509289935432
ZNF22	1.02202644083713	4.99480586332422
WDR25	0.91478411755195	4.99328517175909
ZBTB39	0.876910300211977	4.99303147950114
INSIG1	-1.0698710779943	4.99218053606557
TMEM47	0.970005379929139	4.99147251026873
RP11-1036E20.7	1.43228870377761	4.99047633100602
AC091493.2	-1.37439508912994	4.9902658153755
COL10A1	-3.9307338298049	4.98647644795849
DES	2.51211186284369	4.98044649612406
VIM-AS1	-0.878988176456932	4.98044649612406
IDS	-0.803710225411094	4.97988327904847
PDE4A	-0.942491958411892	4.97671804118758
CD82	-1.037528159304	4.9744538111572
PMS1	1.01025021906009	4.97337209398848
CFAP69	-1.29593255977913	4.96707338437443
GOLPH3	0.950040007847431	4.96707338437443
RP11-1D12.1	3.11150766896709	4.96628832782214
SOX5	-0.988554554360399	4.96175875211202
RP11-144M17.1	3.22706808665146	4.9617487559092
TMC1	-1.26555622145102	4.96131752715862
UAP1L1	-0.926144306473875	4.95946213028445
CENPW	-1.41740802564237	4.95493766329682
HSD17B4	-0.904181642012906	4.9543437984374
EXO1	-1.55724114378508	4.95420197351441
DEPDC1B	-2.00749380603669	4.95419589459641
ABCA3	-0.926212490686308	4.95201232822699
AP2A2	0.793419754163543	4.95201232822699
RP5-899E9.1	-1.36617054104481	4.95201232822699
CENPM	-1.63125566590965	4.94669458129275
DYNC1H1	-1.02782303013504	4.94632415002913
GALNT14	3.70965725932774	4.94354651899149
STX5	0.846788743849414	4.94347613586528
CREB3L2	-0.765678496816297	4.94270527706688
KIAA1683	-1.32798951025333	4.94163226222735
KIAA1147	1.23345947242485	4.94064267934355
CDA	-1.07346190614945	4.93886677801483
MGRN1	0.873397722743242	4.93880422108282
GP1BA	3.19877906951997	4.93731416723686
NTSR1	0.886586494264863	4.93498402188814
LYSMD3	0.959612370116087	4.93314044090239
KLHL5	-0.816658631358393	4.93248290120775
RSU1	0.793856249346677	4.92907166712049
GTF2F1	0.869734617210497	4.92800200601475
GTF2H2	0.960253950064269	4.92744099721811
CDK5R2	3.30985437445726	4.92657446976923
ADGRB1	-1.12379928760537	4.91941757022729
RARRES1	1.97679267569973	4.91864679761818
VASH1	-1.16364233752443	4.91366692010378
SP140	1.39513811008164	4.91047492598599
HLTF	-1.06155438930208	4.91007832531548
FRG2	2.24147830377354	4.91007832531548
TMEM38B	-0.878764522117907	4.90634524167059
AGK	0.898422417501738	4.90390366982352
KCP	-1.17183085728576	4.89596740289325
RNF25	0.847281221000416	4.89596740289325
POMGNT1	-0.794598172425058	4.89149439504523
MAPK3	-0.766639064521007	4.88841950060208
ADORA1	3.98489096940216	4.88594123706936
ARHGAP32	0.969594885426896	4.88211157707948
NKPD1	3.87446717050733	4.8808684952878
ARHGEF3	0.779952657104313	4.87954766174548
SREBF2	-0.856247362249302	4.87829147035487
LINC00657	-0.900894241868243	4.86794762147314
CCDC12	1.05572264104708	4.86652040387488
APP	-0.875025032160773	4.86422655585702
CRTAM	-1.84245804377887	4.86200373532192
RP11-41O4.2	2.69031523621667	4.86056935173582
GPAA1	-0.880957239526262	4.85172565793472
AC239868.1	-1.37361721331702	4.84920436670427
PLD1	-1.01841345673121	4.84866689148899
ISLR	1.94917583646822	4.84703710929699
PYGB	0.769775290418473	4.84340551036456
UBL4B	2.13039665170454	4.83824422655515
MAD2L1	-1.30514837968077	4.83580638535209
MOXD1	2.79441547991935	4.83286095449139
PTK2	0.791951580975477	4.83090067208378
PADI1	3.22706804733362	4.83020054005267
SGCG	-1.90378399216132	4.8205465126281
SALL4	2.38466375732152	4.81847130182088
ARHGAP24	1.37917219114966	4.81688264907465
CNTN5	1.84369686369759	4.81688264907465
TNKS1BP1	0.917191516727376	4.81670354193855
CADM4	-1.05706993700684	4.81331696122527
COG6	1.05071830497426	4.81273502392505
CREBL2	-0.873374262738733	4.81079301110466
USP6NL	-0.889952781607296	4.80980328071525
RAB27B	-1.07716375800476	4.80258632724964
ZNF609	0.849840995755427	4.80211113871883
APBB2	-0.868557171745861	4.80199853904585
PRR34	1.53098502111449	4.7993397827045
CCDC59	0.885953447763107	4.79686524201038
LL21NC02-1C16.2	-1.01694716040917	4.79440888341982
AP003068.23	1.52401988518102	4.79098130575451
FMOD	4.96962115783832	4.78741627109907
RP11-103J8.1	1.67556516850873	4.78570274862291
PIK3CD	0.876481471994306	4.78051903122776
PTGER3	-1.18369513342112	4.77932550691429
NEK3	1.02424766809061	4.77836996566594
PTGDS	-1.27906329041551	4.76787134070692
RNF150	1.5756848472534	4.76524876554958
HORMAD2-AS1	2.90046384129686	4.76206376618055
GRIP2	1.08535923531143	4.76069078041122
TMEM168	-1.07841600691487	4.75862333269084
SEC23A	0.850117534373765	4.7549283804933
ARID1A	0.747148676860223	4.75360595542167
SEC24B	0.760299180243067	4.75339378041469
ATP2A3	-0.873191044031088	4.75155756345569
TINF2	0.808516366610682	4.74826551789941
CKB	-0.829295606306059	4.74774978505932
MYO7A	1.10847585712472	4.74728088256809
IKZF2	0.974218650438555	4.74473721679342
KRCC1	0.763132694384564	4.73933465550475
MLNR	1.83124566100416	4.73600778964419
ARHGEF1	1.01823951373034	4.73113462635237
RP11-758N13.3	2.90046383789493	4.73113462635237
ZNF526	0.872793524168991	4.72907347516669
SLC25A4	1.0555257596207	4.72890541155433
CDK13	0.775851221116112	4.72328835475174
SGCB	-0.857183474904919	4.72064463736981
SEC14L3	2.80735452406779	4.71928029544943
ROBO4	1.0422601272388	4.71887913568154
OGFRL1	-0.937047970055755	4.71855693818321
ACBD3	0.794967565090019	4.71451179474863
MBIP	1.01516811259154	4.71168447034108
OVGP1	3.79007505227388	4.70533865491039
DCAF12L1	1.8744692194778	4.70314985265004
LCP2	0.983664005852687	4.70301074830931
NEB	1.66051370078178	4.70172973596413
SHROOM3	1.42084334053188	4.69905204544364
SKA3	-1.19722232449744	4.69748882679572
TJP2	0.892648468810812	4.69515355479488
DISP1	0.84021027050727	4.69120558504178
C17orf80	0.864897454206416	4.68989105381243
GSDMA	2.59636703152667	4.68758350531923
CUEDC1	0.930056010383366	4.68466226624862
2023-03-01	2.11547723544924	4.6808536453418
TCF3P1	1.48693056662603	4.67337588553873
PHLDB1	0.86299409299787	4.6686314837325
PRR9	3.80735299853104	4.66856935128405
TMEM229B	0.878219524320213	4.66667270510179
AC137932.4	1.78629342099131	4.66532660604241
CAB39L	-0.994058647375259	4.65984393605765
AP001372.2	1.347923442049	4.65695850771613
PPP1R14BP3	-1.11239754795272	4.65690636477833
MRPS31	0.891282549092352	4.65172887712056
PPM1H	0.795084837279187	4.65090303602404
CUX2	1.6691086541647	4.65090303602404
NCS1	-0.780009363958753	4.65003518265896
ORM1	-1.90514011282708	4.64865036251767
CEP57L1	0.78780868120043	4.64780810619886
PTRH2	0.837019314553332	4.64668952692906
QRICH1	0.743878753586771	4.64664748255326
ORMDL3	1.04419686004195	4.64031160664017
FOXP4	0.841679325789701	4.63995455136518
LPXN	-1.02634435387698	4.63741599494624
HKDC1	3.55458744420362	4.63351793096375
ZNF792	1.06191493978381	4.63239418278062
DEAF1	0.843870106101345	4.63007647328225
MMS22L	-1.31345562139545	4.62909881433501
TBP	0.791838445690374	4.6256130794233
COL6A5	2.1309309127759	4.62213671812358
SOX18	1.87552658268069	4.61332342982031
TCEAL3	1.20805696485698	4.61146527620419
LRRC1	1.16714912325221	4.60887530510056
DHRS7	-0.874414648597224	4.60830358030027
L3MBTL3	0.811919825723939	4.60830358030027
RP11-443B7.3	2.57288943562448	4.607793506491
IARS2	-0.844949691442357	4.60398173470018
TNFRSF11A	0.970662614826695	4.60235655205854
ACYP2	1.04787677058727	4.60216563572941
USP27X	1.83577072680821	4.60184815436347
GINS3	-1.03160935985781	4.5974033315555
GLIS3	-0.786799131110126	4.59713076357012
ATP2B2	-3.87914203600242	4.59232192880647
IGF2BP1	2.794415449884	4.59060515091063
[truncated: 3,754 more rows]

## Sheet: M1_10D vs M1_10E
Supplementary Table S4. Fold change DEGs
M1_10D vs M1_10E
gene_name	log2foldchange	minus_log10P
FKBP5	5.09120812	90.4243989999271
SAA1	6.740342155	50.1325027366706
C1QC	4.867263359	46.2696838766974
C1QB	5.004427558	45.9136205990349
TSC22D3	4.42837601	43.9486555643305
SAMSN1	4.731532495	43.9486555643305
C1QA	5.480335915	43.3657181257988
SIX3	3.796862543	39.7131137999928
IL1R2	3.491846856	33.3639625829753
B3GNT5	3.680897178	32.056029157511
CD163	3.471080129	31.2435106498333
ZBTB16	7.01494851	31.0572190194665
VSIG4	4.234341582	28.0518256541393
FPR1	5.884387493	26.3549078421634
FLT1	3.903436001	25.0460611143721
CXCL11	2.989901365	24.7891269298476
COPS8	2.778299897	24.5620089419759
SCG2	-3.232425634	22.8342517697621
ABLIM3	2.713633121	22.492492504773
MRC1	3.301931238	21.8576769257798
FBLN5	2.752936181	21.7299390581908
ZNF385B	3.793996374	19.7523836576651
CD24	3.253956044	19.0970566859646
LRRK2	2.995937705	18.5608778235101
LOX	3.053229911	18.1361747570164
DUSP1	3.210827605	17.9161321935845
FPR2	3.85062217	17.8890144995399
MT2A	2.774207096	16.1154014933468
ENPP5	4.335733378	16.0811763256563
FMN1	2.274817933	15.2392120425112
RP11-88I21.1	6.003214363	14.9361351901172
MCPH1-AS1	2.386495364	14.534154883923
RGS17	3.506790745	13.7688406839835
AC092484.1	2.534092237	13.67062232785
PER1	2.355663498	13.5316042809982
CXCL10	2.709183924	13.5258629013015
OLFML2B	2.691482879	13.5192390418908
PDK4	2.510927339	13.0050085888564
UNC13C	3.421036064	12.7860275373121
GLUL	2.36847024	12.2255089672915
FGD2	3.008988854	11.938708283399
OSR1	5.599910456	11.921256997236
RHOB	2.233230941	11.7677432803705
TRMT6	2.008340424	11.2177173135366
KCNE1	3.700439395	11.1468909870994
AIM1	1.992215597	11.0322892841
RP11-404O13.5	-3.011054242	10.9819901027284
C1orf162	2.69514543	10.9759583577978
DPP4	2.702903917	10.7560213507392
LYVE1	4.523560869	10.7207608181921
NNMT	3.39884524	10.4486780584226
RP11-701P16.5	2.375866993	10.1326867692511
F2RL1	2.95538907	10.1028813171777
KDR	3.212993725	9.82494330585545
AC007879.7	2.032240497	9.73477149548041
TMEM150C	2.200469249	9.682418407498
LGALS17A	2.82851952	9.682418407498
KIAA0513	2.456700196	9.64045352287583
MMP19	1.99446486	9.52532360411197
PDE11A	5.491850181	9.39354863936691
GLDN	2.872020151	9.36702360543108
SPOCK1	2.13536102	9.35341561452604
AC007879.2	2.288569579	9.08000378070636
GCNT1	1.88660045	9.02661729962217
SRPX	2.035284828	8.91065303114221
EPHA3	2.840103447	8.65791487253248
RP11-476D10.1	3.273018208	8.51402374720029
HECW1	2.706148861	8.48004950176716
FAM198B	-2.104486526	8.45394642678684
MITF	-1.687287895	8.31844879466119
SIX2	2.312097274	8.2927768778154
FDX1	1.841870039	8.19124010656847
HEY1	3.276631796	8.17316364862739
HLA-DQB1	2.10560721	8.04465818659056
C19orf35	2.189342544	8.04465818659056
SH2D4A	1.789905627	7.90046709315722
ERGIC1	1.748029069	7.80594241431437
CYSLTR2	2.4886187	7.78532500610663
NR4A3	-1.851707348	7.74427105889867
C3AR1	1.764337751	7.6486555667392
KCCAT211	4.329122216	7.61287455393081
DKK2	1.650785613	7.49647681810047
JAG1	1.894340038	7.41866818258841
MT1E	2.141133884	7.40224126763301
SCD5	1.644447116	7.3591909875069
TMEM236	2.237989375	7.21872914834001
PPP1R1A	2.797736827	7.21872914834001
CLEC7A	2.088405636	7.21356265242585
GRAMD3	2.027296106	7.20182829334798
RP11-404O13.4	-2.822729071	7.20024680527191
MAP2	1.998683217	7.15016679447629
ZP4	3.961930941	7.13705350005214
ATOH8	3.005294105	7.10281674967587
SNAI2	2.034858905	7.0951257008877
COPS8P2	2.379315615	7.06569620297882
PPBP	2.449852573	7.06136252377859
ENPP4	1.744128759	7.02741479909527
MGAM2	1.791715963	7.02741479909527
KCNJ15	1.996245687	7.00438152530022
SAA2	4.824425968	6.90570836943076
TREM2	-1.529395696	6.84358729487988
SH3PXD2B	1.61925493	6.77073041286773
JDP2	1.77259991	6.76462150565465
CH507-396I9.6	3.597561876	6.7205566591389
HLA-DMA	1.600454848	6.69267892106201
RCAN1	1.59823694	6.68445454858941
KCNJ11	2.207325063	6.63667405007943
ADORA3	1.833309631	6.61503889916509
CCL20	2.120187456	6.47093411563675
IL1RL1	3.783375134	6.47093411563675
EPS8	1.480917835	6.46562719535463
PTAFR	2.093729728	6.4129932735825
RP11-114H23.1	-2.281285284	6.33292338160279
RDX	1.455707584	6.26695237560378
HLA-DPB1	1.964427988	6.24766106621634
FAT2	-2.081441369	6.17792531412053
TFCP2L1	3.930736178	6.16550051571454
LINC01181	-2.422904795	6.14211477327935
ACSL1	1.786324219	6.14211477327935
P2RY1	1.657899251	6.05144940511508
HLA-DRA	1.704202294	6.05144940511508
COL4A1	1.605752193	6.04815335509185
AKAP12	2.001741482	6.00709311319412
CAV1	2.040037371	6.00709311319412
FAM135B	-1.52346209	6.00104156124709
ARL4A	1.65420658	5.92598879973762
IL18R1	2.727060607	5.90120706932408
IL1RN	-1.761628873	5.884030566224
CTSC	1.561454629	5.86984864510765
FAM65B	1.950023773	5.86948651735889
CIITA	1.905935587	5.86467719491855
BCL11A	-1.71116287	5.83814104320458
2024-09-04	1.862257733	5.69703817111785
GAS1	2.161225718	5.69703817111785
RHOH	1.637640492	5.64735541599288
CLTCL1	2.002335306	5.61997721680225
SYT12	-3.024660249	5.6126208141877
PPP3CA	1.449746893	5.51243440245968
RP11-13A1.1	-1.811201526	5.44851146129716
CEACAM1	1.747310285	5.4326699360231
NUPR1	2.119453122	5.40166238054936
ELL2	1.429986587	5.3922434874215
LSP1	-1.791813402	5.33024280864963
RASAL1	-2.245643457	5.31570811883501
CRISPLD1	2.219566442	5.28624381745103
SLC6A9	1.985879032	5.27514759563891
ANGPTL4	1.934680245	5.25251337289448
AC079630.4	1.900892029	5.17424696728744
KCNJ2	1.603149809	5.16765774788885
GBP7	2.777607428	5.04919816508288
FAM19A3	-3.606655208	5.04675599114958
BAALC	-2.020332023	5.04420276702725
CYP7B1	1.549178816	5.04420276702725
ZNF474	3.135776297	5.04420276702725
LAMP3	1.583491321	5.02311569608977
KLF4	1.843588247	4.9991777787863
IGF2BP3	1.840117794	4.92174722945118
AC105760.2	2.638901184	4.90839484983195
HLA-DPA1	1.68242862	4.90201427254365
PLA2G7	-1.579528038	4.88900738810829
GLUD2	1.418829263	4.86919076811664
EOMES	1.568953162	4.83826983610604
PDPN	-2.141660343	4.81453708035801
NAGS	1.858307764	4.78370594806509
SMIM3	1.521643636	4.78182909109158
GJB2	1.670751169	4.77237387926611
RTN4RL1	3.818758255	4.75628559776153
FLJ20021	1.580623723	4.74837714810609
APOBEC3A	1.920031822	4.72182339851768
TPST1	1.278431545	4.69546267387065
RNF144B	1.699095836	4.69546267387065
LPL	1.278150006	4.58465027669793
ACP5	-1.622279658	4.55199079974693
MGAM	1.668161625	4.51985361913643
CRISPLD2	1.334095933	4.42581915245414
TCN2	2.228818766	4.3906493582642
JAKMIP2	-2.499844711	4.29220117757079
RP11-517I3.1	3.598258053	4.26971808619475
TBX15	1.465153988	4.2547338961924
TLR4	1.734393034	4.2547338961924
OSBPL6	2.035624081	4.249820900293
MET	1.827827828	4.24510253380946
RIMKLA	1.692265954	4.19214086886508
PCDHGA11	-1.624918696	4.1615122482908
RGL1	1.269812645	4.13894484394823
GIMAP4	1.277525166	4.13894484394823
KLF9	1.383729565	4.13894484394823
TET3	1.40593039	4.13894484394823
CEBPD	1.529496044	4.13894484394823
VSTM2L	1.76851376	4.13894484394823
RP11-59D5__B.2	1.980008659	4.13894484394823
CYP2R1	2.067314324	4.13894484394823
RP11-517I3.2	2.18609636	4.13694254415454
PTGS1	-1.700199673	4.12614093167966
ZFP36L1	1.30393019	4.11902228789566
IL15	1.668445122	4.08793417509084
AFAP1L1	1.84773171	4.08793417509084
HLA-DMB	2.048363188	4.06591761464034
CLDN1	-1.981383524	4.06189617331983
FAM20A	1.432810366	4.05610549529539
HSD11B2	2.906890159	4.05610549529539
CSF2	-2.369232536	4.05419479439468
MNDA	2.965783777	4.02857892950848
SERPINE1	1.772775761	4.01904970966807
CD1C	-1.544462538	4.00701212901474
ADGRE3	-2.643854552	3.97588107462841
WNT16	4.969621155	3.95719680736269
PLEKHA6	1.770148881	3.92733582974793
RP11-85G21.2	3.268487913	3.90356289670231
ZC3H12C	1.441758081	3.87569630247449
RNASE1	1.65025427	3.85257352199306
SDS	-1.788194354	3.84166324538686
IFIT2	1.240780283	3.8195929323258
GRIP1	-1.652888757	3.81489752058506
CTGF	1.561750566	3.78993753108755
GADD45B	1.379311022	3.78884370982174
P2RY14	3.139550653	3.78884370982174
CD84	-1.26889619	3.76922784676867
HSPA5	1.274168646	3.76839726419788
HBEGF	-1.437125246	3.73915954178532
DGKA	1.540568687	3.70054604157911
TRIM22	1.377514129	3.68527338725133
CACNA1E	-1.624647017	3.67313175313358
CDK15	1.988318286	3.66294593515002
FZD7	1.546246442	3.63184943830116
HLA-DQA1	1.7020159	3.61046908589542
LINC01010	-1.552114509	3.61042345056164
CD38	1.368876654	3.60513384544647
GCH1	1.405401107	3.59231363325878
RP11-20G13.2	-2.210358645	3.58580414535279
ITPKC	1.549580512	3.58580414535279
PDIA4	1.324639285	3.58347863027228
METTL7B	1.189537975	3.56443334174698
TFPI	1.311938499	3.55415960236606
FLT3	1.680788191	3.54607954211453
RP11-184M15.1	1.188287327	3.53968442506427
BATF3	1.540015267	3.53876957129546
NBEAP1	1.611750921	3.51678643313452
CALN1	2.011713549	3.51678643313452
MCF2L2	3.369232603	3.50121086624083
PSTPIP2	1.279963387	3.49898904682765
SSBP2	1.32973687	3.49054119161858
PRKAR2B	1.418300232	3.48027763191125
PLEKHA7	2.617977366	3.47426961579227
EGR2	-1.158255707	3.47018621776952
SLC2A5	1.389274666	3.4682643376232
SLAMF6	-1.202332843	3.46319959862893
RP11-347C12.3	-2.378510376	3.44799940063889
RP11-709A23.1	-2.726621926	3.41620834997066
RP11-70C1.1	-1.579085337	3.41289621781899
NTRK1	2.710493049	3.41251719037504
COL13A1	-2.048579168	3.40631418610037
ST5	1.18841699	3.40555741956897
F2RL3	3.949958001	3.40309003331518
STON2	1.472042574	3.37256838255362
SNX7	1.240725624	3.37204132317327
TGM3	-1.823379415	3.36050329045879
SLC44A5	-1.345239169	3.36050329045879
TRIB3	1.35587838	3.35896575421666
CA12	1.614744281	3.3526551885728
DPF3	-1.14809182	3.33802445178955
RP11-20G13.3	-1.913210915	3.33409323964137
TIMP3	-1.496649648	3.32249046788881
PECAM1	-1.11574989	3.28459242307158
RP11-102K13.5	1.793161861	3.28193928088243
RHOD	-4.035619652	3.2810482730439
ONECUT2	1.316626284	3.26141193304166
NKX3-1	1.700909549	3.26141193304166
LINGO3	2.281094358	3.25279537588798
LHX9	1.354971145	3.2495118697396
CAPN14	5.15649759	3.22836611189815
HERPUD1	1.331387046	3.21918416220962
GFRA2	1.913288564	3.20861752338477
TRIM67	1.433986834	3.20631644737747
RP11-18B16.2	-1.863425988	3.18418587767978
IL10RA	1.406844737	3.16260902613022
TNFSF13B	1.134718187	3.15918828653806
ELK3	1.283605754	3.15899963470926
PDGFRA	1.485479694	3.1577388734495
RP11-355F16.1	-2.121107709	3.15609206282239
ARHGAP20	1.246780278	3.15400595017547
KRT5	2.393914144	3.14602935738278
PIGR	-1.983320225	3.14077861839521
AQP9	2.536052672	3.14077861839521
NUDT16P1	1.767681817	3.14069912380193
IL18BP	1.09359864	3.12731930876764
IFITM1	1.125267077	3.1261127992089
ADCY8	-1.069287528	3.10953162541447
SIX3-AS1	2.70043932	3.10953162541447
FAS	1.238551929	3.10312674120798
CLCF1	1.309521788	3.09093255646475
FAM26F	1.552808901	3.06872958478506
PLIN2	1.209367398	3.0512182503044
THSD7A	1.185162019	3.02415969617883
GALNT14	1.513847036	3.02415969617883
C22orf42	1.467344812	3.01866091043802
CSF1	-1.282020997	2.9879074048166
AC012354.6	3.347922014	2.98672982570319
AC012613.2	2.197939346	2.9832571191751
CXCL5	1.808319016	2.97585934877817
RP11-527N22.1	-1.306538663	2.97254144647274
ZNF385D	-1.267539358	2.9660135179097
CIR1	-1.044827105	2.96158144442332
HSPG2	-1.25665275	2.95790796885127
MPRIP	1.288574039	2.95480378655069
TREML3P	-1.450392179	2.94885159703584
APOL4	1.392091565	2.94759516355697
LPAR4	-2.330643915	2.94403740650136
COL4A2	1.182388357	2.93180473945207
SGK1	-1.231224095	2.92770925259057
HMGN1P5	-2.459430095	2.9220375741297
LINC00284	3.02236704	2.90856538734133
TWIST1	1.273260665	2.89536375047483
GAREM	1.303139481	2.88690174417348
MYO5C	1.69801763	2.87177847243978
TBX21	1.318317258	2.87138214632595
OCSTAMP	-1.418434107	2.87032243008457
CLIC5	1.247234105	2.8670296901235
PCDHB8	1.278345255	2.8670296901235
CLDN7	1.46344122	2.86552728539254
FRY	1.090261718	2.85359723658566
COL8A1	1.969822071	2.85359112408552
RP11-536N17.1	2.818759132	2.82983484700213
HOXD8	1.666262786	2.82883765946709
RP11-713M15.2	1.30294059	2.82585355930584
SIRPB2	1.535254796	2.81578292925475
GRID1	-2.317027674	2.79141700040685
ASNS	1.324149645	2.77504792504193
NCF1B	1.310317922	2.77140258902535
HSPB7	-1.333853058	2.73059162894916
PRKCE	1.415892134	2.72887592557107
SLA	1.172583035	2.72702070548772
RASL11B	1.539210952	2.71946139847637
CD83	-1.410146421	2.71564485488585
ALOX5AP	1.016745326	2.70276182828699
ADD2	-1.116438133	2.66949116330609
IDO1	1.357697626	2.66035970959186
KMO	-1.114184621	2.65017507674048
CHRNA9	1.640168174	2.65017507674048
CPM	1.366911714	2.64498353976809
CXADR	-1.406890628	2.62961562428513
ASCL2	1.438270032	2.61945277291636
JADE1	1.141294928	2.61130179561747
CTD-2337A12.1	2.736965073	2.60687694399248
IL36B	-1.62162517	2.59252808915656
RNF150	1.24259787	2.57222450344817
PMAIP1	1.155679042	2.56814337393781
PCDHB7	1.591075844	2.56630688770124
TES	1.208183983	2.5518265644236
VAMP5	1.296471578	2.54571611515292
MERTK	1.069578232	2.52805695399999
EHF	-1.58202634	2.51815453580611
SCD	-1.385319381	2.51815453580611
ATP6V0D2	-1.338104258	2.51815453580611
BHLHE22	1.1484849	2.51815453580611
TNFRSF8	1.544773641	2.51815453580611
AOX1	1.61183329	2.51815453580611
CD7	1.310340375	2.5028233690139
EVL	-1.090366181	2.48980292169075
FGF10	1.492704237	2.48375055682677
KCNMB1	1.204242561	2.47410655484613
FCAMR	-2.649090686	2.47021275554146
KLHL38	1.339749573	2.46710361190713
CASS4	-0.971377708	2.45987391039475
TNFSF14	-1.216205242	2.45528420957129
CALD1	-3.90688577	2.45194119332213
RP11-347H15.1	-2.016872487	2.45194119332213
ADAMTS8	-1.097210457	2.45194119332213
HGF	1.658773951	2.45056241969872
SNTG1	-2.046011107	2.44886508906157
AOC1	-1.060649385	2.44886508906157
CTD-3116E22.8	3.285400619	2.4368386056077
TNFAIP8L3	1.052487339	2.43029398064616
ATP2B4	1.206357642	2.43029398064616
SLFN11	1.032413587	2.4128426216983
SIGLEC14	1.522226983	2.4128426216983
IL32	1.167581421	2.40975428331753
CNKSR3	1.36734102	2.40770750255253
FAM49B	0.983382423	2.39881509505684
SESN1	1.130060888	2.39881509505684
PCDH1	-1.273323128	2.38472184238504
SAP30	0.967352287	2.38472184238504
DAPL1	2.915606867	2.38410743935092
PCDHGC5	-1.428157712	2.3452442609693
TMPRSS13	1.764286348	2.3452442609693
RP11-320G24.1	-1.620150874	2.33547788218925
PKP2	2.224786907	2.32736750416163
MEGF10	-1.368685534	2.3103159420141
CYB5A	0.951649497	2.30073403310818
RASL11A	-1.239879358	2.28793598688829
NRGN	-1.043757139	2.25891224346517
RP11-217B7.2	-1.28269236	2.24686780534022
DLG2	1.465435606	2.23981793984295
ZBED3	1.1586604	2.23735166126229
MAPT	2.287162616	2.23503570131775
ADRB1	1.0686484	2.22853199094118
LIPN	-1.225880898	2.21861973723502
KIF7	2.658210919	2.21841180065893
PTGIS	-2.2307785	2.21685892032674
NCOA7	0.944103838	2.21221868560366
PTGS2	-1.410490597	2.20942201914312
RORB	0.964773725	2.19322200555167
CAP2	1.29545618	2.19109499597801
RP11-798M19.6	2.333900523	2.19005177930148
CALCRL	3.608806487	2.18765588592194
TNFSF10	1.005237493	2.1759113480368
BCL2A1	-0.97310083	2.16756940334633
C1QL1	-1.317799669	2.16542180750247
BSPRY	1.715270679	2.15809204044276
ALDH1L2	1.158635129	2.14773807694104
MYOZ1	-1.566102736	2.14129013029149
OXR1	-0.942179265	2.14047304262398
RP1-8B1.4	2.336283133	2.14047304262398
AFF3	-1.71313293	2.13896342536891
INA	0.985083263	2.13567401447765
CXCL9	1.266191614	2.13567401447765
NEURL1B	-1.379451202	2.13559708380437
RGCC	-0.971174352	2.13243832160598
FYB	0.926062895	2.1182091549067
INPP4B	1.249760754	2.10282174309837
SH2D2A	1.206633985	2.09983857223693
RP11-363E7.4	1.389849506	2.09919633329872
ARMC12	4.544313848	2.09203195674429
PPFIA2	1.790077214	2.09074546792077
DEFB1	2.266786512	2.0872991800691
RP11-261C10.7	-1.405638085	2.08597356541594
TRERF1	-1.03709518	2.08597356541594
SLAMF9	-1.261085576	2.08016803179369
ABCG2	-1.095432065	2.07355311546177
TBXAS1	0.956320862	2.06467628447898
IFNGR1	1.069453295	2.06467628447898
XIRP1	1.245059753	2.05944014363779
FZD3	1.16039109	2.05239849452388
CLEC5A	1.07298734	2.05125346410067
TPBG	1.174374194	2.05125346410067
ADRA1D	2.362569802	2.05125346410067
FCRLA	-1.139800318	2.0370945472782
CALM2	1.041894041	2.03592704283017
DDIT3	1.147227421	2.02815556050697
RP11-680H20.2	2.194377919	2.02815556050697
NDRG2	-1.011123988	2.01618042403012
DNAH11	-1.180812798	2.01190521009568
ZNF330	0.975016676	2.01190521009568
TEK	3.137502046	2.01190521009568
VASH1	-0.948545007	2.00508362281152
NEBL	2.194377916	2.002164392989
SECTM1	1.004342091	2.00108326321816
GFPT2	1.086668716	2.00108326321816
TACC2	-0.962102971	1.97877473071506
CDK5R1	1.199142931	1.97268025034911
ANKRD35	1.005464973	1.97022441907247
TNN	1.59176793	1.96911122296445
NEK6	-0.924277973	1.96081360664186
RP11-44K6.4	1.209671487	1.95608312907821
SSTR2	1.049356893	1.94430502100165
DERL3	1.194078425	1.94430502100165
RNF175	1.135409358	1.94384457931359
GIMAP6	0.946503639	1.94181994663282
BCL2L1	0.928347135	1.94147299748321
PHGDH	1.006037637	1.94147299748321
SLC2A13	1.18403288	1.93516688333046
BIRC3	1.259128927	1.93449858326453
IL36RN	-1.642876415	1.92990209024206
FAM26E	1.019172538	1.92846202857823
NPTXR	-1.017008317	1.92195379666796
KIF21B	-1.063823727	1.91379861027165
LINC00525	1.689831815	1.90852600145919
PYGB	1.006183349	1.90621075915684
SERPINF1	1.2732687	1.8975589140921
OCLN	1.387730406	1.89368874972069
IL31RA	1.109373892	1.88848857747254
IL11	-1.424423101	1.88830664672137
GABRA4	-1.973363524	1.88459602122445
LAMB1	1.510387526	1.88459602122445
ALOXE3	1.772132631	1.88459602122445
FAIM	-0.98226653	1.88354825934729
RP11-230G5.2	1.35130556	1.87790546091484
DIRAS2	-1.323703681	1.86963448953116
PLEK2	0.980866063	1.86006938195545
DDR1	-1.546893559	1.85794632571362
TBC1D2	-0.982822247	1.85563884632835
NCF1	0.899700058	1.85072088875253
TGFA	-1.18144627	1.84177674251426
GCLC	0.879672124	1.83093457067853
AC139712.2	-1.160533376	1.82870963657965
TRAC	-1.104450702	1.81716961139687
GPR88	-1.533178985	1.81263403992498
ADRB2	1.138500786	1.81263403992498
AC073046.25	1.302796471	1.81250942974022
ZNF536	-1.529252236	1.80495842799269
TMEM50B	1.099703902	1.80495842799269
CD52	-0.946566442	1.79926775315383
CAPG	1.055501411	1.79926775315383
RP11-347E10.1	1.752562565	1.79488777098858
RP11-139H14.5	-2.6020336	1.7944266452641
LINC01093	2.042644245	1.79434428596605
BPI	-0.922872628	1.78912258787206
MT1X	1.594645367	1.78912258787206
AC092570.3	2.718817374	1.78717157038529
ACER2	1.029649808	1.78704085810171
NXPH2	1.045152273	1.77392468095692
TMEM150A	1.089657059	1.77284605528852
CDH2	1.175248319	1.77284605528852
STXBP5L	-1.50999964	1.7612127232135
MSR1	0.857426818	1.75412156722206
CADM2	1.099536028	1.74968188644379
CHAC1	1.145176264	1.74270548955136
CCDC109B	1.259915809	1.74270548955136
RBM24	1.611434901	1.74200120136389
KCNJ5	-1.932884512	1.7407148387554
FAP	-1.095426202	1.7407148387554
TMEM165	1.000500464	1.7407148387554
CASP5	1.135777007	1.7407148387554
AC084290.2	3.672421614	1.7407148387554
ZCCHC6	0.915286467	1.73924423839443
NES	-0.985249212	1.73916177848452
FCGBP	1.989658064	1.73916177848452
MFGE8	1.0680598	1.73306946696292
TLR2	0.968494936	1.7322659607563
RP11-347H15.5	-3.280103592	1.71855549959139
PHLDA3	-1.083013484	1.71743683760489
LTA	1.050872567	1.70932733686401
SLC27A2	1.679850745	1.70200999600928
SLC12A8	-1.03185844	1.69427585646478
PAX6	2.584961788	1.68965107248808
SIGLEC17P	-2.423209136	1.68933830824781
CRELD2	1.055111675	1.68933830824781
ISM2	3.560711701	1.68933830824781
PLXDC2	-0.834622472	1.67861172543102
SPINT2	1.494764906	1.67727854739606
CCDC74A	-0.999999536	1.67269730921421
TMEM243	1.425404484	1.66608302739212
RP11-523O18.5	-1.689069884	1.65555259542296
CD48	-1.002295054	1.64793439223678
RP11-383J24.1	-1.48288971	1.64661491088562
TNNI2	-1.921388836	1.64654319947813
PLSCR1	0.912775519	1.64340100062189
RP11-705C15.3	-1.410240908	1.64328778594208
LAIR1	0.836078247	1.64328778594208
CD1A	-1.458105405	1.63518357442625
SSBP3	-0.800981386	1.6307219223576
IPCEF1	-1.214904992	1.63025360916793
RGS7BP	1.27436265	1.62790652421926
MRVI1	1.911772948	1.61658948236156
CD226	1.070389573	1.61632666994839
TEX29	1.662965183	1.61632666994839
FRG2FP	-1.648287446	1.60970845219047
RGS1	0.945733685	1.60447364727347
SESN2	1.102948565	1.58727802528939
RP3-337D23.3	3.807350085	1.58727802528939
NCF1C	1.114320016	1.58524540262326
SHROOM2	-1.313352585	1.57526596257873
FXYD6	1.231449842	1.55996780916434
RP11-21C4.1	1.001237975	1.55866739456103
PCDHGB4	-0.969377949	1.55254058956717
TGFBI	0.954751467	1.55131622591877
TTC9	-0.997131874	1.54932138270618
CST7	1.192160465	1.54359345028968
CXCL13	2.133266436	1.54359345028968
COL19A1	-1.275417474	1.54297222607983
BHLHA15	1.859401719	1.54297222607983
SHC3	-1.231013292	1.54224851015527
KCTD3	0.960629801	1.53570064300091
IL15RA	0.942467597	1.53021648327545
NRCAM	1.125805286	1.53021648327545
SMAP2	0.8358473	1.52706370501515
ZNF366	-1.198932851	1.51917795066919
INHBE	1.486624892	1.51819242961962
ITGA5	0.854568163	1.51114491340906
NID2	-3.08745902	1.51060306232496
CLIP2	-1.104079983	1.51060306232496
SGMS2	1.021146095	1.51060306232496
IRAK3	1.075238137	1.51060306232496
RP11-32B5.8	1.778973229	1.50755471310647
RP11-254I22.1	2.440572005	1.50729829611774
PANX1	0.942692348	1.50217084830331
TANC1	0.807253101	1.50183730005196
ATF4	0.859096354	1.50183730005196
NPR1	1.260009008	1.49869767037288
DLG3	1.157541573	1.49631029015549
COL24A1	-1.406869307	1.49071073972076
MAP2K6	1.482941787	1.47821361542879
GBP1	0.809526706	1.46714057927332
POU4F2	0.902831584	1.46613485882298
INSR	0.897150172	1.46092631676026
FLRT1	1.309753623	1.45918881527905
CD1E	-2.999996118	1.44794495931245
ADAMTS15	-0.921471551	1.44794495931245
DENND4C	0.918320608	1.44794495931245
PSAT1	1.125125305	1.44794495931245
P2RX7	0.975366399	1.43469912483711
AIM2	0.785938609	1.43159199062101
FOXN2	0.901112822	1.42878047812972
SMAGP	-1.0320607	1.42741904860077
TNIK	0.80472343	1.41973902763864
SFRP1	1.015267029	1.41522001704515
DNAJC6	0.998028002	1.41112092044497
NRAP	-1.706267682	1.41096446605936
KCNC4	-0.986578921	1.4107491262853
ZFPM2	0.957193695	1.40568145262911
ARL4D	1.034366946	1.40568145262911
RP11-290L1.3	-0.849035029	1.40014800802792
ARAP3	-0.856792242	1.3986163629591
MCM8	0.937716	1.39810597751215
MAP3K7CL	1.057693277	1.39565826580168
RP11-79H23.3	1.224706555	1.39565826580168
GOLGA6L10	3.491849354	1.39203461603037
CPEB3	0.925211584	1.38891143135466
RGAG1	1.412781748	1.38803179114436
MAS1	-1.304129629	1.38688485702164
CFL1P1	-0.991282329	1.37973506766874
KANK1	0.914063187	1.37909849960753
KLHL33	2.523561156	1.36987276109042
IL12RB2	0.800203055	1.36773830668711
ITPKB	-0.877400867	1.36407547163401
HYDIN2	-1.328470222	1.36342436000801
MBNL2	1.04534929	1.36220051301788
SRPX2	0.760786489	1.35974225032172
PXK	0.843308722	1.35793234392606
PC	-0.931981096	1.35336975847313
BANCR	2.544319681	1.35157684135585
C16orf54	-0.835111911	1.34853865756838
AC008063.2	3.123380165	1.34853865756838
LRRC32	-1.488746148	1.34635515619614
CDH23	-1.066883079	1.33483211860087
AC022816.2	1.319580602	1.33289166143682
RP11-1152H15.1	-1.122171221	1.3255855805339
AF131215.8	1.55254125	1.3255855805339
KCNJ12	1.916168409	1.32338434161337
KIF25-AS1	-1.197231708	1.31907087119431
ADCY6	-1.201511742	1.31551927396865
ARHGAP6	-0.954195838	1.31551927396865
IFIT3	0.800505393	1.31551927396865
AK8	-1.337034078	1.31491199955715
TMEM200A	-0.736662783	1.30973144097975
ATP1B2	0.951007656	1.30401694088526
CMAHP	1.059942815	1.3027691002846
SHC4	-1.676956954	1.3012707312389
