# Supplementary material for: Dexamethasone drives macrophage repolarization linked to increased triple-negative breast cancer aggressiveness
Source: Cell Death Dis. 2025 Dec 19;17(1):114. doi: 10.1038/s41419-025-08363-9 (PMC12847883; doi:10.1038/s41419-025-08363-9)
Supplement: Supplementary file 4 — Supplementary Table S5 [file 41419_2025_8363_MOESM4_ESM.xlsx]

## Sheet: M1_8D vs M1_8E. Up
Supplementary Table S5. Pathway analysis
M1_8D vs M1_8E. Upregulated DEGs
Category	Term	Count	%	PValue	Genes	List Total	Pop Hits	Pop Total	Fold Enrichment	Bonferroni	Benjamini	FDR
BBID	109.Chemokine_families	6	0.3692307692307692	0.0531494	6373, 6387, 6357, 6367, 6359, 3627	32	27	388	2.694444444444444	0.9446756243920753	1.0	1.0
BIOCARTA	h_th1th2Pathway:Th1/Th2 Differentiation	7	0.43076923076923074	0.00806916	3459, 8809, 942, 3122, 3595, 8856, 3460	154	20	1623	3.688636363636364	0.8331263584870531	1.0	1.0
BIOCARTA	h_tidPathway:Chaperones modulate interferon Signaling Pathway	6	0.3692307692307692	0.0272827	7132, 3459, 3303, 10083, 8825, 3460	154	19	1623	3.328092959671907	0.9977866572219499	1.0	1.0
BIOCARTA	h_npp1Pathway:Regulators of Bone Mineralization	4	0.24615384615384617	0.060103	5167, 1285, 1284, 1282	154	10	1623	4.215584415584416	0.9999988760740586	1.0	1.0
GOTERM_BP_DIRECT	GO:0045944~positive regulation of transcription from RNA polymerase II promoter	168	10.338461538461537	2.8224e-18	3082, 22877, 9464, 11063, 2034, 3087, 220992, 8092, 2150, 84327, 3239, 4609, 2302, 6909, 3235, 3234, 6469, 10891, 84441, 2309, 2308, 51804, 3091, 8028, 22806, 343472, 7291, 22885, 3491, 2833, 2313, 5028, 284443, 5308, 1747, 7582, 6496, 6495, 4233, 7589, 3662, 219541, 9480, 2297, 2296, 2295, 7581, 652, 256643, 11166, 4862, 30009, 6886, 10472, 4086, 245806, 8320, 8600, 4088, 4760, 6423, 5454, 4487,…	1363	1204	19357	1.9816410448907165	1.465670725745419E-14	1.465670725745419E-14	1.441962591533477E-14
GOTERM_BP_DIRECT	GO:0006357~regulation of transcription from RNA polymerase II promoter	214	13.169230769230769	1.24614e-17	22877, 619279, 11063, 2672, 3087, 8092, 431707, 84327, 2304, 4609, 2302, 6909, 79776, 283248, 83595, 4601, 2309, 57507, 2308, 3091, 3090, 94234, 344167, 22882, 7570, 145258, 2313, 2310, 284443, 6913, 7582, 6496, 6495, 7589, 3662, 7581, 493, 4862, 11166, 30009, 817, 4086, 8320, 4088, 4760, 4762, 201501, 7592, 6938, 6932, 5724, 9421, 345462, 7005, 11262, 80317, 4094, 117143, 80320, 10736, 51562, 64…	1363	1711	19357	1.7762576363807105	6.471209081203865E-14	3.2356045406019324E-14	3.183266627755685E-14
GOTERM_BP_DIRECT	GO:0001525~angiogenesis	58	3.569230769230769	7.70193e-16	9421, 7045, 9464, 2034, 151, 2702, 60675, 81575, 83478, 634, 3678, 4327, 51129, 2549, 7010, 3091, 23411, 285, 2833, 2752, 79924, 4897, 10267, 4856, 29072, 9047, 8751, 11082, 1284, 2296, 221981, 2050, 57007, 2049, 2324, 2048, 2004, 51421, 2321, 23462, 54538, 6886, 857, 56913, 4240, 5054, 8325, 4880, 3791, 1295, 182, 1490, 187, 388, 54345, 2255, 153090, 10203	1363	247	19357	3.3348264277715565	4.0357717168149065E-12	1.3332033527057049E-12	1.3116379605186685E-12
GOTERM_BP_DIRECT	GO:0000122~negative regulation of transcription from RNA polymerase II promoter	122	7.5076923076923086	7.72788e-10	11063, 2672, 359948, 3087, 8092, 390598, 6591, 2304, 4609, 2302, 6909, 3235, 3234, 23286, 6469, 4601, 2309, 2308, 57507, 3090, 94234, 22882, 7291, 7050, 23613, 145258, 8819, 6913, 5308, 6495, 7466, 7181, 2296, 652, 1991, 30009, 6886, 10472, 333929, 134701, 8320, 8600, 4088, 4487, 441478, 93166, 9099, 23316, 55079, 51274, 3303, 3148, 84733, 668, 10365, 9421, 346157, 5187, 90523, 80317, 274, 4094, …	1363	983	19357	1.7625786574256865	4.013078016562588E-6	9.568350803769225E-7	9.413576787301555E-7
GOTERM_BP_DIRECT	GO:0007411~axon guidance	40	2.4615384615384617	9.21274e-10	11041, 8633, 8997, 8851, 128434, 2297, 5080, 374946, 2050, 23767, 4804, 55740, 10678, 2049, 2048, 6469, 54538, 5754, 91624, 53942, 57549, 8609, 6387, 25894, 2044, 2042, 57556, 4914, 283659, 56920, 57453, 3908, 10509, 5588, 4897, 627, 1947, 1945, 2637, 1944	1363	189	19357	3.0056636659718095	4.784164159721271E-6	9.568350803769225E-7	9.413576787301555E-7
GOTERM_BP_DIRECT	GO:0030154~cell differentiation	93	5.723076923076923	1.37934e-09	6676, 3087, 29948, 2304, 27245, 81575, 83478, 3399, 83595, 6503, 4327, 2626, 94234, 344167, 10062, 9118, 2242, 116039, 115426, 3174, 5270, 23414, 57556, 2118, 84913, 2313, 51099, 442425, 10509, 120892, 57159, 7525, 5468, 8856, 5228, 64283, 1747, 10468, 4616, 2318, 2516, 9047, 65981, 7025, 7589, 130497, 10272, 353189, 221662, 2297, 7181, 2296, 221981, 9362, 23105, 353500, 1998, 27022, 387755, 1445…	1363	686	19357	1.9253115982793914	7.1628660892608664E-6	1.1938153189529832E-6	1.1745046147758118E-6
GOTERM_BP_DIRECT	GO:0007165~signal transduction	143	8.799999999999999	8.97985e-09	25903, 6196, 5144, 65125, 9984, 6357, 5026, 8412, 2034, 57584, 29948, 23601, 81610, 355, 8809, 169611, 83478, 634, 8527, 91, 8800, 6503, 54518, 2549, 9630, 6362, 3091, 5153, 93145, 8821, 4982, 6367, 9590, 1193, 3491, 57514, 84676, 84433, 6359, 9901, 51655, 56944, 4856, 30811, 85360, 6373, 9002, 118142757, 6374, 4233, 2570, 400581, 55584, 23380, 134, 51267, 10750, 6769, 2209, 91662, 4086, 4881, 63…	1363	1259	19357	1.6130673530623532	4.663126693826847E-5	6.661764840705149E-6	6.5540066572622E-6
GOTERM_BP_DIRECT	GO:0010628~positive regulation of gene expression	72	4.43076923076923	3.07666e-08	6196, 9464, 100506658, 3561, 23400, 388591, 2192, 7481, 4094, 4609, 80326, 51562, 10859, 3399, 10891, 6469, 91, 5457, 8728, 7099, 5074, 7098, 3091, 59, 4783, 9314, 116039, 7291, 1191, 1789, 288, 566, 23493, 3202, 79924, 5468, 8856, 2516, 10984, 130497, 2297, 2296, 5080, 3459, 51384, 652, 972, 2048, 23462, 338, 857, 72, 4821, 4824, 64581, 7475, 4086, 8600, 4088, 5530, 5453, 1490, 23316, 6938, 2707…	1363	513	19357	1.9932295890128844	1.597582312631296E-4	1.9971373915641318E-5	1.9648324539767282E-5
GOTERM_BP_DIRECT	GO:0006935~chemotaxis	27	1.6615384615384614	3.45007e-07	6373, 6374, 6357, 1240, 1238, 57007, 60675, 1673, 1672, 719, 6362, 6387, 5355, 6367, 2242, 3491, 112616, 2833, 3603, 1524, 2358, 2357, 6359, 5724, 10488, 5604, 3627	1363	123	19357	3.1174596925719804	0.0017900172466316366	1.9906899254763653E-4	1.95848927965699E-4
GOTERM_BP_DIRECT	GO:0045893~positive regulation of transcription, DNA-templated	87	5.353846153846154	9.79148e-07	80317, 3087, 8092, 133746, 7481, 117143, 55366, 2304, 4609, 2149, 26471, 3038, 10739, 23286, 10891, 6469, 9935, 83595, 2309, 8609, 2308, 2626, 4261, 51804, 3091, 11074, 10062, 4782, 4783, 79081, 4784, 9314, 116039, 79960, 2118, 10626, 1028, 84913, 2313, 10902, 4774, 5468, 8856, 6877, 6913, 85363, 10346, 25805, 6495, 3662, 23541, 2296, 5080, 2295, 1998, 149628, 652, 972, 23066, 4862, 253738, 30009…	1363	722	19357	1.7112925089880353	0.0050718104746876325	5.084713269814525E-4	5.002464874924401E-4
GOTERM_BP_DIRECT	GO:0060021~palate development	18	1.1076923076923075	2.11946e-06	9249, 5156, 130497, 4487, 116039, 7291, 2295, 25976, 91461, 6591, 59338, 2049, 2048, 6909, 54796, 6469, 10220, 6615	1363	66	19357	3.8732074968318546	0.010946014075238764	0.001000577346430194	9.8439238646483E-4
GOTERM_BP_DIRECT	GO:0051091~positive regulation of sequence-specific DNA binding transcription factor activity	24	1.4769230769230768	6.88171e-06	64581, 11074, 8600, 4088, 4760, 5530, 7984, 4762, 63973, 133746, 2535, 3728, 4808, 3586, 10891, 7546, 5468, 10475, 150372, 4921, 85363, 4824, 10346, 4825	1363	118	19357	2.8884937264508745	0.035105797396805194	0.00263775695264566	0.002595089595814881
GOTERM_BP_DIRECT	GO:0030182~neuron differentiation	30	1.8461538461538463	7.55266e-06	4233, 8851, 79191, 431707, 7481, 430, 51384, 80326, 83696, 3399, 3975, 128408, 56956, 9751, 7475, 8325, 4760, 5454, 343472, 8324, 4762, 63973, 2020, 27319, 2535, 84913, 2016, 10265, 5604, 4858	1363	170	19357	2.5061930861853177	0.03846193636578199	0.00263775695264566	0.002595089595814881
GOTERM_BP_DIRECT	GO:0007275~multicellular organism development	27	1.6615384615384614	7.72252e-06	7301, 4233, 10272, 1000, 1462, 23105, 2050, 3239, 2324, 2322, 1013, 3399, 2321, 51684, 4005, 56999, 4921, 7010, 3791, 5156, 2020, 4914, 3206, 51274, 10461, 30811, 10468	1363	144	19357	2.6628301540719	0.03930971336151501	0.00263775695264566	0.002595089595814881
GOTERM_BP_DIRECT	GO:0002381~immunoglobulin production involved in immunoglobulin mediated immune response	9	0.5538461538461538	8.05372e-06	3109, 3108, 3119, 3117, 3115, 202309, 3113, 3122, 3111	1363	17	19357	7.518579258555954	0.0409606121379561	0.00263775695264566	0.002595089595814881
GOTERM_BP_DIRECT	GO:0006954~inflammatory response	55	3.3846153846153846	8.12712e-06	8534, 6357, 23166, 2150, 53342, 51284, 2149, 8809, 60675, 3554, 345611, 719, 7099, 6362, 7132, 4261, 7098, 7057, 4064, 5473, 6367, 8460, 2833, 2358, 4818, 2357, 566, 5588, 6359, 922, 6373, 6374, 10392, 4671, 1240, 1238, 134, 2687, 54899, 150372, 64581, 4086, 22861, 246778, 140, 9173, 1800, 57413, 5806, 1524, 301, 153090, 5724, 8639, 3627	1363	414	19357	1.8867073555420868	0.04132607996960269	0.00263775695264566	0.002595089595814881
GOTERM_BP_DIRECT	GO:0007267~cell-cell signaling	36	2.215384615384615	1.2659e-05	6373, 7022, 6374, 5122, 5100, 6357, 23166, 151, 2702, 134, 2700, 6469, 712, 10750, 3975, 2706, 2626, 9718, 6362, 7010, 23418, 6423, 3992, 6367, 24145, 24147, 1524, 146, 6359, 10461, 4137, 5228, 1947, 1945, 1944, 3627	1363	230	19357	2.2228843025295864	0.06362420805135938	0.0038669399919717315	0.0038043898361223905
GOTERM_BP_DIRECT	GO:0009611~response to wounding	17	1.0461538461538462	1.47303e-05	6790, 9002, 3691, 5080, 140, 1490, 57413, 3625, 1524, 84417, 4609, 2149, 677, 3399, 7538, 10894, 56649	1363	68	19357	3.5504402054292004	0.0736425980391151	0.004249699564403332	0.004180958034765381
GOTERM_BP_DIRECT	GO:0070098~chemokine-mediated signaling pathway	17	1.0461538461538462	2.1749e-05	6373, 6362, 5473, 6374, 6387, 6357, 6367, 1240, 2296, 2185, 57007, 2833, 1524, 1238, 10936, 6359, 3627	1363	70	19357	3.4489990567026516	0.1067992549610034	0.005944352456745279	0.0058481988641462795
GOTERM_BP_DIRECT	GO:0042475~odontogenesis of dentin-containing tooth	15	0.9230769230769231	2.40134e-05	9421, 7475, 6331, 9464, 5156, 4487, 2296, 431707, 4804, 10018, 652, 2255, 6469, 10468, 1747	1363	56	19357	3.804043077245572	0.11724104455446982	0.005960429655002251	0.005864016003737049
GOTERM_BP_DIRECT	GO:0016525~negative regulation of angiogenesis	24	1.4769230769230768	2.41034e-05	7010, 9510, 51738, 7057, 5176, 161742, 4881, 9314, 23166, 1285, 1284, 2296, 3087, 493, 285, 57556, 2833, 576, 3202, 153090, 5468, 2828, 3627, 1944	1363	127	19357	2.6837973206393952	0.11765357791042175	0.005960429655002251	0.005864016003737049
GOTERM_BP_DIRECT	GO:0033674~positive regulation of kinase activity	17	1.0461538461538462	2.62618e-05	7010, 7301, 3791, 5156, 4233, 2044, 2042, 2050, 4914, 2049, 972, 2324, 2048, 2322, 2321, 10461, 4921	1363	71	19357	3.400421605199797	0.1274884493180224	0.006198981618008068	0.006098709240593725
GOTERM_BP_DIRECT	GO:0032731~positive regulation of interleukin-1 beta production	16	0.9846153846153847	2.84562e-05	91662, 7099, 64581, 10392, 4088, 4671, 4023, 4332, 24145, 22861, 2150, 353514, 10626, 149628, 566, 834	1363	64	19357	3.5504402054292004	0.1373750000683781	0.006424917849976556	0.006320990813697328
GOTERM_BP_DIRECT	GO:0048701~embryonic cranial skeleton morphogenesis	11	0.676923076923077	3.24897e-05	51804, 10736, 652, 6495, 4088, 5156, 4325, 7291, 10265, 6913, 29072	1363	31	19357	5.039334485125316	0.15525587466460844	0.00702994861952995	0.006916234834811961
GOTERM_BP_DIRECT	GO:0043280~positive regulation of cysteine-type endopeptidase activity involved in apoptotic process	14	0.8615384615384615	3.7368e-05	64581, 10392, 5366, 23411, 55075, 1490, 3491, 10018, 4609, 2149, 668, 834, 83595, 4824	1363	51	19357	3.8985225785104944	0.17638776305954273	0.007762072812778343	0.007636516464564713
GOTERM_BP_DIRECT	GO:0030335~positive regulation of cell migration	38	2.3384615384615386	3.91317e-05	3082, 9448, 9480, 23500, 2150, 6591, 7481, 2149, 2324, 2048, 2321, 857, 4249, 3678, 64581, 91663, 7057, 11170, 3791, 131578, 4088, 5530, 5156, 6387, 285966, 7291, 2185, 3491, 57556, 80310, 56920, 10509, 1365, 5962, 85464, 171024, 10488, 6615	1363	262	19357	2.0597973710886968	0.18389702636623528	0.007815798565733369	0.007689373170100477
GOTERM_BP_DIRECT	GO:0090263~positive regulation of canonical Wnt signaling pathway	24	1.4769230769230768	5.13855e-05	65981, 25805, 65125, 4088, 9679, 6423, 25960, 23189, 441478, 3087, 130612, 23500, 55366, 84327, 3728, 57664, 120892, 340419, 2255, 27123, 5754, 857, 10023, 51339	1363	133	19357	2.5627237573022796	0.23421338685730708	0.009176411946233672	0.009027977784191763
GOTERM_BP_DIRECT	GO:0007169~transmembrane receptor protein tyrosine kinase signaling pathway	24	1.4769230769230768	5.13855e-05	7010, 7301, 3791, 5156, 4233, 2242, 2044, 2185, 2042, 2050, 115727, 4914, 2049, 2324, 2048, 2675, 2322, 2321, 7525, 10461, 6503, 627, 924, 4921	1363	133	19357	2.5627237573022796	0.23421338685730708	0.009176411946233672	0.009027977784191763
GOTERM_BP_DIRECT	GO:0060070~canonical Wnt signaling pathway	20	1.2307692307692308	5.28528e-05	7475, 8325, 6478, 6423, 9314, 8324, 2297, 7481, 2535, 83439, 3728, 51384, 80326, 283149, 120892, 340419, 6469, 10023, 6932, 2308	1363	99	19357	2.8690425902458183	0.24002675765548043	0.009176411946233672	0.009027977784191763
GOTERM_BP_DIRECT	GO:0006955~immune response	60	3.6923076923076925	5.40128e-05	8530, 3681, 6398, 6357, 7049, 3122, 3001, 3561, 163351, 6590, 57105, 3119, 3117, 355, 8809, 3115, 3554, 3113, 714, 7099, 6362, 4261, 7057, 5199, 643036, 7850, 4783, 6367, 1075, 2833, 3603, 6359, 924, 10346, 6374, 5167, 1240, 57007, 1238, 972, 1673, 1672, 10673, 2209, 1515, 8600, 4088, 6387, 80329, 3274, 9173, 3109, 6938, 3108, 1524, 2214, 3586, 942, 6932, 5724	1363	497	19357	1.7144982883360322	0.24459124553473943	0.009176411946233672	0.009027977784191763
GOTERM_BP_DIRECT	GO:0043065~positive regulation of apoptotic process	44	2.707692307692308	5.47793e-05	8794, 6196, 8633, 4332, 5366, 3001, 3164, 133746, 29948, 274, 7481, 10018, 389856, 652, 355, 26471, 10537, 10859, 3433, 3399, 81030, 5457, 85477, 1917, 2309, 2308, 1636, 5074, 7098, 4760, 6423, 23411, 9770, 3491, 1191, 388, 664, 3202, 153090, 668, 943, 5468, 7704, 4616	1363	327	19357	1.9109402940536369	0.24759200989021224	0.009176411946233672	0.009027977784191763
GOTERM_BP_DIRECT	GO:0007155~cell adhesion	65	4.0	6.05258e-05	5581, 23769, 7045, 3681, 5100, 1462, 23166, 256076, 100049587, 10417, 89858, 1013, 634, 8406, 4921, 3678, 10894, 7057, 3691, 9635, 2242, 2042, 3491, 4815, 2833, 3728, 117178, 2358, 100133941, 4897, 8778, 1947, 4856, 9486, 7301, 6695, 1000, 1285, 2050, 4628, 57007, 54413, 10154, 5754, 91624, 6404, 4240, 3671, 6387, 4685, 84929, 1295, 23037, 1490, 1524, 2811, 283659, 388, 57453, 56288, 3908, 1365, …	1363	554	19357	1.6662715765552205	0.2697146399921173	0.009822200149268412	0.009663319961989662
GOTERM_BP_DIRECT	GO:0043410~positive regulation of MAPK cascade	27	1.6615384615384614	6.43447e-05	3082, 5581, 51738, 8412, 1000, 151, 154, 134, 652, 2149, 972, 2324, 2322, 2321, 23286, 8844, 7010, 3791, 353514, 4914, 146, 2255, 153090, 2915, 2914, 5604, 85363	1363	162	19357	2.3669601369528	0.28405543805687417	0.010125508845232608	0.00996172245143335
GOTERM_BP_DIRECT	GO:0007200~phospholipase C-activating G-protein coupled receptor signaling pathway	16	0.9846153846153847	7.25189e-05	5032, 9002, 1240, 64805, 10888, 2867, 1524, 2149, 146, 2358, 2357, 84876, 5028, 2828, 2915, 719	1363	69	19357	3.2931619296734613	0.31381263197932063	0.011076202990472801	0.010897038528466307
GOTERM_BP_DIRECT	GO:0050870~positive regulation of T cell activation	11	0.676923076923077	7.90927e-05	3109, 3108, 3119, 51571, 3117, 8600, 3115, 3113, 5588, 3122, 3111	1363	34	19357	4.594687324673083	0.33684365140883654	0.011735092944203253	0.011545270528005858
GOTERM_BP_DIRECT	GO:0002503~peptide antigen assembly with MHC class II protein complex	8	0.49230769230769234	8.72392e-05	3109, 3108, 3119, 3117, 3115, 3113, 3122, 3111	1363	17	19357	6.683181563160848	0.364315448170642	0.012584251780787974	0.012380693693057145
GOTERM_BP_DIRECT	GO:0045892~negative regulation of transcription, DNA-templated	67	4.123076923076923	9.50294e-05	9421, 162989, 5187, 8851, 6478, 2672, 80317, 3087, 8092, 7481, 55366, 2304, 6909, 283248, 3399, 83595, 2308, 284252, 4261, 51804, 90993, 4783, 9314, 22882, 7291, 23411, 23414, 5629, 1028, 84913, 23493, 5468, 8856, 51655, 10346, 6496, 6495, 8193, 2297, 2295, 387082, 1998, 652, 2004, 23462, 30009, 10472, 2729, 3975, 56956, 4824, 26508, 6423, 1052, 51193, 27153, 84858, 862, 3148, 54345, 153090, 668,…	1363	585	19357	1.626526453085514	0.38952094428664974	0.013337509280407608	0.013121766784826204
GOTERM_BP_DIRECT	GO:0060536~cartilage morphogenesis	5	0.3076923076923077	0.000115201	9421, 9464, 4487, 6615, 6591	1363	5	19357	14.2017608217168	0.45023928093866983	0.015304262272994546	0.015056706326348765
GOTERM_BP_DIRECT	GO:0009653~anatomical structure morphogenesis	24	1.4769230769230768	0.000115872	51804, 4086, 344167, 94234, 4088, 2297, 2296, 23414, 27022, 2304, 10736, 2149, 442425, 54345, 668, 11166, 3875, 83595, 8218, 3975, 10894, 5308, 2626, 10643	1363	140	19357	2.434587569437166	0.4521526151514196	0.015304262272994546	0.015056706326348765
GOTERM_BP_DIRECT	GO:0008285~negative regulation of cell proliferation	55	3.3846153846153846	0.000117884	6196, 6752, 2149, 26471, 83595, 9510, 7057, 9111, 25959, 163702, 9314, 5270, 5629, 23371, 1741, 7965, 10220, 1285, 26136, 57007, 134, 652, 5918, 10395, 85477, 4824, 4086, 4880, 4088, 5376, 6423, 4487, 2185, 140, 23677, 201501, 27153, 4914, 57413, 55079, 10920, 1843, 84858, 84417, 3304, 785, 3303, 25890, 1365, 3586, 2255, 153090, 943, 7704, 5604	1363	456	19357	1.7129316780579473	0.457846754235146	0.015304262272994546	0.015056706326348765
GOTERM_BP_DIRECT	GO:0043524~negative regulation of neuron apoptotic process	25	1.5384615384615385	0.000141252	9244, 6495, 23529, 7301, 7466, 4671, 128434, 374946, 2149, 10891, 5457, 2729, 51804, 3091, 94234, 3791, 4880, 3572, 2185, 2020, 23017, 4914, 3586, 4435, 627	1363	151	19357	2.3512849042577484	0.5198101040757689	0.017890776248829305	0.017601381832326
GOTERM_BP_DIRECT	GO:0048013~ephrin receptor signaling pathway	13	0.8	0.000170004	8997, 8851, 2044, 2042, 2050, 4914, 2049, 2048, 7525, 1947, 1945, 64283, 1944	1363	51	19357	3.6200566800454594	0.5864196226957927	0.021019722621259986	0.020679715554018346
GOTERM_BP_DIRECT	GO:0045766~positive regulation of angiogenesis	26	1.6	0.00020379	3082, 23328, 2321, 51129, 2626, 719, 2549, 7010, 7098, 7057, 3091, 5054, 3791, 6423, 7291, 2185, 23411, 285, 4914, 187, 2833, 1524, 3728, 388, 79924, 5228	1363	164	19357	2.251498666857542	0.6529852594734722	0.02461116679198784	0.024213065884896183
GOTERM_BP_DIRECT	GO:0060907~positive regulation of macrophage cytokine production	9	0.5538461538461538	0.000215553	7099, 7098, 10417, 51284, 10392, 10859, 972, 24145, 23411	1363	25	19357	5.112633895818048	0.6735533789412556	0.024874337954562203	0.024471980090479163
GOTERM_BP_DIRECT	GO:1901387~positive regulation of voltage-gated calcium channel activity	7	0.43076923076923074	0.000220267	785, 5530, 30845, 3753, 6769, 9495, 342667	1363	14	19357	7.100880410858401	0.681449429930826	0.024874337954562203	0.024471980090479163
GOTERM_BP_DIRECT	GO:0030198~extracellular matrix organization	28	1.723076923076923	0.000220339	25903, 7045, 3681, 2199, 1285, 1284, 256076, 2295, 1282, 2192, 169611, 1299, 4324, 4325, 3678, 4327, 56999, 9510, 5156, 4322, 4982, 1295, 83716, 3491, 5806, 25890, 9508, 170691	1363	184	19357	2.1611375163482087	0.6815677754668155	0.024874337954562203	0.024471980090479163
GOTERM_BP_DIRECT	GO:0051056~regulation of small GTPase mediated signal transduction	21	1.2923076923076922	0.00023049	9411, 8997, 7984, 9138, 55160, 25894, 23268, 57584, 57568, 57569, 57514, 23380, 26230, 57449, 1124, 221472, 9639, 10395, 9901, 11214, 64283	1363	119	19357	2.5061930861853177	0.6979223308855766	0.02546666277825341	0.025054723692296686
GOTERM_BP_DIRECT	GO:0035115~embryonic forelimb morphogenesis	10	0.6153846153846154	0.000262417	130497, 3235, 340419, 4487, 6469, 116039, 23322, 7291, 1382, 3209	1363	32	19357	4.4380502567865	0.7440851704172811	0.027810852112029705	0.02736099430779121
GOTERM_BP_DIRECT	GO:0019886~antigen processing and presentation of exogenous peptide antigen via MHC class II	10	0.6153846153846154	0.000262417	3109, 3108, 3119, 3117, 972, 3115, 3113, 3122, 3111, 1515	1363	32	19357	4.4380502567865	0.7440851704172811	0.027810852112029705	0.02736099430779121
GOTERM_BP_DIRECT	GO:0070374~positive regulation of ERK1 and ERK2 cascade	32	1.9692307692307693	0.000271671	9464, 10392, 6357, 2150, 57007, 151306, 652, 2149, 972, 2324, 388325, 4921, 2626, 6362, 7099, 7010, 3791, 59, 5156, 6367, 9590, 2185, 388121, 1490, 4914, 80310, 2358, 152007, 2255, 6359, 5028, 5604	1363	226	19357	2.010868788915653	0.7560959712110651	0.028215775712148554	0.027759368017209123
GOTERM_BP_DIRECT	GO:0018108~peptidyl-tyrosine phosphorylation	23	1.4153846153846155	0.000279455	7010, 7301, 3791, 8798, 5156, 4233, 2242, 3595, 2044, 2185, 2042, 91461, 2050, 4914, 2049, 2324, 2048, 2322, 2321, 7525, 10461, 4921, 5604	1363	139	19357	2.349931646758895	0.7657608313409868	0.0284550938356525	0.02799481502144206
GOTERM_BP_DIRECT	GO:0002504~antigen processing and presentation of peptide or polysaccharide antigen via MHC class II	8	0.49230769230769234	0.000288305	3109, 3108, 3119, 3117, 3115, 3113, 3122, 3111	1363	20	19357	5.68070432868672	0.7762853435251681	0.028791692926233656	0.028325969412695506
GOTERM_BP_DIRECT	GO:0008360~regulation of cell shape	24	1.4769230769230768	0.000329797	5064, 5362, 25805, 3791, 6357, 55171, 2242, 23268, 2185, 57194, 10602, 4628, 10458, 388, 399, 301, 23580, 2059, 221472, 5962, 10154, 57619, 5028, 10395	1363	150	19357	2.2722817314746884	0.8196611227003539	0.03231386931048415	0.03179117240655951
GOTERM_BP_DIRECT	GO:0032496~response to lipopolysaccharide	23	1.4153846153846155	0.000379817	7099, 5122, 25819, 3595, 9590, 3164, 57162, 6590, 2149, 2643, 2687, 3148, 3587, 1991, 2255, 338, 4435, 10068, 3764, 10221, 2706, 11213, 1636	1363	142	19357	2.30028520351751	0.8609282090932271	0.0365257468361654	0.03593492019756769
GOTERM_BP_DIRECT	GO:0032760~positive regulation of tumor necrosis factor production	19	1.1692307692307693	0.000408094	7099, 64581, 7098, 7057, 10392, 4023, 9590, 7291, 353514, 1191, 3459, 54440, 10417, 2214, 2048, 566, 120892, 943, 5724	1363	106	19357	2.5455986378548987	0.8799278430016739	0.03853145216143329	0.03790818199359959
GOTERM_BP_DIRECT	GO:0035116~embryonic hindlimb morphogenesis	9	0.5538461538461538	0.000512464	652, 130497, 340419, 4487, 6469, 116039, 23322, 7291, 7704	1363	28	19357	4.5648516926946865	0.9301850790462439	0.045742281750821095	0.04500237193624976
GOTERM_BP_DIRECT	GO:0070269~pyroptosis	9	0.5538461538461538	0.000512464	55876, 4671, 1991, 56169, 81030, 834, 3001, 22861, 284110	1363	28	19357	4.5648516926946865	0.9301850790462439	0.045742281750821095	0.04500237193624976
GOTERM_BP_DIRECT	GO:0032757~positive regulation of interleukin-8 production	14	0.8615384615384615	0.000513038	7099, 64581, 7098, 5054, 10392, 2150, 2867, 53342, 2149, 3304, 51284, 3303, 972, 1991	1363	65	19357	3.0588407923697725	0.9303929749209023	0.045742281750821095	0.04500237193624976
GOTERM_BP_DIRECT	GO:0038084~vascular endothelial growth factor signaling pathway	7	0.43076923076923074	0.000519699	2324, 3791, 2322, 2321, 2296, 5228, 2549	1363	16	19357	6.2132703595011	0.9327606169753209	0.045742281750821095	0.04500237193624976
GOTERM_BP_DIRECT	GO:0042476~odontogenesis	10	0.6153846153846154	0.000545434	7286, 80320, 652, 80326, 130497, 3399, 116039, 7291, 7570, 5308	1363	35	19357	4.057645949061943	0.9411762508134279	0.046516282074597536	0.04576385232411301
GOTERM_BP_DIRECT	GO:0061314~Notch signaling involved in heart development	6	0.3692307692307692	0.000552309	26508, 23493, 23462, 182, 6615, 6591	1363	11	19357	7.74641499366371	0.9432406669375791	0.046516282074597536	0.04576385232411301
GOTERM_BP_DIRECT	GO:0030336~negative regulation of cell migration	27	1.6615384615384614	0.00056292	8751, 23189, 7481, 4804, 23380, 972, 60672, 6469, 10395, 8646, 2309, 5912, 5054, 647135, 6423, 182, 140, 23613, 57413, 1800, 1524, 8819, 388, 653464, 1365, 9901, 83481	1363	185	19357	2.072689417223533	0.946285281958158	0.046516282074597536	0.04576385232411301
GOTERM_BP_DIRECT	GO:0016055~Wnt signaling pathway	28	1.723076923076923	0.000564322	25960, 3087, 130612, 23500, 23401, 374946, 147111, 7481, 84327, 1952, 51384, 80326, 51421, 27123, 7475, 3090, 9679, 6423, 145258, 2535, 440193, 100133941, 340419, 2255, 123169, 6932, 51339, 1747	1363	195	19357	2.039227194913182	0.9466751571929017	0.046516282074597536	0.04576385232411301
GOTERM_BP_DIRECT	GO:0001947~heart looping	14	0.8615384615384615	0.000598358	9421, 129880, 3091, 9464, 4088, 23059, 187, 55036, 57216, 6909, 54345, 51684, 6469, 2626	1363	66	19357	3.012494719758109	0.9553188130888708	0.04855113654345698	0.04776579175823642
GOTERM_BP_DIRECT	GO:0001938~positive regulation of endothelial cell proliferation	15	0.9230769230769231	0.000661034	7010, 3091, 3791, 6387, 441478, 23411, 3164, 383, 5629, 652, 2324, 3148, 3586, 2255, 5228	1363	75	19357	2.8403521643433605	0.9677385959372259	0.0528115169569109	0.051957257872685875
GOTERM_BP_DIRECT	GO:0001657~ureteric bud development	10	0.6153846153846154	0.000682338	4086, 6385, 652, 9244, 6495, 4088, 130497, 10220, 2296, 3975	1363	36	19357	3.9449335615880003	0.9711196143321079	0.05368762375069505	0.05281919309499345
GOTERM_BP_DIRECT	GO:0003151~outflow tract morphogenesis	12	0.7384615384615384	0.000698857	26508, 2702, 3091, 2535, 6495, 9249, 23493, 6909, 6423, 54345, 7049, 7481	1363	51	19357	3.341590781580424	0.9734953255453704	0.05416664838345161	0.05329046920682731
GOTERM_BP_DIRECT	GO:0071260~cellular response to mechanical stimulus	15	0.9230769230769231	0.000758726	9531, 7099, 7132, 7098, 441027, 7481, 3759, 355, 51284, 664, 943, 834, 4214, 2729, 838	1363	76	19357	2.802979109549369	0.980582111038621	0.05794213315657615	0.057004883169063644
GOTERM_BP_DIRECT	GO:0014068~positive regulation of phosphatidylinositol 3-kinase signaling	16	0.9846153846153847	0.00079745	3082, 7010, 3791, 5156, 23411, 2150, 4914, 80310, 51384, 2149, 118788, 2322, 2321, 79899, 4921, 4824	1363	85	19357	2.673272625264339	0.9841218172323117	0.059736710832803366	0.05877043243689435
GOTERM_BP_DIRECT	GO:0030168~platelet activation	14	0.8615384615384615	0.000805232	5581, 9002, 7301, 6288, 151, 64805, 5270, 2811, 2149, 8527, 5028, 10461, 1606, 5912	1363	68	19357	2.923891933882871	0.9847511963700304	0.059736710832803366	0.05877043243689435
GOTERM_BP_DIRECT	GO:1902895~positive regulation of pri-miRNA transcription from RNA polymerase II promoter	12	0.7384615384615384	0.000830816	4804, 84913, 3091, 4086, 4609, 652, 4088, 9314, 26354, 3586, 5468, 2309	1363	52	19357	3.277329420396185	0.9866497385113762	0.060766564328842046	0.05978362741306644
GOTERM_BP_DIRECT	GO:0016477~cell migration	35	2.1538461538461537	0.000971364	25805, 7301, 5287, 90102, 4233, 7049, 221002, 2296, 400581, 22798, 81610, 2304, 10736, 399, 2049, 2321, 23286, 634, 5754, 7057, 3691, 6385, 3791, 59277, 2042, 1490, 3728, 388, 100133941, 3202, 55616, 10461, 2817, 6615, 85360	1363	275	19357	1.8074968318548654	0.9935697796374923	0.07005965220223613	0.06892639381883774
GOTERM_BP_DIRECT	GO:0009952~anterior/posterior pattern specification	17	1.0461538461538462	0.00103058	26508, 5013, 4760, 4487, 3087, 3219, 3206, 3239, 3226, 3203, 23493, 3202, 3235, 23462, 54626, 3975, 7704	1363	96	19357	2.5148951455123503	0.9952735236255876	0.07331254337388196	0.07212666745564471
GOTERM_BP_DIRECT	GO:0010629~negative regulation of gene expression	38	2.3384615384615386	0.0010692	6790, 9464, 100506658, 493, 4609, 652, 677, 3399, 6469, 91, 5457, 4824, 1636, 26508, 5074, 91663, 3091, 5176, 3791, 25819, 4088, 7498, 5530, 90993, 5454, 6423, 9314, 23411, 25976, 1490, 187, 84913, 84858, 23493, 3148, 1365, 5468, 4137	1363	309	19357	1.7464948583341051	0.9961331611533932	0.07503172355486044	0.0738180388295363
GOTERM_BP_DIRECT	GO:0032729~positive regulation of interferon-gamma production	15	0.9230769230769231	0.00112789	7099, 64581, 7098, 5144, 3595, 246778, 2150, 54440, 51571, 8809, 51284, 10859, 3115, 3554, 3113	1363	79	19357	2.696536864882937	0.9971500077119541	0.07661623939811144	0.07537692414499352
GOTERM_BP_DIRECT	GO:0021549~cerebellum development	11	0.676923076923077	0.0011349	9001, 6331, 8941, 4760, 8851, 6752, 2296, 23322, 3975, 23017, 2637	1363	46	19357	3.3960732399757565	0.9972519451403911	0.07661623939811144	0.07537692414499352
GOTERM_BP_DIRECT	GO:0008584~male gonad development	18	1.1076923076923075	0.00113604	7022, 8751, 7098, 51804, 6423, 4036, 10018, 3206, 26471, 4808, 3148, 1299, 3753, 56956, 4824, 2626, 1636, 2516	1363	106	19357	2.411619762178325	0.9972682257612147	0.07661623939811144	0.07537692414499352
GOTERM_BP_DIRECT	GO:0030282~bone mineralization	12	0.7384615384615384	0.00115693	55366, 7286, 3091, 433, 55512, 5167, 4322, 340419, 4015, 162466, 91461, 7481	1363	54	19357	3.1559468492704	0.9975494112344181	0.07702498581028207	0.07577905883010419
GOTERM_BP_DIRECT	GO:0031069~hair follicle morphogenesis	9	0.5538461538461538	0.00134813	4804, 2304, 94234, 80326, 2255, 6469, 6615, 1747, 10468	1363	32	19357	3.99424523110785	0.9990931754980765	0.08733213979658747	0.08591948819964672
GOTERM_BP_DIRECT	GO:0048538~thymus development	11	0.676923076923077	0.0013521	10018, 51804, 2304, 9464, 6495, 785, 2049, 2255, 6469, 9935, 5604	1363	47	19357	3.3238163625294637	0.999111726548048	0.08733213979658747	0.08591948819964672
GOTERM_BP_DIRECT	GO:0035589~G-protein coupled purinergic nucleotide receptor signaling pathway	6	0.3692307692307692	0.00136599	286530, 5032, 5028, 9934, 5724, 64805	1363	13	19357	6.55465884079237	0.9991735978615043	0.08733213979658747	0.08591948819964672
GOTERM_BP_DIRECT	GO:0019221~cytokine-mediated signaling pathway	23	1.4153846153846155	0.00137902	8651, 7132, 23529, 9244, 8600, 7850, 163702, 5355, 3595, 3561, 3572, 3460, 9253, 353514, 9173, 3603, 3459, 10859, 3587, 2322, 857, 11213, 3977	1363	156	19357	2.093849351919785	0.9992277310905949	0.08733213979658747	0.08591948819964672
GOTERM_BP_DIRECT	GO:0050729~positive regulation of inflammatory response	18	1.1076923076923075	0.00140381	91662, 7099, 7132, 7098, 9111, 5054, 4671, 4023, 22861, 353514, 9173, 3603, 4818, 51284, 81030, 834, 2828, 1636	1363	108	19357	2.3669601369528	0.9993211368484661	0.08783095598037308	0.08641023572188061
GOTERM_BP_DIRECT	GO:0008209~androgen metabolic process	7	0.43076923076923074	0.00146642	59338, 10170, 1588, 9486, 6469, 25976, 3294	1363	19	19357	5.232227671158821	0.9995098038576027	0.08958960017502647	0.08814043275451768
GOTERM_BP_DIRECT	GO:0007413~axonal fasciculation	7	0.43076923076923074	0.00146642	55079, 2049, 2048, 8851, 4685, 4897, 57463	1363	19	19357	5.232227671158821	0.9995098038576027	0.08958960017502647	0.08814043275451768
GOTERM_BP_DIRECT	GO:0001822~kidney development	19	1.1692307692307693	0.00149027	9510, 5176, 6495, 7466, 4036, 2296, 23322, 25976, 5629, 10018, 1028, 10736, 652, 23371, 5754, 3764, 3975, 56913, 1636	1363	118	19357	2.2867242001069426	0.9995669918413064	0.08998815882640669	0.0885325444721956
GOTERM_BP_DIRECT	GO:0006919~activation of cysteine-type endopeptidase activity involved in apoptotic process	15	0.9230769230769231	0.00163705	91662, 10392, 4088, 7498, 5366, 1285, 22861, 4804, 10018, 2149, 340485, 4137, 10395, 5468, 4824	1363	82	19357	2.5978830771433175	0.9997981831941886	0.0977147603702215	0.09613416343760094
GOTERM_BP_DIRECT	GO:0046676~negative regulation of insulin secretion	9	0.5538461538461538	0.00167122	2867, 3625, 51738, 5530, 2150, 3767, 4856, 2308, 353500	1363	33	19357	3.8732074968318546	0.9998310456827147	0.09862070656426111	0.09702545538933373
GOTERM_BP_DIRECT	GO:0060326~cell chemotaxis	14	0.8615384615384615	0.00181537	3082, 5156, 6387, 3219, 57007, 2833, 1524, 1238, 3148, 566, 1673, 4015, 5588, 4856	1363	74	19357	2.686819614919395	0.999920182524983	0.10592360458004703	0.10421022449440791
GOTERM_BP_DIRECT	GO:0042130~negative regulation of T cell proliferation	11	0.676923076923077	0.00188792	5074, 6385, 1378, 10859, 2302, 3586, 942, 6469, 11326, 383, 57162	1363	49	19357	3.1881503885486695	0.9999452762752528	0.10866753247024478	0.10690976764692482
GOTERM_BP_DIRECT	GO:0030334~regulation of cell migration	18	1.1076923076923075	0.00190425	5362, 8633, 55171, 5080, 29948, 5270, 51571, 388, 57662, 3908, 51421, 2255, 634, 54538, 10154, 51225, 91624, 3852	1363	111	19357	2.3029882413594813	0.999949733551072	0.10866753247024478	0.10690976764692482
GOTERM_BP_DIRECT	GO:0060317~cardiac epithelial to mesenchymal transition	6	0.3692307692307692	0.0020025	26508, 8751, 51384, 23493, 23462, 7049	1363	14	19357	6.086468923592915	0.9999698526091856	0.11303245944555702	0.11120408921766817
GOTERM_BP_DIRECT	GO:0042127~regulation of cell proliferation	24	1.4769230769230768	0.00205443	6373, 7022, 51738, 6496, 2242, 26136, 2185, 23411, 182, 29948, 1191, 3239, 3728, 84417, 79444, 301, 2324, 2322, 26354, 6469, 6886, 8844, 10488, 3627	1363	171	19357	1.9932295890128844	0.9999769913858617	0.11471685830876154	0.11286124188320099
GOTERM_BP_DIRECT	GO:0045165~cell fate commitment	12	0.7384615384615384	0.00212608	7475, 51384, 80326, 3791, 23493, 4762, 6886, 9480, 5468, 2619, 2626, 7481	1363	58	19357	2.938295342424166	0.9999841524067857	0.11745467553821147	0.11555477321870257
GOTERM_BP_DIRECT	GO:0042102~positive regulation of T cell proliferation	13	0.8	0.0022655	3595, 3572, 3109, 54440, 301, 3115, 84433, 3113, 942, 5588, 57829, 10673, 1947	1363	67	19357	2.7555655325719166	0.9999923291376676	0.12353140868957163	0.12153321143751618
GOTERM_BP_DIRECT	GO:0003208~cardiac ventricle morphogenesis	5	0.3076923076923077	0.00230744	26508, 3091, 23493, 23462, 2626	1363	9	19357	7.889867123176001	0.9999938335821378	0.12353140868957163	0.12153321143751618
GOTERM_BP_DIRECT	GO:1903243~negative regulation of cardiac muscle hypertrophy in response to stress	5	0.3076923076923077	0.00230744	4088, 90523, 5468, 2308, 493	1363	9	19357	7.889867123176001	0.9999938335821378	0.12353140868957163	0.12153321143751618
GOTERM_BP_DIRECT	GO:0050728~negative regulation of inflammatory response	20	1.2307692307692308	0.00243828	3082, 91662, 7132, 7010, 51738, 5176, 7301, 10062, 4088, 6288, 9314, 145581, 2358, 4907, 3586, 1991, 5468, 7538, 4856, 10203	1363	133	19357	2.135603131085233	0.9999968793001798	0.12920399384635103	0.1271140390065487
GOTERM_BP_DIRECT	GO:0001774~microglial cell activation	8	0.49230769230769234	0.00268036	7098, 3459, 2358, 566, 712, 4137, 3460, 1191	1363	28	19357	4.057645949061944	0.999999115083035	0.13781271857094365	0.1355835122624593
GOTERM_BP_DIRECT	GO:0001678~cellular glucose homeostasis	8	0.49230769230769234	0.00268036	4804, 80201, 3091, 10891, 56262, 28999, 23411, 2308	1363	28	19357	4.057645949061944	0.999999115083035	0.13781271857094365	0.1355835122624593
GOTERM_BP_DIRECT	GO:0031016~pancreas development	8	0.49230769230769234	0.00268036	5629, 5122, 7466, 4233, 2255, 6469, 10220, 4825	1363	28	19357	4.057645949061944	0.999999115083035	0.13781271857094365	0.1355835122624593
GOTERM_BP_DIRECT	GO:0050930~induction of positive chemotaxis	6	0.3692307692307692	0.0028311	3603, 6387, 566, 2255, 5228, 10488	1363	15	19357	5.680704328686721	0.9999995963674432	0.1400181925948473	0.1377533113743645
GOTERM_BP_DIRECT	GO:1902230~negative regulation of intrinsic apoptotic signaling pathway in response to DNA damage	6	0.3692307692307692	0.0028311	57007, 6387, 6423, 6615, 6591, 1191	1363	15	19357	5.680704328686721	0.9999995963674432	0.1400181925948473	0.1377533113743645
GOTERM_BP_DIRECT	GO:0045348~positive regulation of MHC class II biosynthetic process	6	0.3692307692307692	0.0028311	7099, 4261, 566, 8851, 3586, 23411	1363	15	19357	5.680704328686721	0.9999995963674432	0.1400181925948473	0.1377533113743645
GOTERM_BP_DIRECT	GO:0060347~heart trabecula formation	6	0.3692307692307692	0.0028311	7010, 9510, 23493, 23462, 7049, 2280	1363	15	19357	5.680704328686721	0.9999995963674432	0.1400181925948473	0.1377533113743645
GOTERM_BP_DIRECT	GO:0007389~pattern specification process	9	0.5538461538461538	0.00301818	6495, 2302, 340260, 57619, 6469, 8646, 3975, 10468, 4281	1363	36	19357	3.5504402054292004	0.999999847656265	0.1464806179293998	0.14411120296578153
GOTERM_BP_DIRECT	GO:0003180~aortic valve morphogenesis	9	0.5538461538461538	0.00301818	26508, 652, 23493, 23462, 7291, 182, 6615, 6591, 2626	1363	36	19357	3.5504402054292004	0.999999847656265	0.1464806179293998	0.14411120296578153
GOTERM_BP_DIRECT	GO:0050918~positive chemotaxis	10	0.6153846153846154	0.00309221	3082, 2358, 652, 3148, 4233, 1673, 2255, 6359, 5228, 3627	1363	44	19357	3.2276729140265457	0.9999998963990026	0.14868370816632123	0.14627865684993938
GOTERM_BP_DIRECT	GO:0001656~metanephros development	8	0.49230769230769234	0.00332178	79191, 3399, 2255, 6469, 10220, 116039, 4435, 4824	1363	29	19357	3.9177271232322215	0.9999999686714619	0.15825708596011706	0.15569717931258195
GOTERM_BP_DIRECT	GO:0008585~female gonad development	7	0.43076923076923074	0.00336133	1588, 1299, 25976, 56956, 431707, 10468, 2516	1363	22	19357	4.518742079637164	0.9999999745052626	0.15868537456478865	0.15611854008309362
GOTERM_BP_DIRECT	GO:0046330~positive regulation of JNK cascade	16	0.9846153846153847	0.0034443	7099, 7098, 8600, 10392, 4671, 8324, 2185, 2150, 9770, 1490, 51384, 79444, 51562, 2324, 153090, 4616	1363	98	19357	2.3186548280353962	0.9999999834536172	0.161137159362553	0.15853066573912636
GOTERM_BP_DIRECT	GO:0007507~heart development	27	1.6615384615384614	0.00353527	9421, 6196, 9464, 130497, 2296, 23767, 2702, 2302, 677, 3399, 6469, 5457, 5318, 4824, 2626, 7010, 23414, 187, 11155, 4015, 5468, 3764, 11214, 285590, 5604, 10203, 1889	1363	210	19357	1.8259406770778743	0.9999999897007927	0.16261923887506657	0.15998877169511172
GOTERM_BP_DIRECT	GO:0031100~animal organ regeneration	9	0.5538461538461538	0.0036174	4837, 3082, 6387, 2322, 7049, 5468, 5228, 1636, 285	1363	37	19357	3.4544823620392218	0.9999999932868893	0.16261923887506657	0.15998877169511172
GOTERM_BP_DIRECT	GO:0048704~embryonic skeletal system morphogenesis	10	0.6153846153846154	0.0036285	3219, 145258, 6495, 57453, 3203, 5156, 3202, 3235, 116039, 8092	1363	45	19357	3.1559468492704	0.9999999936644223	0.16261923887506657	0.15998877169511172
GOTERM_BP_DIRECT	GO:0032964~collagen biosynthetic process	5	0.3076923076923077	0.00363255	9697, 871, 10609, 9508, 383	1363	10	19357	7.1008804108584	0.9999999937966527	0.16261923887506657	0.15998877169511172
GOTERM_BP_DIRECT	GO:0002070~epithelial cell maturation	5	0.3076923076923077	0.00363255	6496, 29842, 3791, 2034, 3753	1363	10	19357	7.1008804108584	0.9999999937966527	0.16261923887506657	0.15998877169511172
GOTERM_BP_DIRECT	GO:0060349~bone morphogenesis	8	0.49230769230769234	0.00407384	134701, 9249, 285973, 6423, 4322, 4487, 116039, 389058	1363	30	19357	3.7871362191244806	0.9999999993783695	0.17928360770731774	0.17638358401245646
GOTERM_BP_DIRECT	GO:0009880~embryonic pattern specification	8	0.49230769230769234	0.00407384	4086, 134701, 4088, 2255, 6469, 3975, 1947, 7704	1363	30	19357	3.7871362191244806	0.9999999993783695	0.17928360770731774	0.17638358401245646
GOTERM_BP_DIRECT	GO:0001570~vasculogenesis	12	0.7384615384615384	0.00416916	187, 57007, 3791, 23493, 677, 54345, 6469, 4435, 857, 25976, 23414, 3209	1363	63	19357	2.705097299374629	0.999999999621849	0.18026759275794466	0.17735165249380688
GOTERM_BP_DIRECT	GO:0001666~response to hypoxia	22	1.353846153846154	0.00420121	3291, 7057, 3091, 5352, 4880, 4088, 6387, 7049, 2034, 1141, 2185, 285, 430, 134, 664, 100133941, 1365, 857, 5228, 1803, 51129, 1636	1363	160	19357	1.9527421129860598	0.9999999996800425	0.18026759275794466	0.17735165249380688
GOTERM_BP_DIRECT	GO:0043066~negative regulation of apoptotic process	54	3.323076923076923	0.004212	3082, 6790, 6478, 30061, 23601, 7481, 4609, 355, 26471, 60675, 6469, 5457, 3875, 4921, 51129, 2308, 51804, 7010, 7057, 3572, 7291, 23411, 23017, 3491, 79444, 566, 5621, 114804, 51738, 7466, 4671, 9448, 130497, 4036, 330, 134, 652, 2324, 972, 2729, 9531, 3791, 4088, 4487, 2185, 1800, 4914, 3304, 255488, 664, 301, 3303, 3586, 55679	1363	520	19357	1.474798239178283	0.9999999996975472	0.18026759275794466	0.17735165249380688
GOTERM_BP_DIRECT	GO:0030900~forebrain development	10	0.6153846153846154	0.00423506	145258, 3337, 5453, 6752, 4036, 4487, 6469, 10395, 374946, 29072	1363	46	19357	3.0873393090688697	0.9999999997318161	0.18026759275794466	0.17735165249380688
GOTERM_BP_DIRECT	GO:0023019~signal transduction involved in regulation of gene expression	7	0.43076923076923074	0.0042807	145258, 4088, 5156, 4760, 4487, 5028, 5080	1363	23	19357	4.322275032696417	0.9999999997886297	0.18072921890170573	0.17780581154800976
GOTERM_BP_DIRECT	GO:0050767~regulation of neurogenesis	9	0.5538461538461538	0.00508801	26508, 1524, 55079, 430, 23493, 3148, 23462, 54626, 5457	1363	39	19357	3.277329420396185	0.9999999999968685	0.2130810332886864	0.2096343152458885
GOTERM_BP_DIRECT	GO:0042733~embryonic digit morphogenesis	11	0.676923076923077	0.00523397	3239, 9464, 652, 6909, 130497, 6423, 6469, 116039, 7291, 7704, 1889	1363	56	19357	2.789631589980086	0.9999999999985383	0.21708701824821103	0.21357550091086272
GOTERM_BP_DIRECT	GO:0071385~cellular response to glucocorticoid stimulus	7	0.43076923076923074	0.00537307	10018, 11170, 301, 2322, 677, 6752, 7538	1363	24	19357	4.1421802396674	0.9999999999992929	0.21708701824821103	0.21357550091086272
GOTERM_BP_DIRECT	GO:0001823~mesonephros development	5	0.3076923076923077	0.00539269	652, 130497, 2255, 116039, 7704	1363	11	19357	6.455345828053091	0.9999999999993617	0.21708701824821103	0.21357550091086272
GOTERM_BP_DIRECT	GO:0045577~regulation of B cell differentiation	5	0.3076923076923077	0.00539269	56833, 84433, 677, 22806, 150372	1363	11	19357	6.455345828053091	0.9999999999993617	0.21708701824821103	0.21357550091086272
GOTERM_BP_DIRECT	GO:0032330~regulation of chondrocyte differentiation	5	0.3076923076923077	0.00539269	10736, 129642, 85477, 1490, 4094	1363	11	19357	6.455345828053091	0.9999999999993617	0.21708701824821103	0.21357550091086272
GOTERM_BP_DIRECT	GO:0032755~positive regulation of interleukin-6 production	16	0.9846153846153847	0.00554704	7099, 64581, 7098, 10392, 4023, 7291, 2150, 353514, 3603, 53342, 10417, 2149, 51284, 972, 388325, 5724	1363	103	19357	2.2060987684220272	0.9999999999997149	0.2215829645576936	0.21799872249667948
GOTERM_BP_DIRECT	GO:0048839~inner ear development	10	0.6153846153846154	0.00568307	6495, 4760, 4762, 6469, 8825, 713, 1052, 2706, 3209, 4094	1363	48	19357	2.9587001711910004	0.9999999999998599	0.22528387561096405	0.22163976901529278
GOTERM_BP_DIRECT	GO:0030199~collagen fibril organization	13	0.8	0.00588497	6423, 374462, 2331, 1285, 10609, 1284, 2296, 1282, 23127, 871, 4015, 4921, 9508	1363	75	19357	2.4616385424309124	0.9999999999999512	0.23094218833880836	0.22720655502079184
GOTERM_BP_DIRECT	GO:0071455~cellular response to hyperoxia	4	0.24615384615384617	0.00591475	355, 5468, 857, 2308	1363	6	19357	9.467840547811202	0.9999999999999583	0.23094218833880836	0.22720655502079184
GOTERM_BP_DIRECT	GO:0001837~epithelial to mesenchymal transition	10	0.6153846153846154	0.00653698	3082, 81610, 80320, 3091, 57669, 7049, 2295, 6615, 6591, 7481	1363	49	19357	2.898318535044245	0.9999999999999983	0.25333240190707695	0.24923459297963724
GOTERM_BP_DIRECT	GO:0071560~cellular response to transforming growth factor beta stimulus	12	0.7384615384615384	0.00673339	1524, 80310, 57669, 80326, 4088, 59, 677, 7525, 1284, 857, 4921, 383	1363	67	19357	2.5435989531433076	0.9999999999999994	0.2546880414682692	0.25056830422903664
GOTERM_BP_DIRECT	GO:0009749~response to glucose	12	0.7384615384615384	0.00673339	84327, 7057, 5122, 2752, 4023, 4760, 1285, 4821, 2185, 389692, 1490, 285	1363	67	19357	2.5435989531433076	0.9999999999999994	0.2546880414682692	0.25056830422903664
GOTERM_BP_DIRECT	GO:0010595~positive regulation of endothelial cell migration	12	0.7384615384615384	0.00673339	23328, 5629, 7010, 84913, 7057, 388, 2523, 652, 2324, 3791, 25960, 2185	1363	67	19357	2.5435989531433076	0.9999999999999994	0.2546880414682692	0.25056830422903664
GOTERM_BP_DIRECT	GO:0003161~cardiac conduction system development	6	0.3692307692307692	0.00676814	2702, 4086, 6331, 23493, 23462, 4487	1363	18	19357	4.733920273905601	0.9999999999999996	0.2546880414682692	0.25056830422903664
GOTERM_BP_DIRECT	GO:0016266~O-glycan processing	9	0.5538461538461538	0.00697655	192134, 10678, 79623, 374907, 2650, 84002, 10331, 56913, 6480	1363	41	19357	3.117459692571981	0.9999999999999999	0.2606420704911339	0.256426023134836
GOTERM_BP_DIRECT	GO:0003281~ventricular septum development	8	0.49230769230769234	0.00710956	2702, 57167, 51684, 4036, 5754, 3491, 2626, 3209	1363	33	19357	3.442851108294982	0.9999999999999999	0.2637140514555787	0.2594483128993937
GOTERM_BP_DIRECT	GO:0030308~negative regulation of cell growth	18	1.1076923076923075	0.00716948	8751, 65981, 4088, 5167, 4881, 6423, 4487, 23411, 29948, 23677, 5270, 7481, 79960, 3304, 3303, 91, 5468, 4856	1363	126	19357	2.028822974530972	0.9999999999999999	0.2640503067962399	0.25977912910109563
GOTERM_BP_DIRECT	GO:0007166~cell surface receptor signaling pathway	36	2.215384615384615	0.00724218	64231, 23529, 4233, 1285, 25960, 3460, 330, 154, 576, 433, 51267, 3554, 10673, 3977, 2209, 283383, 8600, 4881, 1132, 3595, 1395, 2185, 57556, 2833, 2811, 2358, 2214, 301, 10902, 2212, 942, 10461, 5028, 10149, 10203, 3627	1363	323	19357	1.5828587912749374	1.0	0.26484966456971115	0.26056555676615717
GOTERM_BP_DIRECT	GO:0009968~negative regulation of signal transduction	10	0.6153846153846154	0.00748599	91662, 26153, 6000, 401190, 26166, 26575, 79899, 84078, 9306, 51339	1363	50	19357	2.84035216434336	1.0	0.2718496442668762	0.267452307444535
GOTERM_BP_DIRECT	GO:0048711~positive regulation of astrocyte differentiation	5	0.3076923076923077	0.00764299	23529, 6469, 3572, 5270, 274	1363	12	19357	5.917400342382001	1.0	0.2718496442668762	0.267452307444535
GOTERM_BP_DIRECT	GO:0003198~epithelial to mesenchymal transition involved in endocardial cushion formation	5	0.3076923076923077	0.00764299	26508, 23493, 4487, 6615, 6591	1363	12	19357	5.917400342382001	1.0	0.2718496442668762	0.267452307444535
GOTERM_BP_DIRECT	GO:0030193~regulation of blood coagulation	5	0.3076923076923077	0.00764299	2811, 2149, 2048, 857, 2150	1363	12	19357	5.917400342382001	1.0	0.2718496442668762	0.267452307444535
GOTERM_BP_DIRECT	GO:0071346~cellular response to interferon-gamma	15	0.9230769230769231	0.00782131	6362, 7099, 4261, 4360, 7098, 6357, 6367, 163351, 4609, 388646, 23580, 3113, 6359, 834, 55647	1363	97	19357	2.196148580677856	1.0	0.27629980580397284	0.2718304848550929
GOTERM_BP_DIRECT	GO:0086091~regulation of heart rate by cardiac conduction	9	0.5538461538461538	0.00809871	3759, 1832, 3728, 6331, 857, 3753, 5318, 817, 274	1363	42	19357	3.043234461796457	1.0	0.28206381026687116	0.27750125296619393
GOTERM_BP_DIRECT	GO:0090303~positive regulation of wound healing	7	0.43076923076923074	0.00814742	64581, 5581, 301, 100506658, 1365, 23189, 4921	1363	26	19357	3.8235509904622154	1.0	0.28206381026687116	0.27750125296619393
GOTERM_BP_DIRECT	GO:0051894~positive regulation of focal adhesion assembly	7	0.43076923076923074	0.00814742	7010, 6385, 57669, 4088, 3791, 9448, 342184	1363	26	19357	3.8235509904622154	1.0	0.28206381026687116	0.27750125296619393
GOTERM_BP_DIRECT	GO:0035924~cellular response to vascular endothelial growth factor stimulus	8	0.49230769230769234	0.00842064	57556, 2324, 301, 3791, 2321, 153090, 2619, 3164	1363	34	19357	3.341590781580424	1.0	0.2895919883282454	0.28490765807221363
GOTERM_BP_DIRECT	GO:0043491~protein kinase B signaling	10	0.6153846153846154	0.0085366	7301, 5287, 8600, 3791, 55512, 677, 375033, 4015, 10461, 4824	1363	51	19357	2.784658984650353	1.0	0.2901919192065609	0.2854978846959984
GOTERM_BP_DIRECT	GO:0032695~negative regulation of interleukin-12 production	6	0.3692307692307692	0.00866161	7057, 10859, 3586, 1240, 11213, 353514	1363	19	19357	4.484766575278989	1.0	0.2901919192065609	0.2854978846959984
GOTERM_BP_DIRECT	GO:1902236~negative regulation of endoplasmic reticulum stress-induced intrinsic apoptotic signaling pathway	6	0.3692307692307692	0.00866161	3303, 7466, 90993, 120892, 10488, 9709	1363	19	19357	4.484766575278989	1.0	0.2901919192065609	0.2854978846959984
GOTERM_BP_DIRECT	GO:0001709~cell fate determination	6	0.3692307692307692	0.00866161	5629, 64641, 57453, 343472, 182, 5080	1363	19	19357	4.484766575278989	1.0	0.2901919192065609	0.2854978846959984
GOTERM_BP_DIRECT	GO:0001933~negative regulation of protein phosphorylation	13	0.8	0.00891801	91663, 25937, 100506658, 7498, 401265, 5080, 2192, 84327, 2048, 120892, 79899, 153090, 5621	1363	79	19357	2.3369986162318788	1.0	0.29686688082582274	0.29206487466572856
GOTERM_BP_DIRECT	GO:0071300~cellular response to retinoic acid	12	0.7384615384615384	0.00936027	7475, 4609, 5176, 9464, 130497, 8324, 7525, 5754, 5468, 2185, 2042, 7481	1363	70	19357	2.434587569437166	1.0	0.3096043210857196	0.3045962789191107
GOTERM_BP_DIRECT	GO:0010718~positive regulation of epithelial to mesenchymal transition	10	0.6153846153846154	0.00969534	25937, 652, 25805, 4088, 152007, 283149, 2296, 7291, 8092, 6615	1363	52	19357	2.731107850330154	1.0	0.31351233258822797	0.30844107590858016
GOTERM_BP_DIRECT	GO:0021796~cerebral cortex regionalization	4	0.24615384615384617	0.00981177	8320, 2016, 63950, 5080	1363	7	19357	8.115291898123887	1.0	0.31351233258822797	0.30844107590858016
GOTERM_BP_DIRECT	GO:1900028~negative regulation of ruffle assembly	4	0.24615384615384617	0.00981177	83478, 51225, 23189, 5217	1363	7	19357	8.115291898123887	1.0	0.31351233258822797	0.30844107590858016
GOTERM_BP_DIRECT	GO:0061101~neuroendocrine cell differentiation	4	0.24615384615384617	0.00981177	5454, 4821, 182, 7481	1363	7	19357	8.115291898123887	1.0	0.31351233258822797	0.30844107590858016
GOTERM_BP_DIRECT	GO:0003223~ventricular compact myocardium morphogenesis	4	0.24615384615384617	0.00981177	1832, 4036, 7049, 5457	1363	7	19357	8.115291898123887	1.0	0.31351233258822797	0.30844107590858016
GOTERM_BP_DIRECT	GO:0007205~protein kinase C-activating G-protein coupled receptor signaling pathway	7	0.43076923076923074	0.00986429	2149, 56288, 566, 8527, 3351, 2915, 1606	1363	27	19357	3.6819379908154666	1.0	0.31351233258822797	0.30844107590858016
GOTERM_BP_DIRECT	GO:0030522~intracellular receptor signaling pathway	8	0.49230769230769234	0.00990102	10062, 7025, 7181, 8856, 3164, 3174, 2649, 2516	1363	35	19357	3.246116759249555	1.0	0.31351233258822797	0.30844107590858016
GOTERM_BP_DIRECT	GO:0007399~nervous system development	43	2.646153846153846	0.00996943	9542, 7301, 4671, 8997, 6695, 7025, 4233, 10570, 5026, 8193, 134, 23380, 387755, 2048, 644943, 338, 91, 11341, 91768, 3975, 8507, 2824, 5454, 647135, 4762, 106478973, 182, 9253, 23613, 4815, 57556, 4914, 6938, 51232, 29116, 2675, 10509, 10220, 10461, 627, 10642, 2637, 10643	1363	412	19357	1.4822226100335494	1.0	0.31376527017240535	0.30868992207025203
GOTERM_BP_DIRECT	GO:0043114~regulation of vascular permeability	5	0.3076923076923077	0.0104328	7010, 4881, 566, 7525, 2828	1363	13	19357	5.462215700660308	1.0	0.32057613792731443	0.3153906198094838
GOTERM_BP_DIRECT	GO:0060411~cardiac septum morphogenesis	5	0.3076923076923077	0.0104328	9421, 9249, 23493, 23462, 182	1363	13	19357	5.462215700660308	1.0	0.32057613792731443	0.3153906198094838
GOTERM_BP_DIRECT	GO:0086004~regulation of cardiac muscle cell contraction	5	0.3076923076923077	0.0104328	3759, 134, 6331, 5144, 2626	1363	13	19357	5.462215700660308	1.0	0.32057613792731443	0.3153906198094838
GOTERM_BP_DIRECT	GO:0002430~complement receptor mediated signaling pathway	5	0.3076923076923077	0.0104328	2358, 1378, 2357, 1240, 719	1363	13	19357	5.462215700660308	1.0	0.32057613792731443	0.3153906198094838
GOTERM_BP_DIRECT	GO:0001764~neuron migration	17	1.0461538461538462	0.0107477	8320, 6792, 7301, 8941, 6695, 6387, 8851, 343472, 7280, 7291, 5080, 1952, 26053, 92737, 5457, 4897, 4825	1363	121	19357	1.9952887104891373	1.0	0.3273556445012778	0.3220604636543478
GOTERM_BP_DIRECT	GO:0045668~negative regulation of osteoblast differentiation	11	0.676923076923077	0.010802	9464, 25805, 51232, 4088, 25819, 51684, 3399, 5468, 4435, 8646, 7291	1363	62	19357	2.519667242562658	1.0	0.3273556445012778	0.3220604636543478
GOTERM_BP_DIRECT	GO:0042474~middle ear morphogenesis	6	0.3692307692307692	0.0108917	145258, 10736, 6495, 130497, 4487, 116039	1363	20	19357	4.26052824651504	1.0	0.3273556445012778	0.3220604636543478
GOTERM_BP_DIRECT	GO:0071222~cellular response to lipopolysaccharide	23	1.4153846153846155	0.0109056	6373, 7099, 4360, 4064, 5054, 5473, 6374, 10062, 2672, 383, 1524, 10417, 10859, 2048, 3148, 566, 3586, 942, 153090, 834, 7538, 345611, 3627	1363	185	19357	1.7656243183756024	1.0	0.3273556445012778	0.3220604636543478
GOTERM_BP_DIRECT	GO:0030178~negative regulation of Wnt signaling pathway	10	0.6153846153846154	0.0109688	145258, 3090, 11063, 6423, 27123, 4435, 25987, 51339, 387914, 147111	1363	53	19357	2.6795775135314717	1.0	0.327361439020197	0.322066164443325
GOTERM_BP_DIRECT	GO:0032880~regulation of protein localization	14	0.8615384615384615	0.0110385	51804, 6495, 4133, 440730, 2280, 5172, 1952, 10739, 10475, 3852, 8976, 85363, 4824, 10346	1363	91	19357	2.184886280264123	1.0	0.32756022358423126	0.32226173354358517
GOTERM_BP_DIRECT	GO:0032743~positive regulation of interleukin-2 production	8	0.49230769230769234	0.0115624	64581, 54440, 5144, 301, 84433, 942, 3662, 5588	1363	36	19357	3.1559468492704004	1.0	0.3411565103220438	0.33563809189973465
GOTERM_BP_DIRECT	GO:0035023~regulation of Rho protein signal transduction	7	0.43076923076923074	0.0118235	25959, 2059, 23189, 9639, 10395, 11214, 64283	1363	28	19357	3.5504402054292004	1.0	0.3430150100808546	0.33746652927076565
GOTERM_BP_DIRECT	GO:0042832~defense response to protozoan	7	0.43076923076923074	0.0118235	64581, 4818, 388646, 3586, 3662, 383, 163351	1363	28	19357	3.5504402054292004	1.0	0.3430150100808546	0.33746652927076565
GOTERM_BP_DIRECT	GO:0097746~regulation of blood vessel diameter	7	0.43076923076923074	0.0118235	154, 4880, 4881, 5028, 2296, 2729, 1636	1363	28	19357	3.5504402054292004	1.0	0.3430150100808546	0.33746652927076565
GOTERM_BP_DIRECT	GO:0043123~positive regulation of I-kappaB kinase/NF-kappaB signaling	24	1.4769230769230768	0.0122674	7099, 7132, 64581, 5581, 7098, 8600, 10392, 6398, 57153, 2150, 2280, 57162, 330, 2149, 57449, 10537, 972, 84433, 10739, 834, 10475, 11214, 85363, 10346	1363	198	19357	1.721425554147491	1.0	0.34846231955209145	0.34282572512837184
GOTERM_BP_DIRECT	GO:0032722~positive regulation of chemokine production	9	0.5538461538461538	0.0122797	2867, 7099, 7098, 3091, 51284, 972, 4023, 2150, 9173	1363	45	19357	2.84035216434336	1.0	0.34846231955209145	0.34282572512837184
GOTERM_BP_DIRECT	GO:1990573~potassium ion import across plasma membrane	9	0.5538461538461538	0.0122797	3759, 486, 8645, 3772, 84561, 3764, 3767, 51305, 3768	1363	45	19357	2.84035216434336	1.0	0.34846231955209145	0.34282572512837184
GOTERM_BP_DIRECT	GO:0019882~antigen processing and presentation	9	0.5538461538461538	0.0122797	3109, 3108, 3119, 3117, 972, 3115, 3113, 3122, 9363	1363	45	19357	2.84035216434336	1.0	0.34846231955209145	0.34282572512837184
GOTERM_BP_DIRECT	GO:0051607~defense response to virus	27	1.6615384615384614	0.01263	5366, 3460, 2150, 3459, 389856, 10417, 51284, 388646, 10859, 146857, 3433, 81030, 834, 439996, 91607, 7098, 11074, 163702, 200315, 22861, 664, 566, 3764, 85363, 3669, 29072, 10346	1363	232	19357	1.6527911301135931	1.0	0.3564534714691448	0.35068761520043534
GOTERM_BP_DIRECT	GO:0060548~negative regulation of cell death	12	0.7384615384615384	0.0127142	51384, 3304, 652, 3303, 664, 4862, 1490, 4856, 3491, 23414, 1191, 7481	1363	73	19357	2.3345360254876932	1.0	0.3568920725364583	0.3511191216231014
GOTERM_BP_DIRECT	GO:0070301~cellular response to hydrogen peroxide	11	0.676923076923077	0.0134112	80310, 59338, 388, 55139, 664, 301, 55512, 10068, 10365, 23411, 383	1363	64	19357	2.440927641232575	1.0	0.37048072799329035	0.3644879721389795
GOTERM_BP_DIRECT	GO:0060412~ventricular septum morphogenesis	8	0.49230769230769234	0.0134162	187, 26508, 5629, 23493, 23462, 7049, 23414, 7481	1363	37	19357	3.0706509884793083	1.0	0.37048072799329035	0.3644879721389795
GOTERM_BP_DIRECT	GO:0061028~establishment of endothelial barrier	6	0.3692307692307692	0.0134837	91663, 5144, 54345, 54538, 5962, 2150	1363	21	19357	4.057645949061943	1.0	0.37048072799329035	0.3644879721389795
GOTERM_BP_DIRECT	GO:0008154~actin polymerization or depolymerization	6	0.3692307692307692	0.0134837	55740, 51738, 6840, 822, 85477, 8976	1363	21	19357	4.057645949061943	1.0	0.37048072799329035	0.3644879721389795
GOTERM_BP_DIRECT	GO:0010955~negative regulation of protein processing	5	0.3076923076923077	0.0138049	7850, 120892, 5621, 2619, 5270	1363	14	19357	5.072057436327429	1.0	0.3710393049447978	0.36503751376140425
GOTERM_BP_DIRECT	GO:1903078~positive regulation of protein localization to plasma membrane	10	0.6153846153846154	0.013886	5581, 2048, 10580, 5621, 5357, 2042, 6769, 9495, 342667, 493	1363	55	19357	2.5821383312212363	1.0	0.3710393049447978	0.36503751376140425
GOTERM_BP_DIRECT	GO:1904646~cellular response to beta-amyloid	9	0.5538461538461538	0.0139733	4804, 154, 7099, 10018, 2358, 2048, 5621, 2915, 2309	1363	46	19357	2.778605378161983	1.0	0.3710393049447978	0.36503751376140425
GOTERM_BP_DIRECT	GO:0030890~positive regulation of B cell proliferation	9	0.5538461538461538	0.0139733	7099, 54440, 23529, 972, 2048, 84433, 10673, 1141, 57162	1363	46	19357	2.778605378161983	1.0	0.3710393049447978	0.36503751376140425
GOTERM_BP_DIRECT	GO:0030878~thyroid gland development	7	0.43076923076923074	0.0140414	2304, 6495, 4088, 3202, 2255, 6469, 5604	1363	29	19357	3.4280112328281933	1.0	0.3710393049447978	0.36503751376140425
GOTERM_BP_DIRECT	GO:0048619~embryonic hindgut morphogenesis	3	0.1846153846153846	0.0141471	3239, 51339, 3209	1363	3	19357	14.201760821716801	1.0	0.3710393049447978	0.36503751376140425
GOTERM_BP_DIRECT	GO:0030910~olfactory placode formation	3	0.1846153846153846	0.0141471	5629, 51804, 6495	1363	3	19357	14.201760821716801	1.0	0.3710393049447978	0.36503751376140425
GOTERM_BP_DIRECT	GO:0007431~salivary gland development	3	0.1846153846153846	0.0141471	29842, 2255, 4824	1363	3	19357	14.201760821716801	1.0	0.3710393049447978	0.36503751376140425
GOTERM_BP_DIRECT	GO:0043331~response to dsRNA	3	0.1846153846153846	0.0141471	7098, 5366, 57162	1363	3	19357	14.201760821716801	1.0	0.3710393049447978	0.36503751376140425
GOTERM_BP_DIRECT	GO:0046777~protein autophosphorylation	22	1.353846153846154	0.0146027	7010, 6790, 6792, 7301, 3791, 5156, 2242, 23400, 2185, 2050, 4914, 84206, 55781, 2049, 2324, 2322, 120892, 2321, 91, 4921, 11213, 817	1363	179	19357	1.745467810490333	1.0	0.37704798438063464	0.3709489990758063
GOTERM_BP_DIRECT	GO:0021516~dorsal spinal cord development	4	0.24615384615384617	0.0148844	5629, 340260, 23500, 374946	1363	8	19357	7.100880410858401	1.0	0.37704798438063464	0.3709489990758063
GOTERM_BP_DIRECT	GO:0050920~regulation of chemotaxis	4	0.24615384615384617	0.0148844	51571, 5156, 25960, 64805	1363	8	19357	7.100880410858401	1.0	0.37704798438063464	0.3709489990758063
GOTERM_BP_DIRECT	GO:0098883~synapse disassembly	4	0.24615384615384617	0.0148844	1524, 712, 713, 714	1363	8	19357	7.100880410858401	1.0	0.37704798438063464	0.3709489990758063
GOTERM_BP_DIRECT	GO:0010753~positive regulation of cGMP-mediated signaling	4	0.24615384615384617	0.0148844	118142757, 4880, 4881, 2978	1363	8	19357	7.100880410858401	1.0	0.37704798438063464	0.3709489990758063
GOTERM_BP_DIRECT	GO:0030311~poly-N-acetyllactosamine biosynthetic process	4	0.24615384615384617	0.0148844	192134, 10678, 374907, 10331	1363	8	19357	7.100880410858401	1.0	0.37704798438063464	0.3709489990758063
GOTERM_BP_DIRECT	GO:0060484~lung-associated mesenchyme development	4	0.24615384615384617	0.0148844	3202, 6469, 5754, 7481	1363	8	19357	7.100880410858401	1.0	0.37704798438063464	0.3709489990758063
GOTERM_BP_DIRECT	GO:0001649~osteoblast differentiation	17	1.0461538461538462	0.0154724	4086, 25937, 9464, 90993, 1462, 7291, 1591, 3491, 6591, 7481, 55366, 652, 57665, 340419, 4015, 6615, 10984	1363	126	19357	1.9161105870570287	1.0	0.3899209391609748	0.3836137258181052
GOTERM_BP_DIRECT	GO:0045600~positive regulation of fat cell differentiation	10	0.6153846153846154	0.0155428	25819, 4023, 677, 6423, 5468, 7538, 1240, 7704, 201501, 6591	1363	56	19357	2.5360287181637147	1.0	0.3899209391609748	0.3836137258181052
GOTERM_BP_DIRECT	GO:0007417~central nervous system development	19	1.1692307692307693	0.0161709	8997, 1462, 25960, 5080, 4804, 84417, 2016, 4808, 57453, 3399, 92737, 6469, 822, 4862, 85477, 7546, 4897, 84002, 7704	1363	148	19357	1.8231990244095895	1.0	0.40372770264973545	0.3971971563330442
GOTERM_BP_DIRECT	GO:0048010~vascular endothelial growth factor receptor signaling pathway	7	0.43076923076923074	0.0165333	2324, 3791, 2321, 2255, 2296, 2185, 5228	1363	30	19357	3.31374419173392	1.0	0.4087149571493595	0.40210373889391055
GOTERM_BP_DIRECT	GO:0006355~regulation of transcription, DNA-templated	87	5.353846153846154	0.0165655	345462, 2672, 390598, 220992, 1382, 6591, 3239, 83439, 4609, 399, 51562, 27245, 54796, 389114, 51684, 23286, 10891, 9935, 91, 83595, 2626, 4261, 3091, 3090, 64641, 4783, 63950, 57594, 7050, 7570, 23613, 57116, 79960, 5629, 58524, 55893, 10626, 8819, 51450, 163071, 23493, 2310, 4774, 5588, 90987, 284443, 8856, 2915, 5308, 29072, 2637, 10346, 8079, 7582, 129025, 6495, 7741, 7589, 2296, 5080, 7581, …	1363	974	19357	1.2685351041985233	1.0	0.4087149571493595	0.40210373889391055
GOTERM_BP_DIRECT	GO:0035556~intracellular signal transduction	45	2.769230769230769	0.0166068	9542, 8651, 7286, 5581, 6196, 162989, 10392, 65125, 8997, 9448, 7049, 7984, 26499, 64798, 440279, 23268, 1238, 167359, 5577, 8527, 79858, 8844, 150372, 342667, 6769, 9411, 94137, 6000, 4881, 166614, 5334, 260425, 1490, 23371, 1124, 120892, 54861, 5588, 9306, 5502, 1606, 11214, 11213, 30811, 64283	1363	450	19357	1.42017608217168	1.0	0.4087149571493595	0.40210373889391055
GOTERM_BP_DIRECT	GO:0045669~positive regulation of osteoblast differentiation	12	0.7384615384615384	0.0169098	3082, 4086, 25937, 652, 4880, 5530, 6423, 3572, 182, 1052, 4921, 3491	1363	76	19357	2.2423832876394947	1.0	0.41420976689261535	0.4075096666771369
GOTERM_BP_DIRECT	GO:0007193~adenylate cyclase-inhibiting G-protein coupled receptor signaling pathway	10	0.6153846153846154	0.0173402	5064, 134, 2358, 6752, 3355, 5028, 9590, 3351, 9495, 64805	1363	57	19357	2.491536986266105	1.0	0.42275847277290834	0.41592009193082785
GOTERM_BP_DIRECT	GO:0043518~negative regulation of DNA damage response, signal transduction by p53 class mediator	5	0.3076923076923077	0.0177953	972, 7291, 23411, 6615, 6591	1363	15	19357	4.7339202739056	1.0	0.42782961067646746	0.42090920102947665
GOTERM_BP_DIRECT	GO:1901381~positive regulation of potassium ion transmembrane transport	5	0.3076923076923077	0.0177953	3759, 6000, 3753, 57463, 3779	1363	15	19357	4.7339202739056	1.0	0.42782961067646746	0.42090920102947665
GOTERM_BP_DIRECT	GO:0006636~unsaturated fatty acid biosynthetic process	5	0.3076923076923077	0.0177953	9415, 79966, 6785, 3992, 79071	1363	15	19357	4.7339202739056	1.0	0.42782961067646746	0.42090920102947665
GOTERM_BP_DIRECT	GO:0006366~transcription from RNA polymerase II promoter	27	1.6615384615384614	0.0179114	1022, 5080, 3164, 30061, 4094, 154, 3239, 4609, 652, 283149, 6886, 3975, 4825, 7132, 9111, 4086, 25819, 4760, 4782, 4783, 4487, 9314, 4784, 1052, 22885, 5629, 3209	1363	239	19357	1.6043830217002242	1.0	0.4286357661814259	0.421702316468497
GOTERM_BP_DIRECT	GO:0043154~negative regulation of cysteine-type endopeptidase activity involved in apoptotic process	11	0.676923076923077	0.0181738	1800, 330, 3082, 7057, 27074, 79444, 4671, 6423, 6478, 9314, 3164	1363	67	19357	2.3316323737146987	1.0	0.43291988915336055	0.42591714109079903
GOTERM_BP_DIRECT	GO:0009410~response to xenobiotic stimulus	28	1.723076923076923	0.0192395	5122, 8412, 4609, 4862, 2729, 2309, 2626, 4825, 1636, 3291, 7057, 4880, 4760, 4023, 6423, 5378, 4982, 2185, 383, 4837, 4914, 123, 2016, 3586, 4015, 5468, 5228, 3767	1363	252	19357	1.5779734246352002	1.0	0.45589244754484276	0.44851810408368986
GOTERM_BP_DIRECT	GO:0001958~endochondral ossification	7	0.43076923076923074	0.0193138	652, 55512, 4322, 4665, 162466, 4325, 2296	1363	31	19357	3.2068492178070196	1.0	0.45589244754484276	0.44851810408368986
GOTERM_BP_DIRECT	GO:0090026~positive regulation of monocyte chemotaxis	6	0.3692307692307692	0.0198442	1524, 5054, 2358, 6387, 10488, 3627	1363	23	19357	3.7048071708826438	1.0	0.4600498944943349	0.4526083017468818
GOTERM_BP_DIRECT	GO:0051016~barbed-end actin filament capping	6	0.3692307692307692	0.0198442	2059, 6840, 822, 5962, 85477, 120	1363	23	19357	3.7048071708826438	1.0	0.4600498944943349	0.4526083017468818
GOTERM_BP_DIRECT	GO:0030500~regulation of bone mineralization	6	0.3692307692307692	0.0198442	5167, 162466, 7291, 2185, 4921, 147111	1363	23	19357	3.7048071708826438	1.0	0.4600498944943349	0.4526083017468818
GOTERM_BP_DIRECT	GO:0035584~calcium-mediated signaling using intracellular calcium source	6	0.3692307692307692	0.0198442	9455, 3791, 566, 1672, 5621, 2915	1363	23	19357	3.7048071708826438	1.0	0.4600498944943349	0.4526083017468818
GOTERM_BP_DIRECT	GO:0045109~intermediate filament organization	11	0.676923076923077	0.020008	1832, 1674, 9118, 3267, 144501, 6469, 3852, 3853, 7062, 3854, 83481	1363	68	19357	2.2973436623365413	1.0	0.46178546067984116	0.4543157940715018
GOTERM_BP_DIRECT	GO:0045444~fat cell differentiation	12	0.7384615384615384	0.0202306	2867, 26580, 8651, 3625, 122953, 79689, 9314, 9935, 59344, 1052, 3164, 2308	1363	78	19357	2.1848862802641236	1.0	0.46307304012956235	0.4555825461240004
GOTERM_BP_DIRECT	GO:0031295~T cell costimulation	8	0.49230769230769234	0.0202422	84433, 100133941, 942, 7525, 10673, 857, 1947, 1803	1363	40	19357	2.84035216434336	1.0	0.46307304012956235	0.4555825461240004
GOTERM_BP_DIRECT	GO:0007268~chemical synaptic transmission	28	1.723076923076923	0.0210856	6196, 9001, 5100, 8973, 1141, 2570, 440279, 273, 55584, 54413, 10815, 3355, 6623, 4885, 3779, 5376, 1132, 27115, 3274, 3351, 9495, 1741, 785, 6854, 3786, 9229, 2915, 2914	1363	254	19357	1.5655484370396473	1.0	0.4698759909146596	0.46227545495532363
GOTERM_BP_DIRECT	GO:0043586~tongue development	4	0.24615384615384617	0.0211729	51804, 9464, 80326, 54796	1363	9	19357	6.311893698540801	1.0	0.4698759909146596	0.46227545495532363
GOTERM_BP_DIRECT	GO:0001542~ovulation from ovarian follicle	4	0.24615384615384617	0.0211729	9510, 23411, 4327, 2309	1363	9	19357	6.311893698540801	1.0	0.4698759909146596	0.46227545495532363
GOTERM_BP_DIRECT	GO:1901844~regulation of cell communication by electrical coupling involved in cardiac conduction	4	0.24615384615384617	0.0211729	5144, 79191, 857, 817	1363	9	19357	6.311893698540801	1.0	0.4698759909146596	0.46227545495532363
GOTERM_BP_DIRECT	GO:0045647~negative regulation of erythrocyte differentiation	4	0.24615384615384617	0.0211729	3202, 677, 9935, 7538	1363	9	19357	6.311893698540801	1.0	0.4698759909146596	0.46227545495532363
GOTERM_BP_DIRECT	GO:0048617~embryonic foregut morphogenesis	4	0.24615384615384617	0.0211729	57669, 4088, 6469, 2626	1363	9	19357	6.311893698540801	1.0	0.4698759909146596	0.46227545495532363
GOTERM_BP_DIRECT	GO:0071875~adrenergic receptor signaling pathway	4	0.24615384615384617	0.0211729	154, 5144, 11214, 151	1363	9	19357	6.311893698540801	1.0	0.4698759909146596	0.46227545495532363
GOTERM_BP_DIRECT	GO:0043547~positive regulation of GTPase activity	22	1.353846153846154	0.0215809	6362, 6792, 6000, 9448, 6357, 8412, 6367, 221002, 23179, 2150, 115727, 274, 153, 7481, 4914, 23380, 2149, 1124, 55616, 6359, 5657, 5900	1363	186	19357	1.6797781617084389	1.0	0.4723489131807796	0.46470837616803456
GOTERM_BP_DIRECT	GO:0007204~positive regulation of cytosolic calcium ion concentration	19	1.1692307692307693	0.0219816	51738, 5156, 6288, 1240, 2185, 2150, 57007, 2833, 1524, 1238, 55584, 2149, 146, 2358, 2357, 60675, 100133941, 5028, 719	1363	153	19357	1.7636173569452238	1.0	0.4723489131807796	0.46470837616803456
GOTERM_BP_DIRECT	GO:0043552~positive regulation of phosphatidylinositol 3-kinase activity	7	0.43076923076923074	0.0223963	7010, 5156, 2322, 2321, 2185, 388121, 64805	1363	32	19357	3.10663517975055	1.0	0.4723489131807796	0.46470837616803456
GOTERM_BP_DIRECT	GO:0060828~regulation of canonical Wnt signaling pathway	7	0.43076923076923074	0.0223963	9679, 120892, 8324, 5754, 83595, 51339, 23500	1363	32	19357	3.10663517975055	1.0	0.4723489131807796	0.46470837616803456
GOTERM_BP_DIRECT	GO:0050769~positive regulation of neurogenesis	7	0.43076923076923074	0.0223963	1524, 9001, 5176, 4036, 644943, 9253, 1636	1363	32	19357	3.10663517975055	1.0	0.4723489131807796	0.46470837616803456
GOTERM_BP_DIRECT	GO:0016239~positive regulation of macroautophagy	7	0.43076923076923074	0.0223963	3091, 664, 3791, 143686, 27244, 285180, 23411	1363	32	19357	3.10663517975055	1.0	0.4723489131807796	0.46470837616803456
GOTERM_BP_DIRECT	GO:1990869~cellular response to chemokine	5	0.3076923076923077	0.0224332	1843, 65125, 6387, 4015, 2296	1363	16	19357	4.4380502567865	1.0	0.4723489131807796	0.46470837616803456
GOTERM_BP_DIRECT	GO:0001655~urogenital system development	5	0.3076923076923077	0.0224332	2049, 2048, 130497, 116039, 3975	1363	16	19357	4.4380502567865	1.0	0.4723489131807796	0.46470837616803456
GOTERM_BP_DIRECT	GO:0046849~bone remodeling	5	0.3076923076923077	0.0224332	55366, 51384, 10609, 3351, 9770	1363	16	19357	4.4380502567865	1.0	0.4723489131807796	0.46470837616803456
GOTERM_BP_DIRECT	GO:0048143~astrocyte activation	5	0.3076923076923077	0.0224332	3459, 2358, 712, 4137, 4501	1363	16	19357	4.4380502567865	1.0	0.4723489131807796	0.46470837616803456
GOTERM_BP_DIRECT	GO:0097067~cellular response to thyroid hormone stimulus	5	0.3076923076923077	0.0224332	3625, 10902, 687, 5962, 4005	1363	16	19357	4.4380502567865	1.0	0.4723489131807796	0.46470837616803456
GOTERM_BP_DIRECT	GO:0050766~positive regulation of phagocytosis	9	0.5538461538461538	0.0224668	7275, 64581, 5806, 4240, 2358, 566, 10461, 3561, 2209	1363	50	19357	2.556316947909024	1.0	0.4723489131807796	0.46470837616803456
GOTERM_BP_DIRECT	GO:0034605~cellular response to heat	9	0.5538461538461538	0.0224668	9531, 7057, 3304, 3337, 3303, 3310, 4137, 6769, 3627	1363	50	19357	2.556316947909024	1.0	0.4723489131807796	0.46470837616803456
GOTERM_BP_DIRECT	GO:0030512~negative regulation of transforming growth factor beta receptor signaling pathway	14	0.8615384615384615	0.022949	25805, 161742, 7049, 94031, 9480, 65997, 23411, 2280, 8819, 3303, 114990, 283149, 5468, 857	1363	100	19357	1.988246515040352	1.0	0.4805405704205217	0.47276752826467267
GOTERM_BP_DIRECT	GO:0051092~positive regulation of NF-kappaB transcription factor activity	20	1.2307692307692308	0.0232223	7099, 64581, 7098, 8600, 10392, 1191, 4914, 1524, 3304, 8809, 3303, 84433, 83696, 10739, 5588, 10475, 857, 11213, 85363, 10346	1363	165	19357	1.721425554147491	1.0	0.4843112283784093	0.4764771934884061
GOTERM_BP_DIRECT	GO:0097150~neuronal stem cell population maintenance	6	0.3692307692307692	0.0236525	5629, 1000, 182, 10642, 2309, 2308	1363	24	19357	3.5504402054292004	1.0	0.4913087539645042	0.48336152975248453
GOTERM_BP_DIRECT	GO:0030514~negative regulation of BMP signaling pathway	11	0.676923076923077	0.0240762	25805, 51232, 6423, 10272, 4036, 23111, 94031, 5468, 8646, 857, 390598	1363	70	19357	2.231705271984069	1.0	0.49811764706847533	0.49006028478198355
GOTERM_BP_DIRECT	GO:0002040~sprouting angiogenesis	7	0.43076923076923074	0.0257934	7010, 7057, 11082, 2324, 25960, 2185, 5228	1363	33	19357	3.012494719758109	1.0	0.5273425842743599	0.5188124904790496
GOTERM_BP_DIRECT	GO:0043388~positive regulation of DNA binding	7	0.43076923076923074	0.0257934	149628, 4609, 3148, 3662, 5468, 2296, 387082	1363	33	19357	3.012494719758109	1.0	0.5273425842743599	0.5188124904790496
GOTERM_BP_DIRECT	GO:0008016~regulation of heart contraction	7	0.43076923076923074	0.0257934	57413, 1674, 6909, 1573, 140, 817, 3768	1363	33	19357	3.012494719758109	1.0	0.5273425842743599	0.5188124904790496
GOTERM_BP_DIRECT	GO:0031532~actin cytoskeleton reorganization	10	0.6153846153846154	0.0260585	26053, 301, 2059, 1365, 2255, 26499, 5754, 221981, 85360, 2549	1363	61	19357	2.328157511756853	1.0	0.5306743027507695	0.5220903163400119
GOTERM_BP_DIRECT	GO:0045639~positive regulation of myeloid cell differentiation	3	0.1846153846153846	0.0269768	3202, 2242, 182	1363	4	19357	10.6513206162876	1.0	0.5321011855190381	0.523494118393369
GOTERM_BP_DIRECT	GO:0010957~negative regulation of vitamin D biosynthetic process	3	0.1846153846153846	0.0269768	2672, 6615, 6591	1363	4	19357	10.6513206162876	1.0	0.5321011855190381	0.523494118393369
GOTERM_BP_DIRECT	GO:0002685~regulation of leukocyte migration	3	0.1846153846153846	0.0269768	2833, 301, 55512	1363	4	19357	10.6513206162876	1.0	0.5321011855190381	0.523494118393369
GOTERM_BP_DIRECT	GO:0003150~muscular septum morphogenesis	3	0.1846153846153846	0.0269768	2535, 23493, 7049	1363	4	19357	10.6513206162876	1.0	0.5321011855190381	0.523494118393369
GOTERM_BP_DIRECT	GO:0048866~stem cell fate specification	3	0.1846153846153846	0.0269768	6423, 54345, 63950	1363	4	19357	10.6513206162876	1.0	0.5321011855190381	0.523494118393369
GOTERM_BP_DIRECT	GO:0044752~response to human chorionic gonadotropin	3	0.1846153846153846	0.0269768	4609, 2729, 2706	1363	4	19357	10.6513206162876	1.0	0.5321011855190381	0.523494118393369
GOTERM_BP_DIRECT	GO:0042481~regulation of odontogenesis	3	0.1846153846153846	0.0269768	80320, 4487, 6469	1363	4	19357	10.6513206162876	1.0	0.5321011855190381	0.523494118393369
GOTERM_BP_DIRECT	GO:0033198~response to ATP	5	0.3076923076923077	0.0277406	4907, 5167, 5026, 24145, 3767	1363	17	19357	4.17698847697553	1.0	0.5321011855190381	0.523494118393369
GOTERM_BP_DIRECT	GO:0030857~negative regulation of epithelial cell differentiation	5	0.3076923076923077	0.0277406	10736, 130497, 2255, 857, 10468	1363	17	19357	4.17698847697553	1.0	0.5321011855190381	0.523494118393369
GOTERM_BP_DIRECT	GO:0070593~dendrite self-avoidance	5	0.3076923076923077	0.0277406	57453, 128434, 54538, 91624, 57549	1363	17	19357	4.17698847697553	1.0	0.5321011855190381	0.523494118393369
GOTERM_BP_DIRECT	GO:0003184~pulmonary valve morphogenesis	5	0.3076923076923077	0.0277406	26508, 652, 23493, 23462, 182	1363	17	19357	4.17698847697553	1.0	0.5321011855190381	0.523494118393369
GOTERM_BP_DIRECT	GO:0050872~white fat cell differentiation	5	0.3076923076923077	0.0277406	5156, 2255, 5468, 23411, 6591	1363	17	19357	4.17698847697553	1.0	0.5321011855190381	0.523494118393369
GOTERM_BP_DIRECT	GO:0006970~response to osmotic stress	5	0.3076923076923077	0.0277406	1831, 366, 56262, 2185, 9819	1363	17	19357	4.17698847697553	1.0	0.5321011855190381	0.523494118393369
GOTERM_BP_DIRECT	GO:0055010~ventricular cardiac muscle tissue morphogenesis	6	0.3692307692307692	0.0279015	9421, 5629, 7049, 2296, 5318, 2280	1363	25	19357	3.408422597212032	1.0	0.5321011855190381	0.523494118393369
GOTERM_BP_DIRECT	GO:0030099~myeloid cell differentiation	6	0.3692307692307692	0.0279015	1028, 54861, 7538, 7704, 23601, 115727	1363	25	19357	3.408422597212032	1.0	0.5321011855190381	0.523494118393369
GOTERM_BP_DIRECT	GO:0071353~cellular response to interleukin-4	6	0.3692307692307692	0.0279015	3615, 4360, 4783, 285180, 6932, 383	1363	25	19357	3.408422597212032	1.0	0.5321011855190381	0.523494118393369
GOTERM_BP_DIRECT	GO:0010508~positive regulation of autophagy	12	0.7384615384615384	0.0282764	94103, 664, 120892, 10739, 10475, 10641, 85363, 2309, 23677, 2308, 345611, 10346	1363	82	19357	2.078306461714654	1.0	0.5321011855190381	0.523494118393369
GOTERM_BP_DIRECT	GO:1990830~cellular response to leukemia inhibitory factor	14	0.8615384615384615	0.0285097	8600, 286676, 9118, 9314, 26577, 23411, 5080, 6470, 10678, 2731, 785, 54941, 2059, 54836	1363	103	19357	1.9303364223692736	1.0	0.5321011855190381	0.523494118393369
GOTERM_BP_DIRECT	GO:0042359~vitamin D metabolic process	4	0.24615384615384617	0.0286902	4036, 1583, 1591, 120227	1363	10	19357	5.68070432868672	1.0	0.5321011855190381	0.523494118393369
GOTERM_BP_DIRECT	GO:0097152~mesenchymal cell apoptotic process	4	0.24615384615384617	0.0286902	3091, 4487, 6469, 3209	1363	10	19357	5.68070432868672	1.0	0.5321011855190381	0.523494118393369
GOTERM_BP_DIRECT	GO:0070493~thrombin-activated receptor signaling pathway	4	0.24615384615384617	0.0286902	2811, 2149, 9002, 2150	1363	10	19357	5.68070432868672	1.0	0.5321011855190381	0.523494118393369
GOTERM_BP_DIRECT	GO:0001973~adenosine receptor signaling pathway	4	0.24615384615384617	0.0286902	134, 5028, 140, 64805	1363	10	19357	5.68070432868672	1.0	0.5321011855190381	0.523494118393369
GOTERM_BP_DIRECT	GO:0032940~secretion by cell	4	0.24615384615384617	0.0286902	55850, 7301, 10461, 5270	1363	10	19357	5.68070432868672	1.0	0.5321011855190381	0.523494118393369
GOTERM_BP_DIRECT	GO:0060068~vagina development	4	0.24615384615384617	0.0286902	7301, 4036, 10461, 3975	1363	10	19357	5.68070432868672	1.0	0.5321011855190381	0.523494118393369
GOTERM_BP_DIRECT	GO:2000650~negative regulation of sodium ion transmembrane transporter activity	4	0.24615384615384617	0.0286902	5581, 23072, 130497, 817	1363	10	19357	5.68070432868672	1.0	0.5321011855190381	0.523494118393369
GOTERM_BP_DIRECT	GO:0030501~positive regulation of bone mineralization	8	0.49230769230769234	0.0291755	154, 652, 4088, 130497, 116039, 91461, 3491, 2824	1363	43	19357	2.6421880598542886	1.0	0.537263850623762	0.5285732741838629
GOTERM_BP_DIRECT	GO:0034504~protein localization to nucleus	8	0.49230769230769234	0.0291755	51804, 652, 6495, 166614, 4487, 6469, 3087, 7704	1363	43	19357	2.6421880598542886	1.0	0.537263850623762	0.5285732741838629
GOTERM_BP_DIRECT	GO:0045648~positive regulation of erythrocyte differentiation	7	0.43076923076923074	0.0295161	3091, 3304, 3303, 3148, 91, 6886, 2309	1363	34	19357	2.923891933882871	1.0	0.5397082767061824	0.5309781601563424
GOTERM_BP_DIRECT	GO:0050873~brown fat cell differentiation	7	0.43076923076923074	0.0295161	154, 64641, 664, 10891, 8800, 10124, 153	1363	34	19357	2.923891933882871	1.0	0.5397082767061824	0.5309781601563424
GOTERM_BP_DIRECT	GO:0042060~wound healing	13	0.8	0.029652	6385, 4088, 5156, 5530, 25987, 1832, 2004, 2255, 4015, 5754, 3853, 2626, 83481	1363	93	19357	1.9851923729281553	1.0	0.5402908342787398	0.5315512944983789
GOTERM_BP_DIRECT	GO:0043433~negative regulation of sequence-specific DNA binding transcription factor activity	13	0.8	0.0318996	26508, 9421, 8320, 9464, 7466, 7291, 23411, 5629, 26471, 51684, 3399, 5621, 10221	1363	94	19357	1.964073305131047	1.0	0.5792119378534425	0.5698428250516537
GOTERM_BP_DIRECT	GO:0007605~sensory perception of sound	19	1.1692307692307693	0.0326344	7275, 9455, 6495, 7466, 8556, 10083, 4036, 1285, 1141, 6591, 5172, 124976, 501, 53405, 3753, 10750, 53942, 2706, 4647	1363	160	19357	1.68645909757887	1.0	0.588954323847293	0.5794276219017561
GOTERM_BP_DIRECT	GO:0001658~branching involved in ureteric bud morphogenesis	8	0.49230769230769234	0.032663	7475, 4609, 652, 6495, 3237, 6469, 4435, 3975	1363	44	19357	2.5821383312212367	1.0	0.588954323847293	0.5794276219017561
GOTERM_BP_DIRECT	GO:2001235~positive regulation of apoptotic signaling pathway	7	0.43076923076923074	0.0335744	4804, 3625, 355, 153090, 1075, 4824, 1515	1363	35	19357	2.84035216434336	1.0	0.6019718543513908	0.5922345857656953
GOTERM_BP_DIRECT	GO:0031396~regulation of protein ubiquitination	5	0.3076923076923077	0.0337327	3304, 3303, 26232, 6478, 9709	1363	18	19357	3.9449335615880003	1.0	0.6019718543513908	0.5922345857656953
GOTERM_BP_DIRECT	GO:0060065~uterus development	5	0.3076923076923077	0.0337327	1028, 3206, 1588, 668, 3975	1363	18	19357	3.9449335615880003	1.0	0.6019718543513908	0.5922345857656953
GOTERM_BP_DIRECT	GO:0010507~negative regulation of autophagy	9	0.5538461538461538	0.0340688	3082, 26471, 3587, 4233, 3586, 57533, 80317, 2626, 92196	1363	54	19357	2.3669601369528	1.0	0.6058881104658496	0.5960874940053967
GOTERM_BP_DIRECT	GO:0030509~BMP signaling pathway	13	0.8	0.0342667	4086, 4088, 6423, 7049, 23111, 83729, 353500, 3625, 652, 55512, 5468, 10468, 1747	1363	95	19357	1.9433988492875622	1.0	0.6069332129999474	0.5971156913569673
GOTERM_BP_DIRECT	GO:0045665~negative regulation of neuron differentiation	10	0.6153846153846154	0.0343613	55079, 6496, 79191, 23462, 10220, 22882, 4821, 182, 5080, 2309	1363	64	19357	2.21902512839325	1.0	0.6069332129999474	0.5971156913569673
GOTERM_BP_DIRECT	GO:0072091~regulation of stem cell proliferation	4	0.24615384615384617	0.0374268	3148, 677, 54345, 6469	1363	11	19357	5.164276662442473	1.0	0.6389456804551435	0.6286103372704273
GOTERM_BP_DIRECT	GO:0006703~estrogen biosynthetic process	4	0.24615384615384617	0.0374268	1588, 3294, 79154, 3292	1363	11	19357	5.164276662442473	1.0	0.6389456804551435	0.6286103372704273
GOTERM_BP_DIRECT	GO:0048935~peripheral nervous system neuron development	4	0.24615384615384617	0.0374268	9464, 3235, 5457, 9480	1363	11	19357	5.164276662442473	1.0	0.6389456804551435	0.6286103372704273
GOTERM_BP_DIRECT	GO:0098911~regulation of ventricular cardiac muscle cell action potential	4	0.24615384615384617	0.0374268	1832, 3728, 857, 5318	1363	11	19357	5.164276662442473	1.0	0.6389456804551435	0.6286103372704273
GOTERM_BP_DIRECT	GO:0034115~negative regulation of heterotypic cell-cell adhesion	4	0.24615384615384617	0.0374268	91663, 65125, 9314, 3586	1363	11	19357	5.164276662442473	1.0	0.6389456804551435	0.6286103372704273
GOTERM_BP_DIRECT	GO:0072577~endothelial cell apoptotic process	4	0.24615384615384617	0.0374268	3586, 153090, 1285, 51129	1363	11	19357	5.164276662442473	1.0	0.6389456804551435	0.6286103372704273
GOTERM_BP_DIRECT	GO:1901653~cellular response to peptide	4	0.24615384615384617	0.0374268	51274, 55512, 28999, 10365	1363	11	19357	5.164276662442473	1.0	0.6389456804551435	0.6286103372704273
GOTERM_BP_DIRECT	GO:0030216~keratinocyte differentiation	10	0.6153846153846154	0.0374922	1832, 51384, 301, 5530, 5453, 9935, 182, 5080, 7051, 5604	1363	65	19357	2.184886280264123	1.0	0.6389456804551435	0.6286103372704273
GOTERM_BP_DIRECT	GO:0048167~regulation of synaptic plasticity	9	0.5538461538461538	0.0375042	1524, 10458, 9783, 22849, 7425, 4137, 2185, 81539, 1636	1363	55	19357	2.323924498099113	1.0	0.6389456804551435	0.6286103372704273
GOTERM_BP_DIRECT	GO:0070371~ERK1 and ERK2 cascade	9	0.5538461538461538	0.0375042	7099, 91662, 4609, 8600, 10392, 3791, 677, 2255, 5604	1363	55	19357	2.323924498099113	1.0	0.6389456804551435	0.6286103372704273
GOTERM_BP_DIRECT	GO:0009617~response to bacterium	15	0.9230769230769231	0.0376161	4023, 22806, 3001, 246778, 10458, 55088, 664, 83872, 89857, 2289, 1672, 54757, 8976, 857, 56999	1363	118	19357	1.8053085790317966	1.0	0.6389456804551435	0.6286103372704273
GOTERM_BP_DIRECT	GO:0060333~interferon-gamma-mediated signaling pathway	6	0.3692307692307692	0.0377732	3119, 3459, 9111, 3115, 3662, 3460	1363	27	19357	3.1559468492704	1.0	0.6389456804551435	0.6286103372704273
GOTERM_BP_DIRECT	GO:0021983~pituitary gland development	6	0.3692307692307692	0.0377732	3625, 6496, 652, 5122, 2255, 5080	1363	27	19357	3.1559468492704	1.0	0.6389456804551435	0.6286103372704273
GOTERM_BP_DIRECT	GO:0030010~establishment of cell polarity	7	0.43076923076923074	0.0379768	56288, 90102, 23286, 4752, 6469, 55083, 143098	1363	36	19357	2.7614534931116	1.0	0.6403036718013173	0.6299463622632255
GOTERM_BP_DIRECT	GO:0007568~aging	18	1.1076923076923075	0.038893	4261, 5176, 5530, 1284, 1075, 23268, 1490, 383, 4914, 1028, 3586, 712, 5028, 2729, 2706, 2309, 3779, 1636	1363	152	19357	1.6817874657296212	1.0	0.6536285433980288	0.6430556957867378
GOTERM_BP_DIRECT	GO:0006813~potassium ion transport	11	0.676923076923077	0.0398028	2702, 3759, 3738, 8645, 3781, 3772, 3764, 3775, 51305, 3779, 3768	1363	76	19357	2.055518013669537	1.0	0.6604953713044159	0.6498114484872447
GOTERM_BP_DIRECT	GO:0061001~regulation of dendritic spine morphogenesis	5	0.3076923076923077	0.0404183	8499, 8851, 120892, 85358, 51225	1363	19	19357	3.737305479399158	1.0	0.6604953713044159	0.6498114484872447
GOTERM_BP_DIRECT	GO:0035050~embryonic heart tube development	5	0.3076923076923077	0.0404183	9421, 6909, 54345, 2296, 1889	1363	19	19357	3.737305479399158	1.0	0.6604953713044159	0.6498114484872447
GOTERM_BP_DIRECT	GO:0048665~neuron fate specification	5	0.3076923076923077	0.0404183	6495, 5454, 63950, 5457, 4821	1363	19	19357	3.737305479399158	1.0	0.6604953713044159	0.6498114484872447
GOTERM_BP_DIRECT	GO:0009948~anterior/posterior axis specification	5	0.3076923076923077	0.0404183	6790, 10736, 652, 23493, 3975	1363	19	19357	3.737305479399158	1.0	0.6604953713044159	0.6498114484872447
GOTERM_BP_DIRECT	GO:0060037~pharyngeal system development	5	0.3076923076923077	0.0404183	51804, 5362, 6495, 4824, 1889	1363	19	19357	3.737305479399158	1.0	0.6604953713044159	0.6498114484872447
GOTERM_BP_DIRECT	GO:0045926~negative regulation of growth	5	0.3076923076923077	0.0404183	3091, 4493, 4489, 4501, 4502	1363	19	19357	3.737305479399158	1.0	0.6604953713044159	0.6498114484872447
GOTERM_BP_DIRECT	GO:0045429~positive regulation of nitric oxide biosynthetic process	8	0.49230769230769234	0.0404463	7099, 64581, 5806, 4088, 9314, 10365, 2185, 1191	1363	46	19357	2.469871447255096	1.0	0.6604953713044159	0.6498114484872447
GOTERM_BP_DIRECT	GO:0010942~positive regulation of cell death	8	0.49230769230769234	0.0404463	652, 10392, 340485, 5625, 1490, 8309, 4824, 91607	1363	46	19357	2.469871447255096	1.0	0.6604953713044159	0.6498114484872447
GOTERM_BP_DIRECT	GO:0042472~inner ear morphogenesis	9	0.5538461538461538	0.0411644	51804, 55584, 6495, 2048, 10083, 5013, 4762, 9935, 2637	1363	56	19357	2.2824258463473432	1.0	0.670115382326103	0.6592758498563567
GOTERM_BP_DIRECT	GO:0071456~cellular response to hypoxia	16	0.9846153846153847	0.0421723	5581, 3091, 5366, 29923, 2034, 7291, 23411, 4609, 114990, 664, 677, 5468, 4921, 2309, 3779, 4824	1363	131	19357	1.7345662072325865	1.0	0.6727533410947222	0.6618711380036464
GOTERM_BP_DIRECT	GO:0048678~response to axon injury	7	0.43076923076923074	0.0427305	4914, 4880, 5122, 664, 64805, 383, 23767	1363	37	19357	2.686819614919395	1.0	0.6727533410947222	0.6618711380036464
GOTERM_BP_DIRECT	GO:0007190~activation of adenylate cyclase activity	7	0.43076923076923074	0.0427305	57413, 55366, 154, 5032, 10486, 140, 153	1363	37	19357	2.686819614919395	1.0	0.6727533410947222	0.6618711380036464
GOTERM_BP_DIRECT	GO:0060664~epithelial cell proliferation involved in salivary gland morphogenesis	3	0.1846153846153846	0.0428811	2255, 6469, 4824	1363	5	19357	8.52105649303008	1.0	0.6727533410947222	0.6618711380036464
GOTERM_BP_DIRECT	GO:0032831~positive regulation of CD4-positive, CD25-positive, alpha-beta regulatory T cell differentiation	3	0.1846153846153846	0.0428811	64410, 3122, 3561	1363	5	19357	8.52105649303008	1.0	0.6727533410947222	0.6618711380036464
GOTERM_BP_DIRECT	GO:0060442~branching involved in prostate gland morphogenesis	3	0.1846153846153846	0.0428811	652, 4824, 3209	1363	5	19357	8.52105649303008	1.0	0.6727533410947222	0.6618711380036464
GOTERM_BP_DIRECT	GO:0070434~positive regulation of nucleotide-binding oligomerization domain containing 2 signaling pathway	3	0.1846153846153846	0.0428811	7099, 3304, 3303	1363	5	19357	8.52105649303008	1.0	0.6727533410947222	0.6618711380036464
GOTERM_BP_DIRECT	GO:0097201~negative regulation of transcription from RNA polymerase II promoter in response to stress	3	0.1846153846153846	0.0428811	9531, 3337, 3303	1363	5	19357	8.52105649303008	1.0	0.6727533410947222	0.6618711380036464
GOTERM_BP_DIRECT	GO:0034154~toll-like receptor 7 signaling pathway	3	0.1846153846153846	0.0428811	51284, 388325, 118788	1363	5	19357	8.52105649303008	1.0	0.6727533410947222	0.6618711380036464
GOTERM_BP_DIRECT	GO:1901299~negative regulation of hydrogen peroxide-mediated programmed cell death	3	0.1846153846153846	0.0428811	3082, 4233, 4921	1363	5	19357	8.52105649303008	1.0	0.6727533410947222	0.6618711380036464
GOTERM_BP_DIRECT	GO:0016048~detection of temperature stimulus	3	0.1846153846153846	0.0428811	4804, 80036, 63982	1363	5	19357	8.52105649303008	1.0	0.6727533410947222	0.6618711380036464
GOTERM_BP_DIRECT	GO:0048386~positive regulation of retinoic acid receptor signaling pathway	3	0.1846153846153846	0.0428811	10626, 10365, 7181	1363	5	19357	8.52105649303008	1.0	0.6727533410947222	0.6618711380036464
GOTERM_BP_DIRECT	GO:1903672~positive regulation of sprouting angiogenesis	6	0.3692307692307692	0.0434145	51738, 4086, 2523, 9314, 3586, 3678	1363	28	19357	3.0432344617964575	1.0	0.6770307658008933	0.6660793727087932
GOTERM_BP_DIRECT	GO:0032703~negative regulation of interleukin-2 production	6	0.3692307692307692	0.0434145	9455, 1378, 5621, 30009, 7538, 11326	1363	28	19357	3.0432344617964575	1.0	0.6770307658008933	0.6660793727087932
GOTERM_BP_DIRECT	GO:0007420~brain development	27	1.6615384615384614	0.0445314	6496, 9001, 8633, 8851, 1000, 57463, 1282, 7360, 10458, 10018, 2302, 4821, 84002, 53942, 1636, 9531, 8320, 6000, 8941, 5530, 5629, 1524, 2016, 57453, 7546, 4435, 4897	1363	260	19357	1.474798239178283	1.0	0.6923697585681077	0.6811702477420494
GOTERM_BP_DIRECT	GO:0001755~neural crest cell migration	8	0.49230769230769234	0.044754	57556, 3091, 56920, 10509, 6469, 8092, 1947, 2637	1363	47	19357	2.417320990930519	1.0	0.693753418384506	0.6825315260016254
GOTERM_BP_DIRECT	GO:0051649~establishment of localization in cell	13	0.8	0.0449853	5581, 7301, 286676, 63982, 30061, 64805, 55172, 144535, 338, 5028, 10461, 3786, 857	1363	99	19357	1.864877683659782	1.0	0.6952631698161548	0.684016856266269
GOTERM_BP_DIRECT	GO:0009615~response to virus	14	0.8615384615384615	0.0451935	9111, 59, 6387, 6367, 3460, 1191, 3459, 10859, 3433, 338, 30009, 11213, 3669, 10346	1363	110	19357	1.8074968318548654	1.0	0.6964095439771532	0.6851446871132825
GOTERM_BP_DIRECT	GO:0006898~receptor-mediated endocytosis	11	0.676923076923077	0.0463255	154, 4360, 2358, 54413, 143458, 4036, 23166, 8218, 10894, 2209, 8936	1363	78	19357	2.0028124235754463	1.0	0.7057921907344941	0.6943755637324341
GOTERM_BP_DIRECT	GO:0007252~I-kappaB phosphorylation	4	0.24615384615384617	0.0473547	7099, 7098, 51284, 153090	1363	12	19357	4.733920273905601	1.0	0.7057921907344941	0.6943755637324341
GOTERM_BP_DIRECT	GO:0032525~somite rostral/caudal axis specification	4	0.24615384615384617	0.0473547	134701, 57669, 441478, 3975	1363	12	19357	4.733920273905601	1.0	0.7057921907344941	0.6943755637324341
GOTERM_BP_DIRECT	GO:0038063~collagen-activated tyrosine kinase receptor signaling pathway	4	0.24615384615384617	0.0473547	1285, 1284, 1282, 4921	1363	12	19357	4.733920273905601	1.0	0.7057921907344941	0.6943755637324341
GOTERM_BP_DIRECT	GO:1900272~negative regulation of long-term synaptic potentiation	4	0.24615384615384617	0.0473547	1524, 134, 11170, 5621	1363	12	19357	4.733920273905601	1.0	0.7057921907344941	0.6943755637324341
GOTERM_BP_DIRECT	GO:0033673~negative regulation of kinase activity	4	0.24615384615384617	0.0473547	1028, 4137, 4921, 10641	1363	12	19357	4.733920273905601	1.0	0.7057921907344941	0.6943755637324341
GOTERM_BP_DIRECT	GO:0045666~positive regulation of neuron differentiation	12	0.7384615384615384	0.0474736	26508, 55079, 6938, 652, 6387, 4760, 79191, 4762, 4897, 4821, 151, 4825	1363	89	19357	1.9148441557370965	1.0	0.7057921907344941	0.6943755637324341
GOTERM_BP_DIRECT	GO:0022038~corpus callosum development	5	0.3076923076923077	0.0477999	3738, 2049, 2048, 23322, 146760	1363	20	19357	3.5504402054292	1.0	0.7057921907344941	0.6943755637324341
GOTERM_BP_DIRECT	GO:0048514~blood vessel morphogenesis	5	0.3076923076923077	0.0477999	2324, 2321, 1000, 4015, 1282	1363	20	19357	3.5504402054292	1.0	0.7057921907344941	0.6943755637324341
GOTERM_BP_DIRECT	GO:0030539~male genitalia development	5	0.3076923076923077	0.0477999	55366, 3239, 5156, 6469, 3209	1363	20	19357	3.5504402054292	1.0	0.7057921907344941	0.6943755637324341
GOTERM_BP_DIRECT	GO:0030837~negative regulation of actin filament polymerization	5	0.3076923076923077	0.0477999	91663, 51571, 23189, 5217, 85464	1363	20	19357	3.5504402054292	1.0	0.7057921907344941	0.6943755637324341
GOTERM_BP_DIRECT	GO:0072593~reactive oxygen species metabolic process	7	0.43076923076923074	0.0478411	664, 5166, 5366, 120892, 27244, 1490, 3491	1363	38	19357	2.6161138355794105	1.0	0.7057921907344941	0.6943755637324341
GOTERM_BP_DIRECT	GO:0001890~placenta development	7	0.43076923076923074	0.0478411	430, 55224, 5468, 4435, 3294, 1747, 8728	1363	38	19357	2.6161138355794105	1.0	0.7057921907344941	0.6943755637324341
GOTERM_BP_DIRECT	GO:1901216~positive regulation of neuron death	7	0.43076923076923074	0.0478411	134, 5621, 712, 7965, 4137, 4921, 1191	1363	38	19357	2.6161138355794105	1.0	0.7057921907344941	0.6943755637324341
GOTERM_BP_DIRECT	GO:0070555~response to interleukin-1	7	0.43076923076923074	0.0478411	5122, 84676, 301, 3554, 4435, 2729, 11213	1363	38	19357	2.6161138355794105	1.0	0.7057921907344941	0.6943755637324341
GOTERM_BP_DIRECT	GO:0010468~regulation of gene expression	27	1.6615384615384614	0.0480937	25987, 4609, 677, 6469, 10475, 3975, 7552, 3091, 100506108, 11074, 6543, 340260, 93166, 187, 5629, 1789, 55079, 3586, 4015, 10642, 85363, 4856, 56649, 29072, 10643, 10346, 4858	1363	262	19357	1.4635402373524948	1.0	0.7075094432864977	0.6960650386579467
GOTERM_BP_DIRECT	GO:0002931~response to ischemia	9	0.5538461538461538	0.0491772	1524, 4880, 6543, 24145, 857, 1827, 2185, 2706, 23017	1363	58	19357	2.2037215068181246	1.0	0.7193727727861274	0.7077364714354564
GOTERM_BP_DIRECT	GO:0048661~positive regulation of smooth muscle cell proliferation	9	0.5538461538461538	0.0491772	7099, 80310, 7057, 4609, 652, 55512, 1991, 5724, 10203	1363	58	19357	2.2037215068181246	1.0	0.7193727727861274	0.7077364714354564
GOTERM_BP_DIRECT	GO:0044344~cellular response to fibroblast growth factor stimulus	6	0.3692307692307692	0.0495338	4609, 677, 7538, 2729, 3164, 3975	1363	29	19357	2.938295342424166	1.0	0.7225539738351726	0.7108662145819173
GOTERM_BP_DIRECT	GO:0001501~skeletal system development	16	0.9846153846153847	0.049804	4982, 1462, 1240, 91461, 9770, 1028, 3206, 3239, 3226, 51684, 10220, 4325, 8646, 285590, 10468, 3209	1363	134	19357	1.6957326354288718	1.0	0.7244595846651074	0.7127410009732398
GOTERM_BP_DIRECT	GO:0090090~negative regulation of canonical Wnt signaling pathway	19	1.1692307692307693	0.0514068	25937, 6478, 6423, 1000, 100507050, 374946, 147111, 6591, 7481, 79960, 23072, 440193, 27123, 153090, 6469, 857, 51339, 2309, 2308	1363	169	19357	1.5966476663468592	1.0	0.7456863206503934	0.7336243813215598
GOTERM_BP_DIRECT	GO:0043408~regulation of MAPK cascade	7	0.43076923076923074	0.053313	2324, 161742, 3791, 9448, 100133941, 10750, 6503	1363	39	19357	2.549033993641477	1.0	0.769040322446116	0.7566006176347403
GOTERM_BP_DIRECT	GO:0001974~blood vessel remodeling	7	0.43076923076923074	0.053313	23418, 4880, 2255, 2034, 2296, 182, 1636	1363	39	19357	2.549033993641477	1.0	0.769040322446116	0.7566006176347403
GOTERM_BP_DIRECT	GO:0045599~negative regulation of fat cell differentiation	9	0.5538461538461538	0.0535373	25937, 122953, 4088, 862, 5167, 23411, 182, 2308, 23414	1363	59	19357	2.166370294838156	1.0	0.7701363839967438	0.7576789497091014
GOTERM_BP_DIRECT	GO:0080111~DNA demethylation	5	0.3076923076923077	0.0558744	121642, 8320, 200315, 200424, 5080	1363	21	19357	3.3813716242182856	1.0	0.7985102113076187	0.785593812742273
GOTERM_BP_DIRECT	GO:0001953~negative regulation of cell-matrix adhesion	5	0.3076923076923077	0.0558744	8751, 7057, 9448, 340485, 182	1363	21	19357	3.3813716242182856	1.0	0.7985102113076187	0.785593812742273
GOTERM_BP_DIRECT	GO:0019933~cAMP-mediated signaling	6	0.3692307692307692	0.0561339	5144, 1672, 2044, 10486, 27115, 8844	1363	30	19357	2.8403521643433605	1.0	0.7985102113076187	0.785593812742273
GOTERM_BP_DIRECT	GO:0061098~positive regulation of protein tyrosine kinase activity	6	0.3692307692307692	0.0561339	1741, 5621, 2915, 353514, 2209, 1636	1363	30	19357	2.8403521643433605	1.0	0.7985102113076187	0.785593812742273
GOTERM_BP_DIRECT	GO:0001843~neural tube closure	11	0.676923076923077	0.0573993	57216, 6385, 652, 57167, 51684, 4036, 57619, 10395, 7291, 23059, 29072	1363	81	19357	1.9286341856652445	1.0	0.7985102113076187	0.785593812742273
GOTERM_BP_DIRECT	GO:0019722~calcium-mediated signaling	12	0.7384615384615384	0.0579098	2833, 1524, 1238, 57007, 5032, 2358, 2214, 8600, 120892, 10231, 1827, 64805	1363	92	19357	1.8524035854413219	1.0	0.7985102113076187	0.785593812742273
GOTERM_BP_DIRECT	GO:0051965~positive regulation of synapse assembly	9	0.5538461538461538	0.0581372	4914, 51738, 2049, 54413, 2048, 627, 57463, 23316, 23767	1363	60	19357	2.13026412325752	1.0	0.7985102113076187	0.785593812742273
GOTERM_BP_DIRECT	GO:0071356~cellular response to tumor necrosis factor	16	0.9846153846153847	0.0583492	6362, 7057, 6357, 6367, 9590, 23411, 55512, 677, 120892, 153090, 338, 6359, 7538, 10068, 10365, 4824	1363	137	19357	1.6585998039961227	1.0	0.7985102113076187	0.785593812742273
GOTERM_BP_DIRECT	GO:0043951~negative regulation of cAMP-mediated signaling	4	0.24615384615384617	0.0584313	114804, 187, 5144, 50940	1363	13	19357	4.369772560528246	1.0	0.7985102113076187	0.785593812742273
GOTERM_BP_DIRECT	GO:0043517~positive regulation of DNA damage response, signal transduction by p53 class mediator	4	0.24615384615384617	0.0584313	3090, 161742, 5366, 4487	1363	13	19357	4.369772560528246	1.0	0.7985102113076187	0.785593812742273
GOTERM_BP_DIRECT	GO:0010659~cardiac muscle cell apoptotic process	4	0.24615384615384617	0.0584313	6196, 664, 23493, 6423	1363	13	19357	4.369772560528246	1.0	0.7985102113076187	0.785593812742273
GOTERM_BP_DIRECT	GO:0009790~embryo development	4	0.24615384615384617	0.0584313	130497, 116039, 8646, 1747	1363	13	19357	4.369772560528246	1.0	0.7985102113076187	0.785593812742273
GOTERM_BP_DIRECT	GO:1903238~positive regulation of leukocyte tethering or rolling	4	0.24615384615384617	0.0584313	2811, 1991, 2650, 5724	1363	13	19357	4.369772560528246	1.0	0.7985102113076187	0.785593812742273
GOTERM_BP_DIRECT	GO:0001706~endoderm formation	4	0.24615384615384617	0.0584313	1843, 8320, 83595, 3975	1363	13	19357	4.369772560528246	1.0	0.7985102113076187	0.785593812742273
GOTERM_BP_DIRECT	GO:0002221~pattern recognition receptor signaling pathway	4	0.24615384615384617	0.0584313	10392, 4671, 834, 22861	1363	13	19357	4.369772560528246	1.0	0.7985102113076187	0.785593812742273
GOTERM_BP_DIRECT	GO:0071248~cellular response to metal ion	4	0.24615384615384617	0.0584313	4493, 4501, 4502, 3292	1363	13	19357	4.369772560528246	1.0	0.7985102113076187	0.785593812742273
GOTERM_BP_DIRECT	GO:0010463~mesenchymal cell proliferation	4	0.24615384615384617	0.0584313	9464, 3791, 4487, 7481	1363	13	19357	4.369772560528246	1.0	0.7985102113076187	0.785593812742273
GOTERM_BP_DIRECT	GO:0051014~actin filament severing	4	0.24615384615384617	0.0584313	23380, 6840, 822, 85477	1363	13	19357	4.369772560528246	1.0	0.7985102113076187	0.785593812742273
GOTERM_BP_DIRECT	GO:0051450~myoblast proliferation	4	0.24615384615384617	0.0584313	3082, 84913, 6495, 2242	1363	13	19357	4.369772560528246	1.0	0.7985102113076187	0.785593812742273
GOTERM_BP_DIRECT	GO:0048286~lung alveolus development	7	0.43076923076923074	0.0591491	652, 2324, 3791, 55512, 3202, 91461, 1636	1363	40	19357	2.48530814380044	1.0	0.8040864769424569	0.791079878817449
GOTERM_BP_DIRECT	GO:0045595~regulation of cell differentiation	7	0.43076923076923074	0.0591491	5454, 340260, 9314, 3992, 2242, 1052, 23414	1363	40	19357	2.48530814380044	1.0	0.8040864769424569	0.791079878817449
GOTERM_BP_DIRECT	GO:0007416~synapse assembly	10	0.6153846153846154	0.0603713	51738, 54413, 85358, 92737, 1000, 5457, 4137, 4897, 627, 23767	1363	71	19357	2.0002480030587044	1.0	0.8067452616020172	0.7936956559839602
GOTERM_BP_DIRECT	GO:0021978~telencephalon regionalization	3	0.1846153846153846	0.0613642	6496, 652, 6469	1363	6	19357	7.100880410858401	1.0	0.8067452616020172	0.7936956559839602
GOTERM_BP_DIRECT	GO:0046985~positive regulation of hemoglobin biosynthetic process	3	0.1846153846153846	0.0613642	9314, 51312, 6536	1363	6	19357	7.100880410858401	1.0	0.8067452616020172	0.7936956559839602
GOTERM_BP_DIRECT	GO:0048170~positive regulation of long-term neuronal synaptic plasticity	3	0.1846153846153846	0.0613642	2048, 85358, 2915	1363	6	19357	7.100880410858401	1.0	0.8067452616020172	0.7936956559839602
GOTERM_BP_DIRECT	GO:0014031~mesenchymal cell development	3	0.1846153846153846	0.0613642	26508, 23493, 2296	1363	6	19357	7.100880410858401	1.0	0.8067452616020172	0.7936956559839602
GOTERM_BP_DIRECT	GO:2000481~positive regulation of cAMP-dependent protein kinase activity	3	0.1846153846153846	0.0613642	154, 23411, 493	1363	6	19357	7.100880410858401	1.0	0.8067452616020172	0.7936956559839602
GOTERM_BP_DIRECT	GO:0061156~pulmonary artery morphogenesis	3	0.1846153846153846	0.0613642	23493, 4036, 182	1363	6	19357	7.100880410858401	1.0	0.8067452616020172	0.7936956559839602
GOTERM_BP_DIRECT	GO:0033085~negative regulation of T cell differentiation in thymus	3	0.1846153846153846	0.0613642	652, 2302, 6469	1363	6	19357	7.100880410858401	1.0	0.8067452616020172	0.7936956559839602
GOTERM_BP_DIRECT	GO:0032692~negative regulation of interleukin-1 production	3	0.1846153846153846	0.0613642	91662, 3586, 634	1363	6	19357	7.100880410858401	1.0	0.8067452616020172	0.7936956559839602
GOTERM_BP_DIRECT	GO:1904798~positive regulation of core promoter binding	3	0.1846153846153846	0.0613642	9314, 2296, 5080	1363	6	19357	7.100880410858401	1.0	0.8067452616020172	0.7936956559839602
GOTERM_BP_DIRECT	GO:0007423~sensory organ development	3	0.1846153846153846	0.0613642	430, 9935, 4647	1363	6	19357	7.100880410858401	1.0	0.8067452616020172	0.7936956559839602
GOTERM_BP_DIRECT	GO:0086073~bundle of His cell-Purkinje myocyte adhesion involved in cell communication	3	0.1846153846153846	0.0613642	1832, 3728, 5318	1363	6	19357	7.100880410858401	1.0	0.8067452616020172	0.7936956559839602
GOTERM_BP_DIRECT	GO:0002322~B cell proliferation involved in immune response	3	0.1846153846153846	0.0613642	7099, 4064, 202309	1363	6	19357	7.100880410858401	1.0	0.8067452616020172	0.7936956559839602
GOTERM_BP_DIRECT	GO:0032088~negative regulation of NF-kappaB transcription factor activity	12	0.7384615384615384	0.0617005	57413, 91662, 2302, 120892, 9314, 153090, 2672, 1240, 23411, 140, 11213, 57162	1363	93	19357	1.832485267318297	1.0	0.8070801548547296	0.7940251321303319
GOTERM_BP_DIRECT	GO:0000902~cell morphogenesis	12	0.7384615384615384	0.0617005	3082, 2811, 29842, 1013, 4487, 57619, 55171, 1000, 10486, 10365, 64283, 1191	1363	93	19357	1.832485267318297	1.0	0.8070801548547296	0.7940251321303319
GOTERM_BP_DIRECT	GO:0045907~positive regulation of vasoconstriction	6	0.3692307692307692	0.0632148	2702, 146, 2149, 857, 3274, 1636	1363	31	19357	2.7487279009774452	1.0	0.8166025056467912	0.8033934529846825
GOTERM_BP_DIRECT	GO:0051968~positive regulation of synaptic transmission, glutamatergic	6	0.3692307692307692	0.0632148	4914, 54413, 2752, 85358, 2185, 57616	1363	31	19357	2.7487279009774452	1.0	0.8166025056467912	0.8033934529846825
GOTERM_BP_DIRECT	GO:0035987~endodermal cell differentiation	6	0.3692307692307692	0.0632148	4324, 1284, 1295, 3678, 5604, 29072	1363	31	19357	2.7487279009774452	1.0	0.8166025056467912	0.8033934529846825
GOTERM_BP_DIRECT	GO:0051281~positive regulation of release of sequestered calcium ion into cytosol	6	0.3692307692307692	0.0632148	6373, 187, 2833, 2149, 9002, 3627	1363	31	19357	2.7487279009774452	1.0	0.8166025056467912	0.8033934529846825
GOTERM_BP_DIRECT	GO:0007498~mesoderm development	6	0.3692307692307692	0.0632148	4232, 6398, 79191, 22806, 10220, 5457	1363	31	19357	2.7487279009774452	1.0	0.8166025056467912	0.8033934529846825
GOTERM_BP_DIRECT	GO:0030879~mammary gland development	5	0.3076923076923077	0.0646329	3219, 10018, 1588, 3235, 857	1363	22	19357	3.2276729140265457	1.0	0.8275285521871316	0.8141427639368487
GOTERM_BP_DIRECT	GO:0070542~response to fatty acid	5	0.3076923076923077	0.0646329	5122, 286676, 1490, 2309, 2308	1363	22	19357	3.2276729140265457	1.0	0.8275285521871316	0.8141427639368487
GOTERM_BP_DIRECT	GO:0040037~negative regulation of fibroblast growth factor receptor signaling pathway	5	0.3076923076923077	0.0646329	4804, 7057, 90993, 2817, 387914	1363	22	19357	3.2276729140265457	1.0	0.8275285521871316	0.8141427639368487
GOTERM_BP_DIRECT	GO:0050890~cognition	8	0.49230769230769234	0.0648573	134, 11170, 874, 6543, 3122, 1141, 2915, 23316	1363	51	19357	2.2277271877202827	1.0	0.8275285521871316	0.8141427639368487
GOTERM_BP_DIRECT	GO:0030838~positive regulation of actin filament polymerization	8	0.49230769230769234	0.0648573	10602, 10458, 5581, 23580, 342184, 5217, 2185, 274	1363	51	19357	2.2277271877202827	1.0	0.8275285521871316	0.8141427639368487
GOTERM_BP_DIRECT	GO:0001541~ovarian follicle development	7	0.43076923076923074	0.0653506	3625, 4609, 3791, 668, 7425, 2296, 4327	1363	41	19357	2.424690872000429	1.0	0.829744992637046	0.8163233520860136
GOTERM_BP_DIRECT	GO:0030574~collagen catabolic process	7	0.43076923076923074	0.0653506	8751, 4322, 4324, 4325, 5657, 4327, 9508	1363	41	19357	2.424690872000429	1.0	0.829744992637046	0.8163233520860136
GOTERM_BP_DIRECT	GO:0045860~positive regulation of protein kinase activity	9	0.5538461538461538	0.0680652	6385, 8941, 566, 8851, 120892, 2185, 4921, 9770, 3491	1363	62	19357	2.061545925733084	1.0	0.8621041660089129	0.8481590957326278
GOTERM_BP_DIRECT	GO:0071347~cellular response to interleukin-1	11	0.676923076923077	0.0700752	6362, 3625, 3091, 4609, 6357, 6367, 153090, 6359, 9590, 10365, 4824	1363	84	19357	1.859754393320057	1.0	0.8834806036980579	0.869189756266778
GOTERM_BP_DIRECT	GO:0030510~regulation of BMP signaling pathway	4	0.24615384615384617	0.0706022	10272, 23105, 10468, 3209	1363	14	19357	4.057645949061944	1.0	0.8834806036980579	0.869189756266778
GOTERM_BP_DIRECT	GO:0030148~sphingolipid biosynthetic process	8	0.49230769230769234	0.0706137	94103, 124976, 130367, 6785, 171546, 340485, 9517, 79071	1363	52	19357	2.184886280264123	1.0	0.8834806036980579	0.869189756266778
GOTERM_BP_DIRECT	GO:0051482~positive regulation of cytosolic calcium ion concentration involved in phospholipase C-activating G-protein coupled signaling pathway	6	0.3692307692307692	0.0707737	286530, 2149, 9002, 2828, 2150, 719	1363	32	19357	2.6628301540719	1.0	0.8834806036980579	0.869189756266778
GOTERM_BP_DIRECT	GO:0060325~face morphogenesis	6	0.3692307692307692	0.0707737	59338, 5156, 4487, 83716, 25976, 83690	1363	32	19357	2.6628301540719	1.0	0.8834806036980579	0.869189756266778
GOTERM_BP_DIRECT	GO:0001569~branching involved in blood vessel morphogenesis	6	0.3692307692307692	0.0707737	3791, 6423, 6469, 441478, 1282, 2637	1363	32	19357	2.6628301540719	1.0	0.8834806036980579	0.869189756266778
GOTERM_BP_DIRECT	GO:0007601~visual perception	22	1.353846153846154	0.0709651	129880, 94137, 6496, 7045, 118142757, 9249, 7466, 2034, 1141, 2570, 1261, 5080, 1414, 2700, 83872, 314, 7546, 53405, 10265, 158046, 4647, 2978	1363	212	19357	1.4737676324423095	1.0	0.8837455413754236	0.8694504084126784
GOTERM_BP_DIRECT	GO:0030513~positive regulation of BMP signaling pathway	7	0.43076923076923074	0.0719177	652, 3791, 4487, 2297, 3491, 2626, 10984	1363	42	19357	2.3669601369528	1.0	0.8892105838604466	0.8748270504415602
GOTERM_BP_DIRECT	GO:0009409~response to cold	7	0.43076923076923074	0.0719177	154, 6000, 4023, 7425, 5468, 153, 3627	1363	42	19357	2.3669601369528	1.0	0.8892105838604466	0.8748270504415602
GOTERM_BP_DIRECT	GO:0032733~positive regulation of interleukin-10 production	7	0.43076923076923074	0.0719177	3082, 7099, 64581, 54440, 3662, 2150, 353514	1363	42	19357	2.3669601369528	1.0	0.8892105838604466	0.8748270504415602
GOTERM_BP_DIRECT	GO:0006897~endocytosis	22	1.353846153846154	0.0737592	9332, 5167, 286676, 6643, 4036, 23677, 273, 274, 9372, 1238, 85439, 433, 120892, 92737, 6469, 8527, 10462, 84000, 922, 30845, 284297, 56649	1363	213	19357	1.4668485355763832	1.0	0.9049517731729562	0.8903136162412157
GOTERM_BP_DIRECT	GO:0035567~non-canonical Wnt signaling pathway	5	0.3076923076923077	0.0740621	2535, 8325, 440193, 6423, 8324	1363	23	19357	3.0873393090688697	1.0	0.9049517731729562	0.8903136162412157
GOTERM_BP_DIRECT	GO:0009792~embryo development ending in birth or egg hatching	5	0.3076923076923077	0.0740621	57662, 8851, 116039, 1636, 10742	1363	23	19357	3.0873393090688697	1.0	0.9049517731729562	0.8903136162412157
GOTERM_BP_DIRECT	GO:0048754~branching morphogenesis of an epithelial tube	5	0.3076923076923077	0.0740621	652, 4233, 2255, 6469, 4824	1363	23	19357	3.0873393090688697	1.0	0.9049517731729562	0.8903136162412157
GOTERM_BP_DIRECT	GO:0046597~negative regulation of viral entry into host cell	5	0.3076923076923077	0.0740621	4261, 5806, 11074, 972, 85363	1363	23	19357	3.0873393090688697	1.0	0.9049517731729562	0.8903136162412157
GOTERM_BP_DIRECT	GO:0006468~protein phosphorylation	44	2.707692307692308	0.0761776	6790, 5581, 5164, 6792, 65125, 5166, 8997, 9448, 1022, 5080, 7481, 84206, 169436, 167359, 79899, 26750, 91, 79858, 5754, 8844, 65061, 817, 117283, 100130827, 4086, 4881, 2185, 4914, 10920, 114783, 120892, 54861, 4752, 5588, 79924, 6875, 10461, 4214, 5128, 6877, 2915, 11213, 5604, 30811	1363	489	19357	1.2778680493978307	1.0	0.925854737906715	0.9108784625390731
GOTERM_BP_DIRECT	GO:0001701~in utero embryonic development	22	1.353846153846154	0.0766269	9464, 4088, 5156, 4487, 2296, 23322, 7291, 3294, 23414, 55172, 10018, 27022, 4609, 57669, 2016, 57662, 54345, 55224, 338, 91, 10365, 9508	1363	214	19357	1.4599941031671477	1.0	0.925854737906715	0.9108784625390731
GOTERM_BP_DIRECT	GO:0007519~skeletal muscle tissue development	8	0.49230769230769234	0.0766643	51804, 245806, 6495, 3235, 6840, 10791, 10472, 857	1363	53	19357	2.1436620108251776	1.0	0.925854737906715	0.9108784625390731
GOTERM_BP_DIRECT	GO:0001932~regulation of protein phosphorylation	8	0.49230769230769234	0.0766643	8651, 51284, 55693, 440193, 55512, 5577, 4015, 2915	1363	53	19357	2.1436620108251776	1.0	0.925854737906715	0.9108784625390731
GOTERM_BP_DIRECT	GO:0051496~positive regulation of stress fiber assembly	8	0.49230769230769234	0.0766643	6385, 4088, 7984, 55160, 9639, 5217, 1490, 7481	1363	53	19357	2.1436620108251776	1.0	0.925854737906715	0.9108784625390731
GOTERM_BP_DIRECT	GO:0006915~apoptotic process	53	3.2615384615384615	0.077062	6790, 5581, 162989, 9984, 6478, 3001, 3164, 30061, 10018, 355, 100144748, 4808, 6909, 677, 79811, 834, 2309, 838, 2308, 5074, 7132, 5153, 25959, 4982, 1075, 23017, 57556, 79960, 2833, 79444, 7965, 922, 4616, 6495, 10392, 8633, 4671, 5366, 8193, 330, 81030, 10395, 284110, 6423, 260425, 2185, 22861, 1800, 388, 255488, 664, 4435, 7704	1363	605	19357	1.2441211959520506	1.0	0.9284982582208331	0.9134792222704095
GOTERM_BP_DIRECT	GO:0055074~calcium ion homeostasis	6	0.3692307692307692	0.0788059	8600, 7466, 4907, 3791, 54757, 857	1363	33	19357	2.5821383312212363	1.0	0.9473128840414009	0.9319895098339144
GOTERM_BP_DIRECT	GO:0009267~cellular response to starvation	10	0.6153846153846154	0.0797188	3625, 5287, 5166, 2752, 120892, 3992, 857, 23411, 133746, 2308	1363	75	19357	1.89356810956224	1.0	0.9482162835418779	0.9328782962864345
GOTERM_BP_DIRECT	GO:0032091~negative regulation of protein binding	10	0.6153846153846154	0.0797188	6790, 9532, 165904, 57669, 3433, 120892, 857, 51339, 1636, 6590	1363	75	19357	1.89356810956224	1.0	0.9482162835418779	0.9328782962864345
GOTERM_BP_DIRECT	GO:0090383~phagosome acidification	3	0.1846153846153846	0.0819852	56833, 23682, 55647	1363	7	19357	6.086468923592915	1.0	0.9482162835418779	0.9328782962864345
GOTERM_BP_DIRECT	GO:0006766~vitamin metabolic process	3	0.1846153846153846	0.0819852	4036, 1591, 120227	1363	7	19357	6.086468923592915	1.0	0.9482162835418779	0.9328782962864345
GOTERM_BP_DIRECT	GO:1900744~regulation of p38MAPK cascade	3	0.1846153846153846	0.0819852	3082, 5187, 153090	1363	7	19357	6.086468923592915	1.0	0.9482162835418779	0.9328782962864345
GOTERM_BP_DIRECT	GO:0090521~glomerular visceral epithelial cell migration	3	0.1846153846153846	0.0819852	25959, 23189, 23500	1363	7	19357	6.086468923592915	1.0	0.9482162835418779	0.9328782962864345
GOTERM_BP_DIRECT	GO:0042487~regulation of odontogenesis of dentin-containing tooth	3	0.1846153846153846	0.0819852	58524, 652, 80326	1363	7	19357	6.086468923592915	1.0	0.9482162835418779	0.9328782962864345
GOTERM_BP_DIRECT	GO:0034141~positive regulation of toll-like receptor 3 signaling pathway	3	0.1846153846153846	0.0819852	857, 2150, 57162	1363	7	19357	6.086468923592915	1.0	0.9482162835418779	0.9328782962864345
GOTERM_BP_DIRECT	GO:0003253~cardiac neural crest cell migration involved in outflow tract morphogenesis	3	0.1846153846153846	0.0819852	9464, 7291, 5308	1363	7	19357	6.086468923592915	1.0	0.9482162835418779	0.9328782962864345
GOTERM_BP_DIRECT	GO:0032808~lacrimal gland development	3	0.1846153846153846	0.0819852	2255, 2296, 5080	1363	7	19357	6.086468923592915	1.0	0.9482162835418779	0.9328782962864345
GOTERM_BP_DIRECT	GO:0007183~SMAD protein complex assembly	3	0.1846153846153846	0.0819852	4086, 4088, 2280	1363	7	19357	6.086468923592915	1.0	0.9482162835418779	0.9328782962864345
GOTERM_BP_DIRECT	GO:0070358~actin polymerization-dependent cell motility	3	0.1846153846153846	0.0819852	55740, 2059, 133746	1363	7	19357	6.086468923592915	1.0	0.9482162835418779	0.9328782962864345
GOTERM_BP_DIRECT	GO:0060019~radial glial cell differentiation	3	0.1846153846153846	0.0819852	2016, 2255, 1000	1363	7	19357	6.086468923592915	1.0	0.9482162835418779	0.9328782962864345
GOTERM_BP_DIRECT	GO:0090027~negative regulation of monocyte chemotaxis	3	0.1846153846153846	0.0819852	1843, 56833, 4856	1363	7	19357	6.086468923592915	1.0	0.9482162835418779	0.9328782962864345
GOTERM_BP_DIRECT	GO:0046321~positive regulation of fatty acid oxidation	3	0.1846153846153846	0.0819852	64410, 10891, 5468	1363	7	19357	6.086468923592915	1.0	0.9482162835418779	0.9328782962864345
GOTERM_BP_DIRECT	GO:1903573~negative regulation of response to endoplasmic reticulum stress	3	0.1846153846153846	0.0819852	7466, 10062, 1191	1363	7	19357	6.086468923592915	1.0	0.9482162835418779	0.9328782962864345
GOTERM_BP_DIRECT	GO:0060428~lung epithelium development	3	0.1846153846153846	0.0819852	2302, 2255, 6469	1363	7	19357	6.086468923592915	1.0	0.9482162835418779	0.9328782962864345
GOTERM_BP_DIRECT	GO:0002062~chondrocyte differentiation	8	0.49230769230769234	0.0830083	10736, 3091, 7045, 652, 130497, 116039, 1490, 4856	1363	54	19357	2.1039645661802666	1.0	0.9536768836136217	0.9382505677608306
GOTERM_BP_DIRECT	GO:0045786~negative regulation of cell cycle	8	0.49230769230769234	0.0830083	6196, 388, 26471, 652, 10859, 23411, 3164, 10488	1363	54	19357	2.1039645661802666	1.0	0.9536768836136217	0.9382505677608306
GOTERM_BP_DIRECT	GO:0042110~T cell activation	8	0.49230769230769234	0.0830083	64581, 79865, 4088, 5530, 3662, 924, 1803, 2280	1363	54	19357	2.1039645661802666	1.0	0.9536768836136217	0.9382505677608306
GOTERM_BP_DIRECT	GO:2000679~positive regulation of transcription regulatory region DNA binding	4	0.24615384615384617	0.0838039	9464, 4760, 5457, 7291	1363	15	19357	3.7871362191244806	1.0	0.9543718934207769	0.9389343353527343
GOTERM_BP_DIRECT	GO:0097435~supramolecular fiber organization	4	0.24615384615384617	0.0838039	4137, 4239, 9508, 2280	1363	15	19357	3.7871362191244806	1.0	0.9543718934207769	0.9389343353527343
GOTERM_BP_DIRECT	GO:0045176~apical protein localization	4	0.24615384615384617	0.0838039	57216, 387755, 57619, 5962	1363	15	19357	3.7871362191244806	1.0	0.9543718934207769	0.9389343353527343
GOTERM_BP_DIRECT	GO:0070885~negative regulation of calcineurin-NFAT signaling cascade	4	0.24615384615384617	0.0838039	9455, 5621, 1827, 493	1363	15	19357	3.7871362191244806	1.0	0.9543718934207769	0.9389343353527343
GOTERM_BP_DIRECT	GO:0048854~brain morphogenesis	5	0.3076923076923077	0.084144	2016, 85358, 1000, 79925, 2309	1363	24	19357	2.9587001711910004	1.0	0.9561487234640018	0.9406824240665483
GOTERM_BP_DIRECT	GO:0060395~SMAD protein signal transduction	9	0.5538461538461538	0.0847943	3625, 84913, 4086, 652, 4088, 10220, 4435, 83729, 353500	1363	65	19357	1.966397652237711	1.0	0.9593398724980992	0.9438219542832251
GOTERM_BP_DIRECT	GO:0030097~hemopoiesis	9	0.5538461538461538	0.0847943	51274, 2322, 3586, 2672, 6886, 6404, 182, 25976, 7704	1363	65	19357	1.966397652237711	1.0	0.9593398724980992	0.9438219542832251
GOTERM_BP_DIRECT	GO:0097190~apoptotic signaling pathway	10	0.6153846153846154	0.0850806	5074, 3625, 134, 6469, 834, 857, 55075, 838, 23017, 92196	1363	76	19357	1.868652739699579	1.0	0.960486201359252	0.9449497405631463
GOTERM_BP_DIRECT	GO:0071364~cellular response to epidermal growth factor stimulus	7	0.43076923076923074	0.0861413	10458, 4609, 677, 153090, 7538, 2296, 6591	1363	44	19357	2.259371039818582	1.0	0.9703512611799949	0.9546552269148072
GOTERM_BP_DIRECT	GO:0042981~regulation of apoptotic process	24	1.4769230769230768	0.087253	162989, 10392, 4671, 22806, 22861, 23411, 388121, 29948, 1191, 330, 10018, 355, 79444, 84433, 10902, 2322, 340485, 4015, 834, 4435, 2619, 10488, 838, 3627	1363	242	19357	1.4084390897570382	1.0	0.9792020471943885	0.9633628459688294
GOTERM_BP_DIRECT	GO:0051085~chaperone mediated protein folding requiring cofactor	6	0.3692307692307692	0.0873042	11080, 3304, 3337, 3303, 972, 3310	1363	34	19357	2.506193086185318	1.0	0.9792020471943885	0.9633628459688294
GOTERM_BP_DIRECT	GO:0022900~electron transport chain	8	0.49230769230769234	0.0896443	10954, 1588, 9249, 79689, 2731, 314, 217, 2936	1363	55	19357	2.065710664976989	1.0	1.0	0.9840138674884438
GOTERM_BP_DIRECT	GO:0048146~positive regulation of fibroblast proliferation	8	0.49230769230769234	0.0896443	4804, 80310, 4609, 972, 5156, 2255, 4921, 2192	1363	55	19357	2.065710664976989	1.0	1.0	0.9840138674884438
GOTERM_BP_DIRECT	GO:0031398~positive regulation of protein ubiquitination	10	0.6153846153846154	0.0906528	330, 285671, 11170, 79444, 7466, 120892, 7965, 857, 2280, 57162	1363	77	19357	1.8443845223008832	1.0	1.0	0.9840138674884438
GOTERM_BP_DIRECT	GO:0043406~positive regulation of MAP kinase activity	10	0.6153846153846154	0.0906528	7099, 80310, 7057, 8600, 2322, 100133941, 120892, 2321, 1991, 11214	1363	77	19357	1.8443845223008832	1.0	1.0	0.9840138674884438
GOTERM_BP_DIRECT	GO:0050680~negative regulation of epithelial cell proliferation	9	0.5538461538461538	0.0908609	1028, 26471, 652, 6423, 7049, 153090, 5080, 4824, 83481	1363	66	19357	1.9366037484159273	1.0	1.0	0.9840138674884438
GOTERM_BP_DIRECT	GO:0046718~viral entry into host cell	12	0.7384615384615384	0.0927424	4360, 3304, 1378, 7301, 3303, 942, 6404, 55065, 3678, 1803, 23601, 51193	1363	100	19357	1.704211298606016	1.0	1.0	0.9840138674884438
GOTERM_BP_DIRECT	GO:0002548~monocyte chemotaxis	7	0.43076923076923074	0.0937911	6362, 8600, 301, 6357, 2321, 6367, 6359	1363	45	19357	2.2091627944892798	1.0	1.0	0.9840138674884438
GOTERM_BP_DIRECT	GO:0032689~negative regulation of interferon-gamma production	7	0.43076923076923074	0.0937911	7099, 1378, 114770, 10859, 3586, 5621, 9173	1363	45	19357	2.2091627944892798	1.0	1.0	0.9840138674884438
GOTERM_BP_DIRECT	GO:0014065~phosphatidylinositol 3-kinase signaling	7	0.43076923076923074	0.0937911	59338, 7301, 2214, 5287, 677, 79899, 375033	1363	45	19357	2.2091627944892798	1.0	1.0	0.9840138674884438
GOTERM_BP_DIRECT	GO:0034599~cellular response to oxidative stress	11	0.676923076923077	0.0948562	3304, 3303, 120892, 79899, 10891, 23400, 2706, 2309, 2936, 2308, 387082	1363	89	19357	1.755273809425672	1.0	1.0	0.9840138674884438
GOTERM_BP_DIRECT	GO:0036120~cellular response to platelet-derived growth factor stimulus	5	0.3076923076923077	0.0948569	7099, 80310, 4609, 7525, 5962	1363	25	19357	2.84035216434336	1.0	1.0	0.9840138674884438
GOTERM_BP_DIRECT	GO:0048844~artery morphogenesis	5	0.3076923076923077	0.0948569	2702, 338, 2296, 3209, 7481	1363	25	19357	2.84035216434336	1.0	1.0	0.9840138674884438
GOTERM_BP_DIRECT	GO:0060038~cardiac muscle cell proliferation	5	0.3076923076923077	0.0948569	4086, 23493, 7049, 2242, 2296	1363	25	19357	2.84035216434336	1.0	1.0	0.9840138674884438
GOTERM_BP_DIRECT	GO:0071294~cellular response to zinc ion	5	0.3076923076923077	0.0948569	4493, 4489, 4501, 4502, 23400	1363	25	19357	2.84035216434336	1.0	1.0	0.9840138674884438
GOTERM_BP_DIRECT	GO:0051899~membrane depolarization	5	0.3076923076923077	0.0948569	55584, 6331, 8973, 1141, 857	1363	25	19357	2.84035216434336	1.0	1.0	0.9840138674884438
GOTERM_BP_DIRECT	GO:0042594~response to starvation	6	0.3692307692307692	0.0962591	5166, 6752, 10891, 5468, 7538, 2309	1363	35	19357	2.434587569437166	1.0	1.0	0.9840138674884438
GOTERM_BP_DIRECT	GO:0071526~semaphorin-plexin signaling pathway	6	0.3692307692307692	0.0962591	57556, 5362, 56920, 3791, 4233, 10509	1363	35	19357	2.434587569437166	1.0	1.0	0.9840138674884438
GOTERM_BP_DIRECT	GO:0035025~positive regulation of Rho protein signal transduction	6	0.3692307692307692	0.0962591	286530, 2149, 9002, 2828, 11214, 2150	1363	35	19357	2.434587569437166	1.0	1.0	0.9840138674884438
GOTERM_BP_DIRECT	GO:0030036~actin cytoskeleton organization	19	1.1692307692307693	0.0975895	7984, 55160, 2275, 23189, 23002, 23500, 22885, 399, 2302, 51421, 221472, 11155, 9639, 10395, 5217, 85464, 57626, 8936, 2318	1363	184	19357	1.4664861718077133	1.0	1.0	0.9840138674884438
GOTERM_BP_DIRECT	GO:1900747~negative regulation of vascular endothelial growth factor signaling pathway	4	0.24615384615384617	0.0979664	57556, 7498, 153090, 25960	1363	16	19357	3.5504402054292004	1.0	1.0	0.9840138674884438
GOTERM_BP_DIRECT	GO:0071383~cellular response to steroid hormone stimulus	4	0.24615384615384617	0.0979664	7035, 3304, 3303, 4824	1363	16	19357	3.5504402054292004	1.0	1.0	0.9840138674884438
GOTERM_BP_DIRECT	GO:0060074~synapse maturation	4	0.24615384615384617	0.0979664	1524, 5064, 4774, 55638	1363	16	19357	3.5504402054292004	1.0	1.0	0.9840138674884438
GOTERM_BP_DIRECT	GO:0018146~keratan sulfate biosynthetic process	4	0.24615384615384617	0.0979664	10678, 11041, 8534, 10331	1363	16	19357	3.5504402054292004	1.0	1.0	0.9840138674884438
GOTERM_BP_DIRECT	GO:0010765~positive regulation of sodium ion transport	4	0.24615384615384617	0.0979664	288, 6331, 5318, 154043	1363	16	19357	3.5504402054292004	1.0	1.0	0.9840138674884438
GOTERM_BP_DIRECT	GO:0010001~glial cell differentiation	4	0.24615384615384617	0.0979664	23418, 92737, 1000, 28999	1363	16	19357	3.5504402054292004	1.0	1.0	0.9840138674884438
GOTERM_BP_DIRECT	GO:0034142~toll-like receptor 4 signaling pathway	4	0.24615384615384617	0.0979664	7099, 9111, 388325, 118788	1363	16	19357	3.5504402054292004	1.0	1.0	0.9840138674884438
GOTERM_BP_DIRECT	GO:0001736~establishment of planar polarity	4	0.24615384615384617	0.0979664	57216, 1741, 5754, 23322	1363	16	19357	3.5504402054292004	1.0	1.0	0.9840138674884438
GOTERM_BP_DIRECT	GO:0035909~aorta morphogenesis	4	0.24615384615384617	0.0979664	6495, 6909, 182, 56999	1363	16	19357	3.5504402054292004	1.0	1.0	0.9840138674884438
GOTERM_BP_DIRECT	GO:0050848~regulation of calcium-mediated signaling	4	0.24615384615384617	0.0979664	5164, 4137, 1240, 2185	1363	16	19357	3.5504402054292004	1.0	1.0	0.9840138674884438
GOTERM_BP_DIRECT	GO:0086002~cardiac muscle cell action potential involved in contraction	4	0.24615384615384617	0.0979664	3759, 6331, 3753, 5318	1363	16	19357	3.5504402054292004	1.0	1.0	0.9840138674884438
GOTERM_CC_DIRECT	GO:0000785~chromatin	154	9.476923076923077	2.81412e-19	22877, 9464, 11063, 2034, 3087, 8092, 431707, 6591, 84327, 2304, 3239, 4609, 3237, 2302, 79776, 6909, 283248, 3235, 3234, 10891, 83595, 4601, 100129583, 2309, 2308, 51804, 3091, 3090, 94234, 343472, 22882, 7291, 57594, 221833, 7050, 23613, 145258, 2313, 442425, 128854, 10265, 6877, 6913, 5308, 1747, 6496, 6495, 3662, 9480, 2297, 7181, 2296, 2295, 1998, 11166, 4862, 6886, 644524, 56956, 4086, 8320…	1423	1054	20587	2.113821322512638	1.9107878750662282E-16	1.9107878750662282E-16	1.837620739938508E-16
GOTERM_CC_DIRECT	GO:0005886~plasma membrane	490	30.153846153846153	1.13971e-13	100506658, 23601, 22875, 57622, 3759, 114990, 92737, 3753, 10894, 286530, 3772, 4982, 56660, 341208, 55573, 2675, 344838, 922, 3764, 924, 3767, 3768, 64283, 2318, 3781, 90102, 1000, 1240, 2570, 143098, 1238, 55584, 2324, 2687, 2322, 2321, 10750, 3775, 2209, 3779, 91663, 3791, 161742, 4881, 286676, 1132, 3310, 100288413, 1490, 57413, 10888, 27074, 3304, 2214, 3303, 2212, 1365, 942, 5962, 943, 3786…	1423	5334	20587	1.329019132622477	7.741951524309343E-11	3.869329298633856E-11	3.721166468347435E-11
GOTERM_CC_DIRECT	GO:0005887~integral component of plasma membrane	166	10.215384615384615	3.5392e-11	6752, 7049, 5026, 23166, 3122, 1183, 2150, 23601, 57105, 2702, 3759, 2700, 3117, 2149, 10936, 3355, 3113, 634, 91, 10098, 4324, 4325, 2828, 2706, 10894, 286530, 5032, 5156, 9635, 4585, 3772, 56262, 2044, 56660, 2042, 57194, 2833, 366, 5028, 10267, 3767, 10149, 6518, 23428, 9002, 5167, 129303, 4233, 353189, 1000, 1240, 2570, 55065, 2050, 493, 1238, 55584, 134, 84109, 2049, 2324, 54413, 2048, 2322,…	1423	1438	20587	1.670080350920747	2.403118304350471E-8	8.010396266138861E-9	7.70366533400394E-9
GOTERM_CC_DIRECT	GO:0009986~cell surface	89	5.476923076923077	3.07223e-10	3681, 8499, 7049, 3122, 3561, 151, 23601, 57622, 4804, 3119, 355, 2149, 114990, 1378, 3115, 3113, 634, 6469, 8406, 91, 3753, 4325, 3678, 5738, 7099, 7132, 4261, 7010, 7057, 3691, 4023, 56262, 64805, 1191, 145581, 288, 762, 100133941, 5621, 922, 5028, 726, 10267, 10149, 8794, 8751, 6331, 7301, 8633, 5167, 3781, 4233, 113235, 29923, 1000, 25960, 146760, 57007, 56833, 54413, 4907, 972, 2048, 1991, 1…	1423	637	20587	2.021337060690539	2.08604336693341E-7	5.215108329372498E-8	5.015413459617439E-8
GOTERM_CC_DIRECT	GO:0031012~extracellular matrix	48	2.9538461538461536	9.30237e-10	25903, 4052, 23769, 7045, 7049, 2199, 2331, 1462, 1285, 1284, 162466, 1282, 146760, 2192, 23767, 7481, 10516, 10417, 169611, 114990, 1299, 4324, 4325, 4327, 56999, 284297, 9510, 7098, 7057, 4064, 7475, 131578, 4585, 4322, 4982, 645191, 1295, 83716, 1490, 3491, 5806, 2811, 8857, 4015, 2817, 4856, 9508, 170691	1423	259	20587	2.681202636227232	6.31630647451864E-7	1.2632617078877116E-7	1.2148893891762525E-7
GOTERM_CC_DIRECT	GO:0043235~receptor complex	41	2.523076923076923	1.3529e-08	65981, 9244, 7301, 4233, 374462, 4036, 7049, 3561, 2050, 154, 151306, 51284, 2049, 2324, 2048, 388325, 2322, 2321, 91, 4921, 3977, 7132, 7099, 7010, 3691, 10062, 3791, 4088, 4881, 5156, 4982, 3595, 2044, 3572, 2042, 9052, 4914, 2675, 5468, 10461, 10267	1423	219	20587	2.708494177520641	9.186154544260638E-6	1.5310327808559346E-6	1.4724070779071062E-6
GOTERM_CC_DIRECT	GO:0005925~focal adhesion	56	3.446153846153846	5.51276e-06	23769, 8412, 2275, 23767, 117143, 57669, 79853, 23164, 83478, 6503, 4921, 3678, 54518, 7010, 3691, 6840, 10580, 2242, 9590, 3603, 3728, 57514, 23371, 55616, 7525, 726, 8936, 2318, 9448, 90102, 1000, 26136, 55740, 2321, 10395, 55901, 5754, 30845, 10673, 857, 91624, 165904, 11170, 6385, 2185, 9173, 2535, 388, 3304, 301, 3303, 5962, 55679, 171024, 1803, 5604	1423	426	20587	1.901807660203432	0.0037361765954044834	5.347376026923251E-4	5.142616414699385E-4
GOTERM_CC_DIRECT	GO:0005576~extracellular region	195	12.0	2.08013e-05	3082, 25903, 4052, 6357, 1462, 374946, 6590, 55203, 6469, 5016, 53942, 9510, 93145, 9635, 5157, 6367, 4982, 5270, 6480, 123, 79642, 922, 4856, 9508, 6373, 6374, 2331, 1117, 10516, 2324, 55901, 7475, 5054, 5176, 3791, 4880, 3671, 6387, 3310, 100288413, 59277, 23037, 1490, 383, 3304, 3303, 152007, 1803, 170691, 9542, 7481, 10859, 80326, 3554, 712, 713, 4885, 714, 6948, 7132, 7010, 5199, 6288, 21997…	1423	2119	20587	1.3313487016542431	0.014024941232117394	0.0017655091456538908	0.0016979049662915917
GOTERM_CC_DIRECT	GO:0030054~cell junction	35	2.1538461538461537	3.36682e-05	100506658, 7984, 1000, 26136, 23268, 57584, 143098, 23767, 55740, 1832, 634, 85477, 134265, 5318, 50636, 165904, 3691, 6542, 3791, 9635, 5156, 6543, 23177, 260425, 285966, 1800, 144100, 440193, 1741, 56288, 4774, 822, 1803, 285590, 83481	1423	235	20587	2.1547076150177182	0.022601785508867933	0.0025400817881231948	0.0024428179788578003
GOTERM_CC_DIRECT	GO:0045121~membrane raft	34	2.0923076923076924	0.000129459	146760, 493, 330, 3738, 871, 355, 6469, 5577, 10395, 857, 3753, 150372, 5912, 2824, 7132, 91663, 7010, 6000, 6385, 3791, 10580, 3572, 2185, 9495, 23017, 84433, 100133941, 84876, 120892, 5621, 4137, 2817, 1947, 1803	1423	241	20587	2.041033057971733	0.0841552327490912	0.008067312459171246	0.007758402114637444
GOTERM_CC_DIRECT	GO:0005667~transcription factor complex	33	2.0307692307692307	0.000130693	6496, 6495, 9464, 7005, 2034, 390598, 3164, 2295, 10736, 4808, 6909, 283248, 4862, 4005, 6886, 3975, 2649, 333929, 51804, 3091, 4086, 25937, 4088, 5453, 5454, 4487, 9314, 145258, 6938, 3206, 54345, 8856, 5308	1423	231	20587	2.066760365425158	0.08492224248443736	0.008067312459171246	0.007758402114637444
GOTERM_CC_DIRECT	GO:0043197~dendritic spine	25	1.5384615384615385	0.000197752	5064, 9001, 3781, 8851, 8499, 4804, 3759, 134, 3337, 26232, 2048, 85358, 5577, 51225, 6503, 11346, 5530, 64101, 6543, 106478973, 2185, 9495, 4137, 10642, 2915	1423	157	20587	2.3037137831172143	0.1256610638572534	0.011189491788743766	0.010761028185640174
GOTERM_CC_DIRECT	GO:0015629~actin cytoskeleton	35	2.1538461538461537	0.000233884	9001, 8997, 9480, 57584, 273, 274, 10458, 26053, 23580, 23164, 2321, 4642, 53405, 85477, 91624, 11346, 4921, 4647, 4703, 5074, 11170, 6840, 2042, 22885, 10602, 3728, 79642, 26166, 55930, 822, 8976, 6877, 11214, 171024, 8936	1423	259	20587	1.95504358891569	0.1468553094266366	0.011665117340554905	0.011218441271549856
GOTERM_CC_DIRECT	GO:0030018~Z disc	22	1.353846153846154	0.00024918	9531, 6331, 3781, 5530, 2275, 493, 2280, 274, 288, 3728, 10529, 84676, 1674, 57159, 11155, 81493, 91624, 3753, 171024, 11346, 4703, 2318	1423	131	20587	2.4296266891257585	0.1556721747521762	0.011665117340554905	0.011218441271549856
GOTERM_CC_DIRECT	GO:0042613~MHC class II protein complex	9	0.5538461538461538	0.000257698	3109, 3108, 3119, 3117, 972, 3115, 3113, 3122, 3111	1423	26	20587	5.007919346991729	0.1605423996186479	0.011665117340554905	0.011218441271549856
GOTERM_CC_DIRECT	GO:0005912~adherens junction	27	1.6615384615384614	0.000277343	8751, 1000, 143098, 10458, 1832, 57669, 23580, 83872, 1013, 83478, 634, 91624, 3875, 5318, 23418, 10580, 342184, 182, 3728, 117178, 1741, 301, 56288, 5962, 57619, 11155, 29091	1423	180	20587	2.1700983836964163	0.17166879750243624	0.011769755164473067	0.011319072345214893
GOTERM_CC_DIRECT	GO:0005911~cell-cell junction	28	1.723076923076923	0.000304941	23769, 100506658, 1000, 23322, 23268, 143098, 23767, 4804, 57449, 1674, 634, 8825, 5754, 3678, 5318, 2549, 91663, 7010, 260425, 23037, 120, 57216, 3728, 144100, 56288, 1365, 4356, 55679	1423	191	20587	2.1208640399127274	0.18705079543899505	0.012179710245309562	0.011713329587904485
GOTERM_CC_DIRECT	GO:0005737~cytoplasm	444	27.323076923076922	0.000572108	65125, 81610, 10537, 6909, 1573, 10891, 3875, 57626, 2309, 2308, 2549, 22885, 23613, 55573, 150962, 922, 55218, 4856, 64283, 2318, 4616, 4858, 1000, 79670, 55586, 4628, 55225, 55224, 4862, 4501, 10750, 4502, 817, 91662, 4760, 3310, 22861, 9099, 79661, 6938, 3304, 3303, 10529, 1365, 4752, 822, 5962, 943, 10642, 285590, 3669, 10643, 219844, 1022, 80317, 1261, 1382, 80201, 57669, 27284, 57662, 10859…	1423	5634	20587	1.1401297862515782	0.32197570980796	0.021581166795115434	0.02075478927424209
GOTERM_CC_DIRECT	GO:0042383~sarcolemma	18	1.1076923076923075	0.000665069	124093, 6331, 5530, 90523, 6543, 1000, 288, 301, 1674, 3908, 81493, 3764, 857, 342667, 6769, 817, 2318, 6518	1423	103	20587	2.5282699615880575	0.3634754578513115	0.023767477392197235	0.022857382528873045
GOTERM_CC_DIRECT	GO:0043005~neuron projection	43	2.646153846153846	0.000856659	5122, 401190, 3781, 4133, 6478, 8851, 8973, 6752, 1000, 1141, 2570, 23400, 2050, 493, 55584, 85439, 2049, 2048, 26575, 85358, 4642, 5457, 817, 9751, 9531, 11170, 6000, 8941, 22849, 4685, 2044, 2042, 383, 57699, 1524, 288, 1741, 57576, 120892, 7425, 4137, 4897, 203190	1423	366	20587	1.6997127595436412	0.4411760001011543	0.029083570706954054	0.02796991409667304
GOTERM_CC_DIRECT	GO:0001725~stress fiber	14	0.8615384615384615	0.00118645	9531, 7010, 165904, 11170, 59, 10580, 2275, 23002, 22885, 4628, 10529, 11155, 171024, 11346	1423	72	20587	2.8130904973842425	0.5533938312331249	0.03836189745007308	0.03689295881428236
GOTERM_CC_DIRECT	GO:0045202~synapse	56	3.446153846153846	0.00168363	6196, 5581, 8499, 8973, 1141, 26230, 2149, 10815, 3355, 712, 6623, 713, 714, 3678, 4647, 93145, 22849, 1191, 57596, 10509, 9229, 726, 51339, 1947, 2915, 8633, 2570, 440279, 23268, 9362, 55740, 134, 55584, 54413, 26575, 8825, 1917, 3779, 11170, 5376, 10083, 6543, 23111, 1132, 23551, 27115, 3351, 3274, 140, 785, 57453, 1124, 6854, 7425, 3786, 2817	1423	530	20587	1.5286227608427585	0.6815052039213884	0.05196298680669309	0.04997324062558261
GOTERM_CC_DIRECT	GO:0090575~RNA polymerase II transcription factor complex	19	1.1692307692307693	0.00195978	9421, 3091, 10062, 4760, 4783, 1052, 4094, 3219, 430, 6938, 122953, 60468, 9935, 5457, 5468, 4601, 10488, 2626, 2516	1423	123	20587	2.2347896634272035	0.736050902883862	0.05785623332335107	0.05564082527267783
GOTERM_CC_DIRECT	GO:0043025~neuronal cell body	41	2.523076923076923	0.00290167	8633, 3781, 4133, 6478, 8851, 390598, 23400, 3759, 10458, 134, 3337, 2048, 92737, 5577, 338, 6623, 4642, 30009, 5754, 57626, 8507, 5153, 10382, 6543, 9590, 2044, 3572, 2185, 81539, 383, 4914, 23371, 80852, 120892, 153090, 7425, 4137, 10642, 85461, 10488, 4856	1423	367	20587	1.6162403947602735	0.8609740920433285	0.07894131096638371	0.07591852144484325
GOTERM_CC_DIRECT	GO:0005769~early endosome	36	2.215384615384615	0.00290653	114804, 9001, 6478, 387680, 1183, 2150, 153, 154, 1238, 57007, 2149, 1730, 3038, 23682, 26750, 92737, 338, 4642, 30845, 54899, 7099, 7098, 64089, 3791, 474384, 2042, 9372, 4914, 27074, 388, 301, 51375, 124930, 5604, 8639, 1889	1423	310	20587	1.6800761680230318	0.8614337056382614	0.07894131096638371	0.07591852144484325
GOTERM_CC_DIRECT	GO:0099055~integral component of postsynaptic membrane	10	0.6153846153846154	0.0032088	3738, 134, 5100, 54413, 2048, 8973, 6536, 53826, 2915, 23767	1423	45	20587	3.214960568439135	0.8872153478772571	0.08379891922010388	0.08059012408060065
GOTERM_CC_DIRECT	GO:0014704~intercalated disc	10	0.6153846153846154	0.00374946	2702, 3759, 1832, 288, 3728, 6331, 1674, 1000, 10791, 5318	1423	46	20587	3.1450701212991534	0.9219704700225344	0.09127031178398075	0.08777542502936587
GOTERM_CC_DIRECT	GO:0030425~dendrite	47	2.8923076923076922	0.00379698	9001, 5122, 7466, 5100, 8633, 4133, 8851, 4036, 390598, 1261, 57463, 9362, 274, 134, 2049, 2048, 3355, 92737, 3775, 57549, 57626, 9455, 9532, 22849, 6543, 1132, 1395, 2044, 3572, 2185, 3274, 3351, 140, 4914, 288, 23371, 664, 80852, 114783, 120892, 153090, 5621, 5028, 4137, 627, 85461, 4856	1423	443	20587	1.5349078108913703	0.9244574418982264	0.09127031178398075	0.08777542502936587
GOTERM_CC_DIRECT	GO:0014069~postsynaptic density	31	1.9076923076923078	0.0040191	6790, 5064, 8997, 6695, 8851, 1000, 23767, 4804, 134, 23380, 3337, 85358, 51225, 11346, 9455, 22849, 6543, 2185, 9495, 120, 400745, 664, 2059, 80852, 6854, 5621, 5028, 9229, 10486, 6536, 85461	1423	260	20587	1.7249499972971511	0.9350715932353162	0.09127031178398075	0.08777542502936587
GOTERM_CC_DIRECT	GO:0005829~cytosol	426	26.21538461538461	0.00403256	65125, 23601, 81610, 51084, 10537, 55204, 4601, 91768, 3875, 2309, 342667, 2308, 2549, 22882, 57514, 55573, 2313, 51099, 2310, 64283, 2318, 90102, 3662, 79670, 55586, 4628, 1238, 2324, 55227, 2322, 55224, 4862, 10750, 134265, 4502, 817, 91662, 161742, 286676, 3310, 22861, 1490, 79661, 3304, 3303, 1124, 57533, 10642, 5604, 10643, 90362, 219844, 1022, 3561, 1382, 80201, 80320, 57669, 27284, 3433, 5…	1423	5521	20587	1.116297665223297	0.9356645860383838	0.09127031178398075	0.08777542502936587
GOTERM_CC_DIRECT	GO:0016323~basolateral plasma membrane	29	1.7846153846153845	0.00605852	23428, 6790, 5064, 10392, 4671, 5167, 113235, 353189, 1000, 30061, 493, 771, 1832, 134, 4642, 8825, 857, 7010, 6543, 81539, 288, 366, 1741, 301, 84876, 120892, 5028, 6536, 83481	1423	245	20587	1.7124585884951309	0.983856615670323	0.1327010590506863	0.1276197224743714
GOTERM_CC_DIRECT	GO:0098978~glutamatergic synapse	43	2.646153846153846	0.00722836	6790, 51738, 6792, 401190, 5100, 493, 274, 23767, 3759, 10458, 3738, 3337, 26232, 10815, 2048, 85358, 5577, 4885, 5217, 53826, 3678, 93664, 9455, 5530, 64101, 2185, 22885, 145581, 1741, 785, 2059, 10509, 80852, 120892, 6854, 7425, 5028, 9229, 8976, 4897, 3764, 85461, 2915	1423	411	20587	1.51361282236733	0.9927436559118418	0.14925838867966618	0.14354304537234466
GOTERM_CC_DIRECT	GO:0030658~transport vesicle membrane	9	0.5538461538461538	0.0072722	3119, 762, 3117, 972, 3115, 3113, 634, 3122, 9718	1423	42	20587	3.100140548137737	0.9929580234253518	0.14925838867966618	0.14354304537234466
GOTERM_CC_DIRECT	GO:0030424~axon	38	2.3384615384615386	0.00747391	5064, 51738, 401190, 8851, 79191, 8499, 128434, 4036, 9362, 274, 3738, 57449, 2048, 127833, 54538, 6623, 4642, 5754, 91624, 53942, 57549, 9532, 4685, 6543, 2044, 81539, 57556, 4914, 57453, 114783, 120892, 153090, 4752, 4137, 342035, 4897, 627, 4856	1423	353	20587	1.55738883060366	0.993865609075388	0.14925838867966618	0.14354304537234466
GOTERM_CC_DIRECT	GO:0005615~extracellular space	162	9.96923076923077	0.00805347	3082, 25903, 8530, 7045, 6357, 7049, 1462, 165257, 25987, 6590, 84327, 871, 169611, 114990, 874, 1299, 27123, 6469, 11341, 54757, 8646, 5657, 4327, 284297, 51129, 6362, 7057, 9111, 4064, 93145, 9118, 4585, 4982, 6367, 1075, 24147, 5270, 1191, 1741, 6359, 922, 56944, 9508, 6373, 9244, 6374, 5167, 2331, 29923, 146760, 353500, 1117, 10516, 51384, 652, 2321, 1991, 1636, 1515, 7475, 4240, 5054, 5176, …	1423	1946	20587	1.2043711481973944	0.9958739772939182	0.15261987123441687	0.14677581136387957
GOTERM_CC_DIRECT	GO:0030669~clathrin-coated endocytic vesicle membrane	12	0.7384615384615384	0.00820594	154, 3119, 2535, 3117, 972, 127833, 3115, 4036, 3113, 338, 3122, 2209	1423	70	20587	2.4801124385101896	0.9962829236913676	0.15261987123441687	0.14677581136387957
GOTERM_CC_DIRECT	GO:0070161~anchoring junction	9	0.5538461538461538	0.00840597	440193, 3791, 9635, 7984, 85477, 57584, 134265, 285590, 50636	1423	43	20587	3.0280442563205807	0.9967586843554119	0.15261987123441687	0.14677581136387957
GOTERM_CC_DIRECT	GO:0031594~neuromuscular junction	13	0.8	0.00856519	6695, 8851, 440279, 9143, 5270, 4804, 288, 2149, 1741, 1674, 3908, 1013, 81493	1423	80	20587	2.3509399156711175	0.9970935270772224	0.15261987123441687	0.14677581136387957
GOTERM_CC_DIRECT	GO:0031410~cytoplasmic vesicle	35	2.1538461538461537	0.00876609	8651, 8530, 157753, 5064, 23769, 9001, 100506658, 130612, 133746, 163351, 399, 388646, 85439, 2643, 55667, 51421, 8527, 4642, 857, 285180, 3678, 93664, 9510, 161742, 219972, 2242, 388, 51375, 120892, 3267, 55638, 7425, 8976, 79628, 2914	1423	321	20587	1.5774339237668653	0.9974671676625262	0.15261987123441687	0.14677581136387957
GOTERM_CC_DIRECT	GO:0030666~endocytic vesicle membrane	12	0.7384615384615384	0.00912063	3119, 7475, 9332, 3117, 972, 3115, 3113, 23166, 3122, 8976, 857, 817	1423	71	20587	2.445181277404412	0.9980133866447476	0.1537668096007926	0.14787883161902438
GOTERM_CC_DIRECT	GO:0005634~nucleus	454	27.93846153846154	0.0093676	22877, 90204, 2672, 8092, 2304, 10537, 4609, 2302, 6909, 79776, 283248, 10891, 4601, 91768, 2309, 57507, 2308, 22882, 23613, 145258, 55693, 2313, 150962, 2310, 284443, 55218, 4616, 4858, 3662, 57523, 4628, 2322, 55225, 4862, 6920, 30009, 4501, 201181, 4502, 817, 333929, 3791, 4760, 4762, 3310, 22861, 448831, 79661, 6938, 3304, 3303, 4752, 822, 6932, 10642, 5604, 3669, 10643, 219844, 1022, 80317, …	1423	5991	20587	1.0963385814256639	0.9983227105509712	0.1537668096007926	0.14787883161902438
GOTERM_CC_DIRECT	GO:0098685~Schaffer collateral - CA1 synapse	15	0.9230769230769231	0.00951135	51738, 5100, 64101, 5530, 9118, 9590, 2185, 140, 153, 10458, 388, 10815, 6854, 5217, 2915	1423	101	20587	2.1486122610855602	0.9984801069033218	0.1537668096007926	0.14787883161902438
GOTERM_CC_DIRECT	GO:0030315~T-tubule	9	0.5538461538461538	0.0110633	3759, 288, 6331, 3781, 5962, 6769, 3767, 493, 274	1423	45	20587	2.8934645115952216	0.999475923629639	0.17469790967752072	0.1680084462730796
GOTERM_CC_DIRECT	GO:0000139~Golgi membrane	63	3.876923076923077	0.0113985	780776, 8534, 3122, 57584, 201158, 3119, 3117, 51284, 57222, 55204, 3115, 3038, 374907, 3113, 340485, 6469, 4249, 84002, 10331, 345611, 7132, 7098, 64841, 92370, 8460, 90196, 6480, 84910, 80310, 79689, 127845, 120892, 114783, 57511, 55858, 10466, 64131, 9486, 11041, 285973, 285533, 2650, 3460, 9363, 192134, 10678, 2523, 972, 8869, 857, 56913, 53407, 9718, 26301, 222865, 79586, 79623, 54941, 55512…	1423	669	20587	1.3623936041143418	0.999583679906212	0.1759001804617152	0.16916468017893968
GOTERM_CC_DIRECT	GO:0005856~cytoskeleton	50	3.076923076923077	0.0118433	6676, 440730, 133746, 274, 10458, 399, 57669, 1378, 83478, 5217, 57626, 54518, 166614, 2242, 9590, 1191, 120, 3728, 57475, 29116, 11155, 8936, 2318, 9001, 8798, 114884, 26499, 23189, 23268, 7062, 8030, 84229, 55740, 1832, 257019, 26053, 23580, 26256, 221472, 8507, 10083, 2185, 55075, 10602, 388, 56288, 57619, 5962, 85464, 83481	1423	509	20587	1.421151528288419	0.9996932929308119	0.17870262952306873	0.1718598189669571
GOTERM_CC_DIRECT	GO:0043194~axon initial segment	6	0.3692307692307692	0.0125135	288, 4133, 4897, 3786, 1261, 274	1423	21	20587	4.133520730850315	0.9998065102621724	0.18471036387154263	0.1776375075230005
GOTERM_CC_DIRECT	GO:0030027~lamellipodium	23	1.4153846153846155	0.0134488	8633, 59, 6643, 1000, 2185, 22885, 4628, 55740, 10458, 57514, 23380, 26230, 57449, 221472, 5962, 822, 51225, 8976, 72, 10642, 1803, 8936, 54518	1423	192	20587	1.7330646814242214	0.9998983250778521	0.1930332794262591	0.1856417252803346
GOTERM_CC_DIRECT	GO:0005602~complement component C1 complex	3	0.1846153846153846	0.0136459	712, 713, 714	1423	3	20587	14.467322557976106	0.9999112242833359	0.1930332794262591	0.1856417252803346
GOTERM_CC_DIRECT	GO:0090571~RNA polymerase II transcription repressor complex	4	0.24615384615384617	0.0141527	4609, 6913, 2309, 274	1423	8	20587	7.233661278988054	0.9999373725899915	0.19611546748688083	0.1886058914122727
GOTERM_CC_DIRECT	GO:0016234~inclusion body	6	0.3692307692307692	0.0152926	55586, 9001, 3304, 3303, 120892, 5621	1423	22	20587	3.9456334249025744	0.9999714507610822	0.20226494712098714	0.19451989759941765
GOTERM_CC_DIRECT	GO:0009897~external side of plasma membrane	47	2.8923076923076922	0.0154023	9244, 3681, 4036, 7049, 3561, 1141, 1238, 57007, 355, 972, 4907, 10859, 433, 3554, 3678, 3977, 2209, 6948, 1636, 7099, 64581, 4240, 7057, 9332, 3791, 5156, 6387, 9976, 80329, 3595, 2044, 3572, 9173, 2833, 1524, 2811, 762, 2214, 2675, 100133941, 942, 10462, 5621, 4897, 2936, 1889, 3627	1423	480	20587	1.4165920004684938	0.9999735311368311	0.20226494712098714	0.19451989759941765
GOTERM_CC_DIRECT	GO:0043204~perikaryon	20	1.2307692307692308	0.0154901	401190, 5122, 8851, 6543, 4762, 106478973, 1261, 57463, 9362, 146760, 57699, 4804, 26230, 10815, 2752, 120892, 4642, 3775, 50940, 11346	1423	161	20587	1.7971829264566592	0.9999750862095519	0.20226494712098714	0.19451989759941765
GOTERM_CC_DIRECT	GO:0045211~postsynaptic membrane	23	1.4153846153846155	0.0176734	5100, 8973, 1132, 392862, 1141, 2570, 23017, 23767, 3759, 3738, 288, 134, 23380, 2149, 54413, 2048, 80852, 85358, 5028, 8825, 6536, 53826, 3678	1423	197	20587	1.689078268190104	0.9999944821118908	0.22641900370626064	0.21774905658348775
GOTERM_CC_DIRECT	GO:0005915~zonula adherens	4	0.24615384615384617	0.0201516	3728, 144100, 57662, 10580	1423	9	20587	6.429921136878269	0.99999900715379	0.24642436818494198	0.23698838354163052
GOTERM_CC_DIRECT	GO:0010008~endosome membrane	28	1.723076923076923	0.0205045	113235, 3122, 1183, 154, 3119, 51284, 3117, 3115, 2322, 3113, 338, 55901, 30845, 64582, 7099, 4360, 7098, 64841, 6643, 3111, 3109, 4914, 3108, 388, 124976, 301, 55858, 1889	1423	258	20587	1.5700970217958565	0.9999992225678409	0.24642436818494198	0.23698838354163052
GOTERM_CC_DIRECT	GO:0044853~plasma membrane raft	7	0.43076923076923074	0.0206425	1378, 84876, 1000, 1141, 6404, 5657, 51338	1423	32	20587	3.164726809557273	0.9999992934942175	0.24642436818494198	0.23698838354163052
GOTERM_CC_DIRECT	GO:0016324~apical plasma membrane	38	2.3384615384615386	0.0206866	23428, 5144, 10392, 100506658, 8972, 113235, 4036, 1000, 154, 771, 11309, 634, 53405, 6567, 857, 3753, 3775, 4921, 4647, 7010, 23418, 6565, 182, 5172, 1800, 57216, 84417, 762, 301, 56288, 5962, 57619, 5028, 6536, 1803, 10149, 6518, 154043	1423	378	20587	1.4543869238177038	0.9999993147677679	0.24642436818494198	0.23698838354163052
GOTERM_CC_DIRECT	GO:0005788~endoplasmic reticulum lumen	32	1.9692307692307693	0.0211943	4052, 51738, 7466, 10272, 1000, 1462, 1285, 1284, 1282, 23127, 147111, 10954, 871, 652, 2322, 1299, 6469, 338, 11001, 10098, 4240, 7057, 7475, 5199, 1295, 1075, 246778, 3491, 80310, 79642, 7425, 627	1423	306	20587	1.512922620441946	0.9999995181312635	0.2481190035911888	0.23861812863777065
GOTERM_CC_DIRECT	GO:0016327~apicolateral plasma membrane	6	0.3692307692307692	0.0220198	5064, 3728, 100506658, 1365, 1000, 83481	1423	24	20587	3.6168306394940264	0.9999997282842725	0.25341421227889177	0.2437105752844128
GOTERM_CC_DIRECT	GO:0072558~NLRP1 inflammasome complex	3	0.1846153846153846	0.0260443	834, 22861, 838	1423	4	20587	10.85049191848208	0.9999999834759141	0.29473472922392413	0.28344886330371494
GOTERM_CC_DIRECT	GO:0005916~fascia adherens	4	0.24615384615384617	0.0273327	1832, 3728, 1674, 1000	1423	10	20587	5.786929023190443	0.9999999932736947	0.30424408629344557	0.29259409182565527
GOTERM_CC_DIRECT	GO:0016328~lateral plasma membrane	11	0.676923076923077	0.0279917	57216, 288, 3728, 6331, 301, 1365, 634, 8825, 6536, 2706, 143098	1423	73	20587	2.1800075087361255	0.9999999957545748	0.3065539284721138	0.2948154864393083
GOTERM_CC_DIRECT	GO:0005604~basement membrane	13	0.8	0.0303361	9510, 7045, 3691, 5176, 59, 1285, 1284, 1282, 22798, 2192, 83872, 3908, 1299	1423	95	20587	1.979738876354625	0.9999999991762104	0.3229183389201889	0.3105532773415071
GOTERM_CC_DIRECT	GO:0001750~photoreceptor outer segment	11	0.676923076923077	0.0304371	94137, 23418, 118142757, 10083, 57576, 1462, 10461, 5305, 4647, 346007, 2978	1423	74	20587	2.1505479478072593	0.9999999992324543	0.3229183389201889	0.3105532773415071
GOTERM_CC_DIRECT	GO:0009925~basal plasma membrane	10	0.6153846153846154	0.0339007	7010, 23428, 288, 3691, 9635, 11309, 4233, 634, 6536, 1636	1423	65	20587	2.2257419319963243	0.9999999999324236	0.35413142070682413	0.3405711601201122
GOTERM_CC_DIRECT	GO:0005923~bicellular tight junction	16	0.9846153846153847	0.0347347	100506658, 5376, 286676, 260425, 23322, 143098, 288, 1741, 56288, 1365, 51421, 84952, 8825, 11346, 5912, 83481	1423	130	20587	1.7805935455970594	0.9999999999624076	0.3573465740810707	0.343663200110367
GOTERM_CC_DIRECT	GO:0044305~calyx of Held	5	0.3076923076923077	0.0381334	3738, 134, 10815, 440279, 3351	1423	19	20587	3.807190146835817	0.9999999999965725	0.3864564666960043	0.3716584282069084
GOTERM_CC_DIRECT	GO:0071953~elastic fiber	3	0.1846153846153846	0.041435	10516, 4239, 2192	1423	5	20587	8.680393534785663	0.999999999999668	0.4137405184678092	0.3978977298372304
GOTERM_CC_DIRECT	GO:0030175~filopodium	11	0.676923076923077	0.0449405	55740, 5064, 10458, 26230, 8633, 59, 388325, 5962, 25960, 72, 10642	1423	79	20587	2.014437318199205	0.9999999999999725	0.4371251098006929	0.42038688762864873
GOTERM_CC_DIRECT	GO:0098794~postsynapse	16	0.9846153846153847	0.0460864	51738, 401190, 5530, 9118, 5026, 6543, 23371, 10815, 2048, 120892, 712, 5621, 713, 714, 5217, 8936	1423	135	20587	1.7146456365008718	0.9999999999999878	0.4371251098006929	0.42038688762864873
GOTERM_CC_DIRECT	GO:0071556~integral component of lumenal side of endoplasmic reticulum membrane	6	0.3692307692307692	0.046352	3119, 3117, 972, 3115, 3113, 3122	1423	29	20587	2.993239149926091	0.9999999999999899	0.4371251098006929	0.42038688762864873
GOTERM_CC_DIRECT	GO:0098553~lumenal side of endoplasmic reticulum membrane	6	0.3692307692307692	0.046352	3119, 3117, 972, 3115, 3113, 3122	1423	29	20587	2.993239149926091	0.9999999999999899	0.4371251098006929	0.42038688762864873
GOTERM_CC_DIRECT	GO:0035579~specific granule membrane	12	0.7384615384615384	0.0487018	3903, 94103, 2358, 634, 401258, 353189, 11001, 57153, 5912, 23601, 6518, 719	1423	91	20587	1.907778798853992	0.9999999999999981	0.45299342915913604	0.4356475835654136
GOTERM_CC_DIRECT	GO:0005902~microvillus	10	0.6153846153846154	0.0509568	7010, 23418, 10083, 5156, 120892, 83874, 4642, 5962, 4647, 8639	1423	70	20587	2.066760365425158	0.9999999999999997	0.4675626448797022	0.4496589206280494
GOTERM_CC_DIRECT	GO:0043231~intracellular membrane-bounded organelle	81	4.984615384615385	0.0526812	5581, 10170, 11063, 8851, 6478, 4332, 10609, 151, 57222, 1730, 1573, 3113, 10891, 5016, 8844, 55647, 5657, 120227, 3291, 93664, 64089, 1075, 23059, 3294, 1191, 79442, 366, 124930, 51099, 566, 120892, 100133941, 55858, 55616, 10220, 5621, 5468, 10023, 5625, 4856, 5287, 8798, 202309, 114884, 1285, 28999, 387680, 79670, 493, 57007, 1238, 57167, 55667, 55303, 338, 30845, 10673, 3775, 56999, 8309, 832…	1423	967	20587	1.2118439784861061	0.9999999999999999	0.47694012053183665	0.45867731768378406
GOTERM_CC_DIRECT	GO:0099092~postsynaptic density, intracellular component	4	0.24615384615384617	0.0558251	10458, 80852, 392862, 2185	1423	13	20587	4.451483863992648	1.0	0.4987533043970529	0.47965523972205537
GOTERM_CC_DIRECT	GO:0002102~podosome	6	0.3692307692307692	0.0592733	7984, 6840, 822, 85477, 134265, 285590	1423	31	20587	2.8001269467050527	1.0	0.5206367493333092	0.5007007324221664
GOTERM_CC_DIRECT	GO:0016021~integral component of membrane	399	24.553846153846155	0.0598081	285671, 100506658, 201158, 23601, 22875, 57622, 4609, 148753, 114990, 284339, 340485, 92737, 3753, 10894, 286530, 3772, 341208, 1588, 79642, 344838, 3764, 55218, 924, 3767, 3768, 3781, 90102, 1000, 1240, 57523, 2687, 388325, 2322, 3775, 2209, 91663, 4881, 286676, 100288413, 57413, 10888, 27074, 2214, 2212, 1365, 80775, 171546, 942, 943, 3786, 5724, 780776, 126410, 1141, 3561, 1261, 441027, 55366,…	1423	5395	20587	1.0699650974295583	1.0	0.5206367493333092	0.5007007324221664
GOTERM_CC_DIRECT	GO:0016020~membrane	281	17.29230769230769	0.0651936	3082, 5144, 65125, 8534, 8412, 1462, 22875, 3759, 84327, 355, 284339, 148753, 8406, 84561, 10894, 9751, 5156, 128346, 3772, 24145, 100507050, 57194, 120, 1588, 118788, 924, 3768, 5287, 5167, 3781, 3662, 29923, 1240, 493, 57523, 84109, 85439, 55227, 388325, 3775, 10750, 51303, 817, 9531, 4086, 8325, 9415, 286676, 8324, 26301, 9099, 5172, 57413, 1124, 1365, 80775, 5724, 1803, 83481, 9783, 6398, 230…	1423	3739	20587	1.0872740408642112	1.0	0.5590647072233688	0.5376572221161411
GOTERM_CC_DIRECT	GO:0071944~cell periphery	9	0.5538461538461538	0.0674147	3625, 5581, 7984, 5962, 55901, 3875, 72, 1191, 83481	1423	63	20587	2.066760365425158	1.0	0.5590647072233688	0.5376572221161411
GOTERM_CC_DIRECT	GO:0097440~apical dendrite	4	0.24615384615384617	0.0675159	22849, 4642, 2185, 1191	1423	14	20587	4.133520730850316	1.0	0.5590647072233688	0.5376572221161411
GOTERM_CC_DIRECT	GO:0031224~intrinsic component of membrane	4	0.24615384615384617	0.0675159	3759, 7051, 64805, 3768	1423	14	20587	4.133520730850316	1.0	0.5590647072233688	0.5376572221161411
GOTERM_CC_DIRECT	GO:0005768~endosome	30	1.8461538461538463	0.0754385	8530, 113235, 4036, 3561, 9362, 9363, 274, 4804, 154, 57007, 51284, 23086, 2321, 26750, 4642, 55901, 857, 6503, 6948, 1636, 64582, 3791, 6643, 79689, 301, 120892, 2817, 6536, 10203, 1889	1423	317	20587	1.369147245234332	1.0	0.6171418454245481	0.5935104934642561
GOTERM_CC_DIRECT	GO:0044309~neuron spine	3	0.1846153846153846	0.0793564	5064, 80852, 85358	1423	7	20587	6.200281096275473	1.0	0.6265461139762575	0.6025546574764303
GOTERM_CC_DIRECT	GO:0043203~axon hillock	3	0.1846153846153846	0.0793564	6790, 5176, 4133	1423	7	20587	6.200281096275473	1.0	0.6265461139762575	0.6025546574764303
GOTERM_CC_DIRECT	GO:0005587~collagen type IV trimer	3	0.1846153846153846	0.0793564	1285, 1284, 1282	1423	7	20587	6.200281096275473	1.0	0.6265461139762575	0.6025546574764303
GOTERM_CC_DIRECT	GO:0032991~macromolecular complex	58	3.569230769230769	0.0806795	23328, 4052, 9464, 100506658, 65125, 165257, 4609, 23286, 834, 8844, 8800, 2309, 3091, 23418, 6000, 59, 8028, 5156, 6643, 24145, 23411, 1191, 117178, 2752, 84876, 84952, 10220, 29070, 8936, 151194, 26136, 493, 330, 26010, 149628, 387755, 972, 57167, 2643, 857, 54899, 3975, 11326, 4703, 165918, 9411, 4086, 4880, 286676, 9770, 9372, 4914, 3304, 3303, 3148, 79823, 1365, 7704	1423	683	20587	1.2285574060946036	1.0	0.6296709025753109	0.6055597929037968
GOTERM_CC_DIRECT	GO:0070062~extracellular exosome	170	10.461538461538462	0.0848997	3081, 7045, 8499, 4332, 7049, 3122, 7280, 6470, 22875, 163351, 6590, 51084, 10417, 355, 114990, 83872, 1573, 634, 83874, 6623, 54757, 5657, 3875, 10894, 9630, 7057, 4585, 10382, 1075, 7051, 266629, 1191, 27132, 486, 163071, 762, 84433, 9508, 10149, 6518, 11041, 4232, 353189, 23541, 9362, 146760, 2050, 4628, 10516, 4907, 2289, 84226, 1991, 54538, 8825, 10598, 1636, 7475, 4240, 5054, 5176, 6385, 36…	1423	2219	20587	1.1083572937611257	1.0	0.6536311845689261	0.6286025972363899
GOTERM_CC_DIRECT	GO:0005938~cell cortex	18	1.1076923076923075	0.0863783	9590, 2185, 1490, 143098, 120, 4628, 388, 387755, 399, 56288, 83872, 2059, 4642, 85477, 53405, 857, 11214, 4647	1423	172	20587	1.5140221281602904	1.0	0.6536311845689261	0.6286025972363899
GOTERM_CC_DIRECT	GO:0034451~centriolar satellite	14	0.8615384615384615	0.0866374	129880, 7010, 153733, 23177, 23037, 4281, 117178, 942, 5588, 29070, 54899, 3875, 54839, 284252	1423	124	20587	1.6334073855779474	1.0	0.6536311845689261	0.6286025972363899
GOTERM_CC_DIRECT	GO:0001772~immunological synapse	7	0.43076923076923074	0.0876114	399, 84433, 388325, 5588, 3122, 3001, 9306	1423	45	20587	2.2504723979073944	1.0	0.6537159304603964	0.6286840980716331
GOTERM_CC_DIRECT	GO:0042734~presynaptic membrane	14	0.8615384615384615	0.0909073	9783, 401190, 5100, 8973, 1141, 440279, 3351, 140, 3738, 134, 2048, 6536, 53942, 53826	1423	125	20587	1.620340126493324	1.0	0.6647565638147992	0.6393019678513459
GOTERM_CC_DIRECT	GO:0005892~acetylcholine-gated channel complex	4	0.24615384615384617	0.0938559	55584, 8973, 1141, 134957	1423	16	20587	3.616830639494027	1.0	0.6647565638147992	0.6393019678513459
GOTERM_CC_DIRECT	GO:0033268~node of Ranvier	4	0.24615384615384617	0.0938559	288, 6695, 3786, 274	1423	16	20587	3.616830639494027	1.0	0.6647565638147992	0.6393019678513459
GOTERM_CC_DIRECT	GO:0044306~neuron projection terminus	4	0.24615384615384617	0.0938559	23769, 10458, 2643, 11341	1423	16	20587	3.616830639494027	1.0	0.6647565638147992	0.6393019678513459
GOTERM_CC_DIRECT	GO:0019898~extrinsic component of membrane	10	0.6153846153846154	0.0939862	10018, 301, 2675, 8997, 566, 221481, 130497, 1672, 5621, 25894	1423	79	20587	1.8313066529083677	1.0	0.6647565638147992	0.6393019678513459
GOTERM_CC_DIRECT	GO:0099056~integral component of presynaptic membrane	8	0.49230769230769234	0.0964151	3738, 134, 2048, 8973, 1141, 3351, 6536, 53826	1423	57	20587	2.0305014116457696	1.0	0.6749059706731877	0.6490627376282644
GOTERM_MF_DIRECT	GO:1990837~sequence-specific double-stranded DNA binding	110	6.769230769230769	2.38311e-21	9464, 619279, 11063, 2672, 8092, 390598, 431707, 6591, 2304, 3239, 3237, 6909, 3235, 3234, 83595, 2309, 51804, 3090, 94234, 343472, 221833, 7050, 145258, 2313, 10265, 6913, 5308, 1747, 6496, 6495, 3662, 9480, 7181, 1998, 4862, 30009, 10472, 56956, 333929, 8320, 5453, 4760, 5454, 4487, 4762, 23316, 6938, 51274, 668, 10365, 6932, 10488, 3164, 4094, 430, 83439, 10736, 4808, 5457, 2626, 162979, 90993…	1402	559	18913	2.654564524484572	3.2029055040781302E-18	3.2029055040781302E-18	3.1528601055769095E-18
GOTERM_MF_DIRECT	GO:0000978~RNA polymerase II core promoter proximal region sequence-specific DNA binding	174	10.707692307692309	8.06759e-18	22877, 619279, 11063, 2672, 2034, 3087, 220992, 390598, 6591, 2304, 3239, 4609, 3237, 2302, 79776, 6909, 3235, 389114, 83595, 4601, 2309, 2308, 7718, 51804, 3091, 3090, 94234, 344167, 22806, 221833, 7050, 374899, 57116, 145258, 163071, 2313, 442425, 2310, 284443, 10265, 6913, 5308, 1747, 7582, 6496, 129025, 6495, 7741, 7589, 3662, 9480, 2297, 7181, 2296, 2295, 7581, 168544, 11166, 4862, 30009, 68…	1402	1216	18913	1.9303145412568512	1.0842835973297538E-14	5.421417986648769E-15	5.336708330607382E-15
GOTERM_MF_DIRECT	GO:0000981~RNA polymerase II transcription factor activity, sequence-specific DNA binding	177	10.892307692307693	2.39124e-16	22877, 9464, 11063, 2034, 3087, 8092, 390598, 431707, 6591, 84327, 2304, 3239, 4609, 3237, 2302, 79776, 6909, 3235, 3234, 83595, 4601, 2309, 2308, 7718, 51804, 3091, 3090, 94234, 344167, 343472, 22882, 7291, 57594, 221833, 7050, 374899, 7570, 57116, 145258, 163071, 2313, 442425, 2310, 10265, 6913, 5308, 1747, 6496, 129025, 6495, 7741, 7589, 3662, 9480, 2297, 7181, 2296, 2295, 1998, 168544, 11166,…	1402	1281	18913	1.8639598165217304	2.984279490192421E-13	1.0712772252754354E-13	1.0545385186305068E-13
GOTERM_MF_DIRECT	GO:0003700~transcription factor activity, sequence-specific DNA binding	98	6.030769230769231	1.5808e-15	619279, 2672, 2034, 2304, 3239, 4609, 27245, 2302, 6909, 3235, 389114, 83595, 2309, 2308, 3091, 3090, 22806, 7050, 2313, 2310, 6913, 5308, 1747, 6495, 7741, 3662, 2297, 7181, 2296, 2295, 7581, 1998, 11166, 4862, 6886, 4086, 8320, 4088, 5453, 4760, 5454, 4762, 6938, 51274, 668, 10365, 10488, 7005, 80317, 4094, 83439, 10736, 54796, 8609, 2626, 162979, 64641, 90993, 4782, 4783, 9314, 4784, 3174, 562…	1402	558	18913	2.3692139749155077	2.0889956431346945E-12	5.311489361996268E-13	5.228497340715077E-13
GOTERM_MF_DIRECT	GO:0001228~transcriptional activator activity, RNA polymerase II transcription regulatory region sequence-specific binding	86	5.292307692307692	2.01224e-14	9421, 22877, 9464, 11063, 2034, 3087, 8092, 220992, 3164, 4094, 3239, 10736, 4609, 4808, 2302, 3234, 9935, 5457, 2309, 8609, 2308, 2626, 51804, 3091, 64641, 10062, 4782, 7652, 90993, 22806, 343472, 9314, 116039, 3174, 2118, 55893, 3206, 2313, 3202, 4774, 284443, 8856, 1747, 3209, 2637, 7022, 7582, 6496, 6297, 6495, 7589, 79191, 3662, 9480, 28999, 2297, 2296, 5080, 2295, 7581, 57567, 29842, 2004, …	1402	476	18913	2.437271484913509	2.7007729386241408E-11	5.40890147976109E-12	5.324387394139823E-12
GOTERM_MF_DIRECT	GO:0043565~sequence-specific DNA binding	55	3.3846153846153846	9.59538e-08	2034, 80317, 3087, 3164, 6591, 2304, 6909, 79811, 10891, 9935, 5457, 2309, 2308, 2626, 3091, 3090, 10062, 22806, 63950, 116039, 3174, 2118, 122953, 2313, 23493, 2310, 4137, 5468, 56906, 8856, 3209, 2516, 6495, 7025, 3662, 2297, 7181, 2296, 2295, 1998, 2004, 30009, 10472, 3975, 56956, 4824, 2649, 7552, 8320, 4088, 4760, 5453, 23316, 1961, 668	1402	342	18913	2.1694467385773035	1.289536360750132E-4	2.149365752075868E-5	2.1157819121996825E-5
GOTERM_MF_DIRECT	GO:0001227~transcriptional repressor activity, RNA polymerase II transcription regulatory region sequence-specific binding	50	3.076923076923077	3.89787e-06	9421, 346157, 11063, 2672, 80317, 3087, 6591, 430, 4609, 6909, 3235, 5457, 4601, 2309, 2308, 8187, 3090, 94234, 90993, 4783, 7050, 145258, 5629, 122953, 23493, 5468, 6913, 5308, 7022, 7025, 79191, 7181, 5080, 27022, 2004, 23462, 30009, 10472, 4825, 26508, 333929, 169270, 4487, 389058, 23316, 55079, 60468, 54626, 7704, 6615	1402	336	18913	2.0074425990082196	0.005225054455547995	7.355364873341079E-4	7.240437297195125E-4
GOTERM_MF_DIRECT	GO:0004714~transmembrane receptor protein tyrosine kinase activity	16	0.9846153846153847	4.37819e-06	7010, 7301, 3791, 5156, 4233, 2044, 2042, 2050, 4914, 2049, 2324, 2048, 2322, 2321, 10461, 4921	1402	53	18913	4.072457136704977	0.005867026166063161	7.355364873341079E-4	7.240437297195125E-4
GOTERM_MF_DIRECT	GO:0070888~E-box binding	15	0.9230769230769231	8.05564e-06	3091, 5187, 9464, 4760, 4762, 63973, 7291, 6591, 430, 6938, 84913, 4609, 6886, 5468, 6615	1402	49	18913	4.129596203674051	0.010768419780324612	0.0012029750251284052	0.0011841785403607738
GOTERM_MF_DIRECT	GO:0005515~protein binding	1005	61.846153846153854	2.24395e-05	100506658, 65125, 1462, 8092, 22875, 81610, 10417, 2304, 2302, 114990, 148753, 6909, 92737, 10891, 3875, 2309, 342667, 10894, 2308, 2549, 4982, 22882, 22885, 57514, 2313, 57511, 6913, 2318, 90102, 3662, 1000, 1240, 143098, 1238, 55584, 2324, 2322, 2321, 6920, 30009, 4501, 4502, 817, 100130827, 91662, 91663, 161742, 4760, 286676, 4762, 22861, 1490, 6938, 57536, 150864, 80775, 57533, 171546, 4752, …	1402	12623	18913	1.0740287044808612	0.02970880518107344	0.0030158713313161323	0.002968748341764318
GOTERM_MF_DIRECT	GO:0005102~receptor binding	53	3.2615384615384615	8.73515e-05	3082, 9542, 23529, 6357, 2150, 7481, 2149, 10218, 1730, 80326, 10891, 5657, 6503, 51129, 7099, 4023, 24145, 2242, 5270, 285, 1191, 118788, 120892, 6359, 7525, 9001, 65981, 29923, 51384, 2048, 10154, 10673, 857, 6404, 340542, 11248, 7475, 5054, 8325, 4880, 6387, 84929, 2185, 246778, 56920, 3304, 301, 3303, 3908, 340419, 4239, 1803, 3627	1402	408	18913	1.7523793040754105	0.11077551003610109	0.010672766168238049	0.010506004196859329
GOTERM_MF_DIRECT	GO:0046983~protein dimerization activity	29	1.7846153846153845	0.000119968	22877, 9464, 63982, 2034, 430, 4609, 4808, 3399, 23462, 634, 4862, 6886, 4601, 128408, 50636, 3091, 4760, 5530, 4762, 63973, 7291, 27319, 6938, 84913, 23493, 3586, 54626, 100129654, 10488	1402	178	18913	2.1978113128916954	0.14891774990328244	0.01343640263105433	0.013226458839944106
GOTERM_MF_DIRECT	GO:0032395~MHC class II receptor activity	7	0.43076923076923074	0.000178041	3108, 3119, 3117, 3115, 3113, 3122, 3111	1402	13	18913	7.263853835180511	0.21282806845099878	0.018406714301678645	0.018119109390714917
GOTERM_MF_DIRECT	GO:0097110~scaffold protein binding	15	0.9230769230769231	0.00033208	6331, 9332, 5144, 24145, 3572, 9495, 493, 1832, 10458, 54413, 85358, 5028, 3852, 3875, 5604	1402	67	18913	3.0201524474631123	0.36006560942827814	0.03187967857018609	0.03138155859252693
GOTERM_MF_DIRECT	GO:0038023~signaling receptor activity	32	1.9692307692307693	0.000557228	389289, 7181, 1240, 146760, 2150, 4804, 56833, 355, 8809, 85315, 54413, 54538, 10894, 7099, 4360, 7010, 7098, 5032, 4982, 187, 2833, 283659, 2358, 79865, 2675, 344838, 3587, 942, 5621, 375033, 5028, 924	1402	224	18913	1.9271448950478909	0.5272190155452301	0.04992761981247778	0.049147500752907816
GOTERM_MF_DIRECT	GO:0023026~MHC class II protein complex binding	9	0.5538461538461538	0.000722158	3109, 3108, 3119, 3117, 972, 3115, 3113, 3122, 3111	1402	28	18913	4.336076013857754	0.6212695370303463	0.06066124260936066	0.0597134106935894
GOTERM_MF_DIRECT	GO:0005005~transmembrane-ephrin receptor activity	7	0.43076923076923074	0.000992015	2049, 2048, 2044, 2042, 2050, 1945, 1944	1402	17	18913	5.554711756314509	0.7365601055289392	0.07842754662804036	0.07720211621197723
GOTERM_MF_DIRECT	GO:0001221~transcription cofactor binding	10	0.6153846153846154	0.00122006	9421, 10458, 4609, 4005, 5468, 7291, 5080, 10488, 2309, 2516	1402	37	18913	3.645949801441956	0.8061666852961138	0.09109753224635332	0.08967413330500404
GOTERM_MF_DIRECT	GO:0005021~vascular endothelial growth factor-activated receptor activity	5	0.3076923076923077	0.00164694	2324, 3791, 5156, 2322, 2321	1402	8	18913	8.431258915834523	0.8908798408015922	0.11649899433788909	0.11467869755135957
GOTERM_MF_DIRECT	GO:0061629~RNA polymerase II sequence-specific DNA binding transcription factor binding	26	1.6	0.00202276	9421, 129880, 9464, 7005, 2034, 2296, 4808, 23462, 10891, 5457, 4005, 6886, 2626, 3091, 8320, 4088, 4760, 9314, 115426, 23414, 145258, 23493, 10221, 51339, 5308, 2637	1402	182	18913	1.9271448950478909	0.9342138737365361	0.13592965311115174	0.13380575228129
GOTERM_MF_DIRECT	GO:0000976~transcription regulatory region sequence-specific DNA binding	31	1.9076923076923078	0.00230436	9421, 5187, 6495, 9464, 3662, 2672, 28999, 2296, 3087, 5080, 2302, 6886, 30009, 83595, 2309, 4824, 2626, 4261, 10062, 4088, 90993, 9314, 51193, 5629, 6938, 2313, 3148, 54345, 5468, 6932, 5308	1402	234	18913	1.787138641988856	0.9549792547852693	0.1474789539558125	0.14517459530025295
GOTERM_MF_DIRECT	GO:0044325~ion channel binding	21	1.2923076923076922	0.00266647	157753, 9532, 9001, 6331, 9783, 5144, 24145, 285966, 388591, 2280, 288, 120892, 7525, 5621, 3753, 857, 5318, 9709, 6769, 3767, 817	1402	137	18913	2.067812405635328	0.9723608765051708	0.162897114428739	0.16035184701578992
GOTERM_MF_DIRECT	GO:0004896~cytokine receptor activity	12	0.7384615384615384	0.00317516	3459, 9244, 972, 163702, 2322, 3587, 3595, 3572, 3561, 3460, 9173, 3977	1402	58	18913	2.7910374342072903	0.9860769147915366	0.18553990276364288	0.18264084178296097
GOTERM_MF_DIRECT	GO:0015057~thrombin-activated receptor activity	4	0.24615384615384617	0.00362012	2811, 2149, 9002, 2150	1402	5	18913	10.792011412268188	0.9923593284961422	0.19935579332614153	0.19624085905542057
GOTERM_MF_DIRECT	GO:0005546~phosphatidylinositol-4,5-bisphosphate binding	15	0.9230769230769231	0.00370826	9892, 8324, 6840, 3759, 55876, 56288, 57664, 1673, 653145, 56169, 822, 85477, 29091, 5217, 284110	1402	85	18913	2.380590752706218	0.9932157974120421	0.19935579332614153	0.19624085905542057
GOTERM_MF_DIRECT	GO:0019838~growth factor binding	9	0.5538461538461538	0.00414094	2324, 3791, 5156, 2322, 2321, 91, 3572, 3491, 3977	1402	36	18913	3.3725035663338088	0.9962159940026877	0.21405450449213898	0.21070990285944932
GOTERM_MF_DIRECT	GO:0003779~actin binding	40	2.4615384615384617	0.00476998	23002, 2275, 148741, 23500, 133746, 4628, 55740, 1730, 85358, 634, 4642, 85477, 54899, 5217, 11346, 57626, 4647, 4703, 8507, 1636, 5074, 9455, 11170, 8941, 10580, 342184, 55075, 22885, 2059, 55930, 120892, 5962, 11155, 4137, 8976, 10486, 85464, 171024, 85462, 8936	1402	342	18913	1.5777794462380392	0.9983813892214289	0.23223828652178047	0.22860956329487767
GOTERM_MF_DIRECT	GO:0004115~3',5'-cyclic-AMP phosphodiesterase activity	6	0.3692307692307692	0.00484643	5153, 5144, 8622, 5167, 27115, 50940	1402	16	18913	5.058755349500713	0.9985401746477017	0.23223828652178047	0.22860956329487767
GOTERM_MF_DIRECT	GO:0005516~calmodulin binding	27	1.6615384615384614	0.00501109	6331, 7466, 3781, 4133, 440279, 493, 4804, 4628, 56479, 355, 57662, 634, 4642, 4647, 817, 1636, 5153, 5255, 5530, 6543, 9590, 9495, 120, 55930, 84876, 3786, 80271	1402	205	18913	1.7767335861661042	0.9988312746046536	0.23223828652178047	0.22860956329487767
GOTERM_MF_DIRECT	GO:0008201~heparin binding	24	1.4769230769230768	0.00519766	6373, 9510, 7057, 6288, 4023, 7049, 26577, 83716, 146760, 1490, 3491, 5270, 652, 25890, 566, 340419, 1991, 2255, 338, 6359, 5228, 4856, 9508, 3627	1402	175	18913	1.8500590992459751	0.9990916409569617	0.23285510539876358	0.22921674437690792
GOTERM_MF_DIRECT	GO:0070410~co-SMAD binding	5	0.3076923076923077	0.00648335	4086, 4088, 4435, 5080, 2626	1402	11	18913	6.131824666061472	0.9998402655413765	0.2810847838368424	0.27669283408939177
GOTERM_MF_DIRECT	GO:0004712~protein serine/threonine/tyrosine kinase activity	48	2.9538461538461536	0.00723093	6790, 5581, 6196, 6792, 7301, 8798, 65125, 8997, 9448, 4233, 1022, 2050, 55781, 2049, 2324, 2048, 167359, 2322, 2321, 26750, 79858, 8844, 4921, 65061, 817, 100130827, 7010, 4261, 3791, 5156, 166614, 2242, 2044, 2185, 2042, 91461, 4914, 114783, 120892, 54861, 4752, 5588, 7525, 10461, 4214, 5128, 5604, 30811	1402	440	18913	1.471637919854753	0.999941919497526	0.30369918057453166	0.2989538808780546
GOTERM_MF_DIRECT	GO:0050840~extracellular matrix binding	8	0.49230769230769234	0.00785376	25903, 7057, 7045, 169611, 2199, 55901, 284297, 3491	1402	32	18913	3.3725035663338088	0.9999750122695613	0.3104546263090355	0.30560377277295675
GOTERM_MF_DIRECT	GO:0001968~fibronectin binding	8	0.49230769230769234	0.00785376	7057, 6385, 131578, 6423, 10272, 1490, 284297, 2192	1402	32	18913	3.3725035663338088	0.9999750122695613	0.3104546263090355	0.30560377277295675
GOTERM_MF_DIRECT	GO:0051018~protein kinase A binding	7	0.43076923076923074	0.00851606	120892, 5962, 9590, 51339, 11214, 9495, 8936	1402	25	18913	3.777203994293866	0.9999898150673451	0.3270167710787485	0.321907134030643
GOTERM_MF_DIRECT	GO:0005003~ephrin receptor activity	5	0.3076923076923077	0.00916103	2049, 2048, 2044, 2042, 2050	1402	12	18913	5.6208392772230145	0.9999957524262457	0.33276807043267337	0.3275685693321629
GOTERM_MF_DIRECT	GO:0016504~peptidase activator activity	5	0.3076923076923077	0.00916103	23198, 26577, 2199, 857, 2192	1402	12	18913	5.6208392772230145	0.9999957524262457	0.33276807043267337	0.3275685693321629
GOTERM_MF_DIRECT	GO:0005242~inward rectifier potassium channel activity	7	0.43076923076923074	0.0103911	3759, 3781, 3772, 3764, 3775, 3767, 3768	1402	26	18913	3.6319269175902553	0.9999992000357469	0.3675166600161312	0.36177421220337913
GOTERM_MF_DIRECT	GO:0004908~interleukin-1 receptor activity	4	0.24615384615384617	0.0113173	8809, 7850, 3554, 9173	1402	7	18913	7.7085795801915635	0.9999997727375511	0.3760486708015601	0.3701729103202857
GOTERM_MF_DIRECT	GO:0004888~transmembrane signaling receptor activity	24	1.4769230769230768	0.0113594	8794, 7099, 4360, 7098, 5026, 8973, 1141, 4804, 57413, 55366, 83953, 55584, 355, 51284, 2214, 3554, 51267, 2212, 1365, 92737, 943, 150372, 10894, 2209	1402	187	18913	1.7313387292408857	0.9999997853946243	0.3760486708015601	0.3701729103202857
GOTERM_MF_DIRECT	GO:0030165~PDZ domain binding	14	0.8615384615384615	0.0114717	9411, 8325, 6752, 8324, 7049, 493, 153, 59338, 10458, 2535, 51232, 440193, 83874, 4356	1402	87	18913	2.170806893272337	0.9999998157759579	0.3760486708015601	0.3701729103202857
GOTERM_MF_DIRECT	GO:0072582~17-beta-hydroxysteroid dehydrogenase (NADP+) activity	5	0.3076923076923077	0.0124674	1646, 1645, 3294, 79154, 3292	1402	13	18913	5.188467025128936	0.9999999524497587	0.38307367527910136	0.37708814910286537
GOTERM_MF_DIRECT	GO:0045028~G-protein coupled purinergic nucleotide receptor activity	5	0.3076923076923077	0.0124674	286530, 5028, 9934, 5724, 64805	1402	13	18913	5.188467025128936	0.9999999524497587	0.38307367527910136	0.37708814910286537
GOTERM_MF_DIRECT	GO:0003953~NAD+ nucleosidase activity	7	0.43076923076923074	0.0125411	7099, 7098, 51284, 8809, 118788, 3554, 9173	1402	27	18913	3.4974111058276534	0.999999956989666	0.38307367527910136	0.37708814910286537
GOTERM_MF_DIRECT	GO:0042803~protein homodimerization activity	71	4.369230769230769	0.0146515	9421, 8530, 9464, 3001, 3087, 6470, 163351, 23767, 154, 51084, 53342, 10859, 10739, 634, 833, 8527, 8800, 120227, 5156, 4023, 7498, 22806, 6643, 22882, 7291, 8460, 6480, 3292, 3728, 122953, 653464, 120892, 55218, 5305, 6913, 85363, 5308, 10346, 5164, 10392, 5167, 3781, 7181, 10516, 23380, 388646, 2324, 2643, 140576, 10475, 817, 2649, 8309, 26508, 25937, 4088, 4762, 4281, 4914, 3625, 664, 2731, 57…	1402	728	18913	1.3156469956576946	0.999999997574558	0.43196269489850725	0.42521327779071816
GOTERM_MF_DIRECT	GO:0043425~bHLH transcription factor binding	7	0.43076923076923074	0.0149848	9421, 6938, 4088, 3399, 4005, 7291, 23411	1402	28	18913	3.3725035663338088	0.9999999984608742	0.43196269489850725	0.42521327779071816
GOTERM_MF_DIRECT	GO:0001786~phosphatidylserine binding	11	0.676923076923077	0.0151058	4240, 7057, 55876, 127833, 55512, 56169, 114884, 85477, 9362, 284110, 114879	1402	62	18913	2.393389627720768	0.9999999986951136	0.43196269489850725	0.42521327779071816
GOTERM_MF_DIRECT	GO:0019955~cytokine binding	9	0.5538461538461538	0.0163604	3459, 9244, 972, 1991, 3595, 3572, 8646, 3561, 3977	1402	45	18913	2.698002853067047	0.9999999997647228	0.4511429170276384	0.4440938089490816
GOTERM_MF_DIRECT	GO:0044594~17-beta-hydroxysteroid dehydrogenase (NAD+) activity	5	0.3076923076923077	0.0164479	1646, 1645, 3294, 79154, 3292	1402	14	18913	4.817862237619727	0.9999999997912368	0.4511429170276384	0.4440938089490816
GOTERM_MF_DIRECT	GO:0004879~RNA polymerase II transcription factor activity, ligand-activated sequence-specific DNA binding	10	0.6153846153846154	0.0168509	10062, 7025, 5468, 7181, 8856, 3164, 3174, 4824, 2649, 2516	1402	54	18913	2.4981507898768953	0.9999999998796517	0.4529528702524868	0.44587548165479174
GOTERM_MF_DIRECT	GO:0098632~protein binding involved in cell-cell adhesion	7	0.43076923076923074	0.0177401	57453, 128434, 54538, 4897, 91624, 53942, 57549	1402	29	18913	3.2562103399085047	0.9999999999643291	0.4610136330528738	0.4538102950364226
GOTERM_MF_DIRECT	GO:0000977~RNA polymerase II regulatory region sequence-specific DNA binding	39	2.4	0.0180776	9421, 22877, 7022, 6297, 346157, 9464, 130497, 2034, 28999, 2296, 8092, 2295, 431707, 6591, 27022, 430, 3235, 3234, 4601, 3975, 56956, 2626, 3091, 4088, 4783, 169270, 343472, 4487, 116039, 7291, 7570, 23316, 3226, 100129654, 8856, 10488, 6615, 2637, 2516	1402	361	18913	1.457369962183031	0.9999999999775232	0.4610136330528738	0.4538102950364226
GOTERM_MF_DIRECT	GO:0004713~protein tyrosine kinase activity	16	0.9846153846153847	0.0181799	7010, 7301, 3791, 8798, 4233, 2242, 2185, 4914, 2324, 2048, 2322, 114783, 2321, 7525, 10461, 5604	1402	112	18913	1.9271448950478909	0.9999999999804599	0.4610136330528738	0.4538102950364226
GOTERM_MF_DIRECT	GO:0003677~DNA binding	119	7.323076923076923	0.0193232	11063, 8930, 9984, 2034, 3087, 8092, 431707, 220359, 6590, 84327, 3239, 4609, 27245, 100144748, 3237, 2302, 79776, 6909, 3234, 10891, 2309, 51804, 3091, 8028, 22882, 57594, 115426, 7050, 7570, 8819, 2313, 6875, 5308, 1747, 6496, 6495, 200765, 2297, 7181, 2296, 2295, 256643, 6920, 11166, 4862, 10472, 56956, 8320, 4088, 4760, 5454, 4487, 222389, 3149, 3148, 84733, 3267, 668, 10365, 6932, 10488, 162…	1402	1325	18913	1.2115559981697306	0.9999999999959183	0.4809317538929215	0.4734171952383446
GOTERM_MF_DIRECT	GO:0042056~chemoattractant activity	8	0.49230769230769234	0.0200167	3082, 652, 3148, 1673, 2255, 6359, 5228, 3627	1402	38	18913	2.840003003228471	0.9999999999984227	0.48155250097231433	0.47402824314462194
GOTERM_MF_DIRECT	GO:0008656~cysteine-type endopeptidase activator activity involved in apoptotic process	6	0.3692307692307692	0.0201733	91662, 10392, 834, 22861, 4824, 1515	1402	22	18913	3.6790947996368826	0.9999999999987276	0.48155250097231433	0.47402824314462194
GOTERM_MF_DIRECT	GO:0048185~activin binding	5	0.3076923076923077	0.0211396	10272, 7049, 91, 10468, 2280	1402	15	18913	4.496671421778411	0.9999999999996622	0.48155250097231433	0.47402824314462194
GOTERM_MF_DIRECT	GO:0045236~CXCR chemokine receptor binding	5	0.3076923076923077	0.0211396	6373, 5473, 6374, 6387, 3627	1402	15	18913	4.496671421778411	0.9999999999996622	0.48155250097231433	0.47402824314462194
GOTERM_MF_DIRECT	GO:0008499~UDP-galactose:beta-N-acetylglucosamine beta-1,3-galactosyltransferase activity	5	0.3076923076923077	0.0211396	192134, 10678, 374907, 84002, 10331	1402	15	18913	4.496671421778411	0.9999999999996622	0.48155250097231433	0.47402824314462194
GOTERM_MF_DIRECT	GO:0008083~growth factor activity	21	1.2923076923076922	0.0225768	9542, 3082, 5473, 23529, 6387, 182, 1490, 29948, 83729, 353500, 3625, 80310, 652, 3586, 2255, 10220, 7425, 5228, 627, 4856, 50810	1402	167	18913	1.696349099233772	0.9999999999999531	0.5057194251536308	0.4978175591356053
GOTERM_MF_DIRECT	GO:0005520~insulin-like growth factor binding	6	0.3692307692307692	0.0242459	11082, 51232, 94031, 1490, 4856, 3491	1402	23	18913	3.519134156174409	0.9999999999999953	0.5264078131062732	0.5181826910264877
GOTERM_MF_DIRECT	GO:0005127~ciliary neurotrophic factor receptor binding	4	0.24615384615384617	0.0242837	23529, 9244, 3572, 3977	1402	9	18913	5.995561895704549	0.9999999999999956	0.5264078131062732	0.5181826910264877
GOTERM_MF_DIRECT	GO:0000987~core promoter proximal region sequence-specific DNA binding	10	0.6153846153846154	0.0259475	55893, 6938, 22936, 4088, 3148, 9314, 4487, 4821, 3975, 25976	1402	58	18913	2.325864528506075	0.9999999999999996	0.5535460203767371	0.5448968638083506
GOTERM_MF_DIRECT	GO:0005201~extracellular matrix structural constituent	18	1.1076923076923075	0.0281308	4052, 4240, 7057, 7045, 2199, 1285, 1284, 1295, 1282, 3491, 22798, 2192, 83872, 25890, 3908, 1299, 8406, 4239	1402	139	18913	1.7469083221297426	1.0	0.5907476779750674	0.581517245506707
GOTERM_MF_DIRECT	GO:0008009~chemokine activity	9	0.5538461538461538	0.0294598	6373, 6362, 5473, 6374, 6387, 6357, 6367, 6359, 3627	1402	50	18913	2.4282025677603425	1.0	0.5937892878781496	0.5845113302550535
GOTERM_MF_DIRECT	GO:0008457~beta-galactosyl-N-acetylglucosaminylgalactosylglucosyl-ceramide beta-1,3-acetylglucosaminyltransferase activity	3	0.1846153846153846	0.0297464	10678, 84002, 10331	1402	4	18913	10.117510699001427	1.0	0.5937892878781496	0.5845113302550535
GOTERM_MF_DIRECT	GO:0070569~uridylyltransferase activity	3	0.1846153846153846	0.0297464	6675, 79670, 7360	1402	4	18913	10.117510699001427	1.0	0.5937892878781496	0.5845113302550535
GOTERM_MF_DIRECT	GO:0005085~guanyl-nucleotide exchange factor activity	27	1.6615384615384614	0.0300429	8997, 8412, 7984, 221002, 55160, 23101, 23268, 153, 57105, 26230, 57449, 55667, 389337, 221472, 83874, 9639, 9138, 25894, 23179, 64805, 115727, 26084, 79961, 440193, 5900, 11214, 64283	1402	238	18913	1.5303797695968544	1.0	0.5937892878781496	0.5845113302550535
GOTERM_MF_DIRECT	GO:0005044~scavenger receptor activity	9	0.5538461538461538	0.0327548	1238, 57007, 9332, 5167, 23166, 84000, 922, 284297, 56649	1402	51	18913	2.380590752706218	1.0	0.6300214137818992	0.6201773291915571
GOTERM_MF_DIRECT	GO:0031434~mitogen-activated protein kinase kinase binding	4	0.24615384615384617	0.0328136	153090, 8844, 10221, 1636	1402	10	18913	5.396005706134094	1.0	0.6300214137818992	0.6201773291915571
GOTERM_MF_DIRECT	GO:0001664~G-protein coupled receptor binding	11	0.676923076923077	0.0357504	7275, 9630, 51738, 134, 3304, 3691, 2357, 3303, 6288, 60675, 9138	1402	71	18913	2.0900022101223605	1.0	0.6767401154003001	0.6661660510971704
GOTERM_MF_DIRECT	GO:0008092~cytoskeletal protein binding	10	0.6153846153846154	0.038061	288, 257019, 57669, 10529, 29116, 1674, 10580, 11155, 5962, 2318	1402	62	18913	2.1758087524734253	1.0	0.7104715287151115	0.6993704110789379
GOTERM_MF_DIRECT	GO:0005539~glycosaminoglycan binding	6	0.3692307692307692	0.0394793	7049, 5621, 6469, 1462, 83716, 5270	1402	26	18913	3.113080215077362	1.0	0.7268522785822213	0.7154952117293742
GOTERM_MF_DIRECT	GO:0004222~metalloendopeptidase activity	16	0.9846153846153847	0.0407804	9510, 8751, 9635, 4322, 94031, 114822, 4324, 4325, 4327, 56999, 9508, 1889, 170691, 1636, 9718, 8728	1402	124	18913	1.7406470019787401	1.0	0.7406602240423822	0.72908740804172
GOTERM_MF_DIRECT	GO:0051015~actin filament binding	25	1.5384615384615385	0.0417403	8851, 274, 4628, 57662, 23164, 51225, 4642, 5357, 85477, 91624, 4647, 4703, 165904, 10083, 6840, 24145, 9172, 22885, 120, 10529, 55930, 653145, 57619, 822, 2318	1402	223	18913	1.5123334378178515	1.0	0.7479860072959138	0.7362987259319151
GOTERM_MF_DIRECT	GO:0004875~complement receptor activity	4	0.24615384615384617	0.0426875	2358, 2357, 1240, 719	1402	11	18913	4.905459732849177	1.0	0.7548940850794237	0.7430988650000576
GOTERM_MF_DIRECT	GO:0001965~G-protein alpha-subunit binding	6	0.3692307692307692	0.0456017	23328, 6000, 2149, 26166, 440193, 2150	1402	27	18913	2.9977809478522746	1.0	0.7684666885518998	0.7564593965432764
GOTERM_MF_DIRECT	GO:0001609~G-protein coupled adenosine receptor activity	3	0.1846153846153846	0.0471639	134, 140, 64805	1402	5	18913	8.094008559201141	1.0	0.7684666885518998	0.7564593965432764
GOTERM_MF_DIRECT	GO:0008532~N-acetyllactosaminide beta-1,3-N-acetylglucosaminyltransferase activity	3	0.1846153846153846	0.0471639	10678, 11041, 10331	1402	5	18913	8.094008559201141	1.0	0.7684666885518998	0.7564593965432764
GOTERM_MF_DIRECT	GO:0086083~cell adhesive protein binding involved in bundle of His cell-Purkinje myocyte communication	3	0.1846153846153846	0.0471639	1832, 3728, 5318	1402	5	18913	8.094008559201141	1.0	0.7684666885518998	0.7564593965432764
GOTERM_MF_DIRECT	GO:1990269~RNA polymerase II C-terminal domain phosphoserine binding	3	0.1846153846153846	0.0471639	57466, 123169, 63935	1402	5	18913	8.094008559201141	1.0	0.7684666885518998	0.7564593965432764
GOTERM_MF_DIRECT	GO:0008301~DNA binding, bending	5	0.3076923076923077	0.0474574	3149, 3148, 2297, 2296, 3087	1402	19	18913	3.550003754035589	1.0	0.7684666885518998	0.7564593965432764
GOTERM_MF_DIRECT	GO:0030506~ankyrin binding	5	0.3076923076923077	0.0474574	6331, 4897, 200845, 3767, 2318	1402	19	18913	3.550003754035589	1.0	0.7684666885518998	0.7564593965432764
GOTERM_MF_DIRECT	GO:0044877~macromolecular complex binding	36	2.215384615384615	0.0493804	3082, 6297, 10392, 1141, 1261, 2192, 274, 330, 154, 10736, 4609, 2643, 2048, 2322, 9935, 857, 3753, 7538, 2729, 7275, 9531, 4261, 5530, 5156, 2185, 167691, 1191, 3625, 1028, 3728, 153090, 5621, 79924, 822, 9229, 5228	1402	354	18913	1.3718658574917189	1.0	0.7900864192780188	0.7777413189767998
GOTERM_MF_DIRECT	GO:0008179~adenylate cyclase binding	4	0.24615384615384617	0.0538629	154, 9590, 10486, 9495	1402	12	18913	4.496671421778411	1.0	0.851668169654415	0.8383608545035648
GOTERM_MF_DIRECT	GO:0001618~virus receptor activity	11	0.676923076923077	0.0572854	4360, 3304, 1378, 7301, 3303, 942, 6404, 55065, 3678, 1803, 23601	1402	77	18913	1.9271448950478907	1.0	0.895251672305479	0.8812633649257059
GOTERM_MF_DIRECT	GO:0005518~collagen binding	10	0.6153846153846154	0.0579727	871, 7045, 131578, 4088, 25890, 4322, 26577, 4015, 10609, 4921	1402	67	18913	2.013434964975408	1.0	0.895578627089199	0.8815852110409302
GOTERM_MF_DIRECT	GO:0004114~3',5'-cyclic-nucleotide phosphodiesterase activity	5	0.3076923076923077	0.0652322	5153, 5144, 8622, 27115, 50940	1402	21	18913	3.2119081584131512	1.0	0.9943377686102483	0.9788012409757131
GOTERM_MF_DIRECT	GO:0016717~oxidoreductase activity, acting on paired donors, with oxidation of a pair of donors resulting in the reduction of molecular oxygen to two molecules of water	3	0.1846153846153846	0.067325	9415, 79966, 3992	1402	6	18913	6.7450071326676175	1.0	0.9943377686102483	0.9788012409757131
GOTERM_MF_DIRECT	GO:0019966~interleukin-1 binding	3	0.1846153846153846	0.067325	10626, 7850, 3554	1402	6	18913	6.7450071326676175	1.0	0.9943377686102483	0.9788012409757131
GOTERM_MF_DIRECT	GO:0019956~chemokine binding	3	0.1846153846153846	0.067325	2833, 57007, 5355	1402	6	18913	6.7450071326676175	1.0	0.9943377686102483	0.9788012409757131
GOTERM_MF_DIRECT	GO:0005109~frizzled binding	7	0.43076923076923074	0.0722719	7475, 51384, 25805, 440193, 80326, 8324, 7481	1402	40	18913	2.360752496433666	1.0	1.0	0.9851079672375279
GOTERM_MF_DIRECT	GO:0004672~protein kinase activity	37	2.2769230769230773	0.0727627	6790, 5581, 6196, 5164, 6792, 8798, 65125, 5166, 9448, 4233, 8851, 1022, 55781, 2324, 79811, 26750, 79858, 5754, 8844, 54899, 7010, 4881, 5156, 166614, 91461, 9770, 4914, 114783, 120892, 4752, 5588, 4214, 5128, 10221, 10641, 5604, 30811	1402	378	18913	1.3204511317920733	1.0	1.0	0.9851079672375279
GOTERM_MF_DIRECT	GO:0019900~kinase binding	13	0.8	0.0740708	5187, 8412, 9172, 4914, 355, 23371, 1741, 23286, 634, 153090, 8527, 834, 6615	1402	102	18913	1.7193155436211576	1.0	1.0	0.9851079672375279
GOTERM_MF_DIRECT	GO:0017075~syntaxin-1 binding	5	0.3076923076923077	0.0752452	9751, 120892, 55638, 440279, 134957	1402	22	18913	3.065912333030736	1.0	1.0	0.9851079672375279
GOTERM_MF_DIRECT	GO:0046872~metal ion binding	218	13.415384615384616	0.0753525	3081, 285671, 5144, 619279, 2672, 431707, 22875, 6591, 84327, 10417, 340485, 6469, 8527, 342667, 57507, 9630, 5153, 3090, 9635, 22882, 22885, 57194, 23613, 79642, 55693, 150962, 284443, 64283, 7582, 8798, 11041, 5167, 7589, 7581, 493, 221472, 4862, 54932, 4501, 4502, 9411, 4086, 4088, 26301, 93166, 9099, 201501, 383, 7592, 1800, 10529, 1124, 4752, 3669, 170691, 345462, 3681, 11262, 162466, 80317,…	1402	2677	18913	1.098551778051207	1.0	1.0	0.9851079672375279
GOTERM_MF_DIRECT	GO:0070273~phosphatidylinositol-4-phosphate binding	6	0.3692307692307692	0.0754282	55876, 55204, 56169, 153090, 284110, 114879	1402	31	18913	2.6109705029681103	1.0	1.0	0.9851079672375279
GOTERM_MF_DIRECT	GO:0008013~beta-catenin binding	12	0.7384615384615384	0.0774156	83439, 11063, 4088, 283149, 9314, 51684, 1000, 23189, 6932, 51339, 2309, 2308	1402	92	18913	1.7595670780872046	1.0	1.0	0.9851079672375279
GOTERM_MF_DIRECT	GO:0015248~sterol transporter activity	4	0.24615384615384617	0.0798726	114880, 114881, 114884, 114879	1402	14	18913	3.8542897900957818	1.0	1.0	0.9851079672375279
GOTERM_MF_DIRECT	GO:0005161~platelet-derived growth factor receptor binding	4	0.24615384615384617	0.0798726	80310, 5156, 3554, 3678	1402	14	18913	3.8542897900957818	1.0	1.0	0.9851079672375279
GOTERM_MF_DIRECT	GO:0004303~estradiol 17-beta-dehydrogenase activity	4	0.24615384615384617	0.0798726	1646, 3294, 79154, 3292	1402	14	18913	3.8542897900957818	1.0	1.0	0.9851079672375279
GOTERM_MF_DIRECT	GO:0017154~semaphorin receptor activity	4	0.24615384615384617	0.0798726	5362, 4233, 79811, 10154	1402	14	18913	3.8542897900957818	1.0	1.0	0.9851079672375279
GOTERM_MF_DIRECT	GO:0005160~transforming growth factor beta receptor binding	4	0.24615384615384617	0.0798726	4088, 7049, 65997, 2280	1402	14	18913	3.8542897900957818	1.0	1.0	0.9851079672375279
GOTERM_MF_DIRECT	GO:0017124~SH3 domain binding	15	0.9230769230769231	0.0830562	9047, 8751, 4036, 342184, 9495, 8030, 55740, 57514, 26256, 85358, 153090, 51225, 4137, 134265, 8728	1402	126	18913	1.6059540792065756	1.0	1.0	0.9851079672375279
GOTERM_MF_DIRECT	GO:0031490~chromatin DNA binding	11	0.676923076923077	0.0859185	8320, 5187, 55693, 4088, 10062, 9314, 10891, 7546, 5080, 2309, 2308	1402	83	18913	1.787833215887802	1.0	1.0	0.9851079672375279
GOTERM_MF_DIRECT	GO:0031681~G-protein beta-subunit binding	5	0.3076923076923077	0.0859819	6000, 2149, 23551, 51655, 2150	1402	23	18913	2.932611796812008	1.0	1.0	0.9851079672375279
GOTERM_MF_DIRECT	GO:0016493~C-C chemokine receptor activity	5	0.3076923076923077	0.0859819	2833, 1524, 1238, 57007, 10936	1402	23	18913	2.932611796812008	1.0	1.0	0.9851079672375279
GOTERM_MF_DIRECT	GO:0051019~mitogen-activated protein kinase binding	5	0.3076923076923077	0.0859819	1843, 2643, 23411, 5724, 1636	1402	23	18913	2.932611796812008	1.0	1.0	0.9851079672375279
GOTERM_MF_DIRECT	GO:0031072~heat shock protein binding	9	0.5538461538461538	0.0860119	151194, 9532, 134, 3304, 3303, 2289, 79823, 3310, 7538	1402	62	18913	1.9582278772260826	1.0	1.0	0.9851079672375279
GOTERM_MF_DIRECT	GO:0005004~GPI-linked ephrin receptor activity	3	0.1846153846153846	0.089728	4914, 2044, 2042	1402	7	18913	5.781434685143672	1.0	1.0	0.9851079672375279
GOTERM_MF_DIRECT	GO:0050693~LBD domain binding	3	0.1846153846153846	0.089728	5629, 5468, 4435	1402	7	18913	5.781434685143672	1.0	1.0	0.9851079672375279
GOTERM_MF_DIRECT	GO:0070728~leucine binding	3	0.1846153846153846	0.089728	143686, 27244, 2747	1402	7	18913	5.781434685143672	1.0	1.0	0.9851079672375279
GOTERM_MF_DIRECT	GO:0050998~nitric-oxide synthase binding	4	0.24615384615384617	0.0945559	6331, 972, 857, 493	1402	15	18913	3.597337137422729	1.0	1.0	0.9851079672375279
GOTERM_MF_DIRECT	GO:0043621~protein self-association	10	0.6153846153846154	0.0954643	440193, 84433, 2322, 85358, 5468, 1075, 2185, 22861, 4824, 51193	1402	74	18913	1.822974900720978	1.0	1.0	0.9851079672375279
GOTERM_MF_DIRECT	GO:0001540~beta-amyloid binding	11	0.676923076923077	0.0970947	4804, 154, 7099, 2358, 26232, 972, 143458, 2048, 5621, 712, 1191	1402	85	18913	1.7457665519845598	1.0	1.0	0.9851079672375279
GOTERM_MF_DIRECT	GO:0019957~C-C chemokine binding	5	0.3076923076923077	0.097416	2833, 1524, 1238, 57007, 7538	1402	24	18913	2.8104196386115072	1.0	1.0	0.9851079672375279
GOTERM_MF_DIRECT	GO:0050431~transforming growth factor beta binding	5	0.3076923076923077	0.097416	4052, 7057, 114990, 7049, 25987	1402	24	18913	2.8104196386115072	1.0	1.0	0.9851079672375279
INTERPRO	IPR017970:Homeobox, conserved site	41	2.523076923076923	2.14482e-09	6495, 79191, 3087, 5080, 8092, 431707, 3219, 3239, 10736, 3237, 79776, 3235, 3234, 5457, 4821, 644524, 3975, 56956, 4824, 4825, 51804, 5453, 5013, 5454, 343472, 4487, 340260, 2020, 23316, 145258, 3206, 51450, 3226, 2016, 3203, 3202, 10265, 1747, 5308, 3209, 2637	1418	193	19139	2.867276394542412	3.7148132475683937E-6	3.714820166766232E-6	3.669779044651861E-6
INTERPRO	IPR001356:Homeodomain	47	2.8923076923076922	8.04898e-07	6496, 6495, 79191, 9480, 3087, 5080, 8092, 431707, 3219, 3239, 10736, 3237, 79776, 3235, 3234, 5457, 4821, 644524, 3975, 56956, 4824, 4825, 51804, 5453, 5013, 5454, 343472, 4487, 340260, 22882, 57594, 2020, 7050, 23316, 145258, 3206, 51450, 3226, 2016, 3203, 3202, 10265, 57616, 1747, 5308, 3209, 2637	1418	291	19139	2.1799567659788965	0.001393113178475236	6.9704195088062E-4	6.885905184507742E-4
INTERPRO	IPR011598:Myc-type, basic helix-loop-helix (bHLH) domain	25	1.5384615384615385	2.99741e-06	9421, 22877, 9464, 2034, 430, 4609, 4808, 3399, 23462, 4862, 6886, 4601, 128408, 26508, 3091, 4760, 4762, 63973, 7291, 27319, 6938, 84913, 23493, 54626, 100129654	1418	115	19139	2.9341693751149815	0.005178062474584411	0.001730502439554726	0.0017095205970428038
INTERPRO	IPR000483:Cysteine-rich flanking region, C-terminal	20	1.2307692307692308	7.7326e-06	7099, 23769, 7098, 4064, 131578, 64101, 3671, 25960, 645191, 57463, 100507050, 146760, 23767, 4914, 57622, 2811, 51284, 114990, 55203, 203190	1418	83	19139	3.252332319404558	0.013303623455539593	0.003348214410472559	0.0033076182773201786
INTERPRO	IPR009057:Homeodomain-like	51	3.1384615384615384	1.3093e-05	3087, 8092, 431707, 220359, 3239, 10736, 3237, 79776, 3235, 283248, 3234, 5457, 51804, 166815, 343472, 22882, 57594, 7050, 145258, 5629, 3206, 51450, 3203, 3202, 10265, 5308, 1747, 3209, 2637, 6496, 6495, 79191, 9480, 200765, 5080, 3219, 644524, 4821, 3975, 56956, 4824, 4825, 5013, 5453, 5454, 4487, 340260, 2020, 23316, 3226, 2016	1418	361	19139	1.9068036991744448	0.02242209072763357	0.0038360666156424003	0.003789555415337267
INTERPRO	IPR001452:Src homology-3 domain	37	2.2769230769230773	1.38853e-05	23328, 8997, 7984, 23268, 57584, 400581, 143098, 273, 274, 10458, 1832, 23380, 389337, 85358, 51225, 64092, 10750, 6503, 342667, 4647, 6769, 4703, 10580, 94134, 23677, 26084, 54440, 1741, 785, 10529, 2059, 152503, 4356, 7525, 79628, 9901, 285590	1418	229	19139	2.1807669329457195	0.023762704204284946	0.0038360666156424003	0.003789555415337267
INTERPRO	IPR003961:Fibronectin, type III	35	2.1538461538461537	1.55037e-05	23769, 9244, 7301, 8997, 374462, 3561, 440730, 3460, 2050, 23767, 57622, 3459, 2049, 114990, 2048, 54538, 53942, 57549, 3977, 7010, 3691, 163702, 4685, 3595, 9172, 2044, 3572, 2042, 4281, 283659, 57453, 25890, 3587, 10461, 4897	1418	212	19139	2.2283078744976983	0.02649534694950606	0.0038360666156424003	0.003789555415337267
INTERPRO	IPR000884:Thrombospondin, type 1 repeat	17	1.0461538461538462	1.85076e-05	9510, 7057, 5199, 8633, 221981, 1490, 3491, 10417, 576, 83872, 340419, 145501, 55901, 56999, 4856, 9508, 170691	1418	66	19139	3.4765461383938114	0.031547111307397624	0.0038663437040259104	0.003819465402764626
INTERPRO	IPR008266:Tyrosine-protein kinase, active site	21	1.2923076923076922	2.00907e-05	7010, 7301, 3791, 5156, 4233, 2242, 2044, 2185, 2042, 2050, 4914, 2049, 2324, 2048, 2322, 114783, 2321, 7525, 5754, 10461, 4921	1418	96	19139	2.9525079337094495	0.03419897368937763	0.0038663437040259104	0.003819465402764626
INTERPRO	IPR020635:Tyrosine-protein kinase, catalytic domain	20	1.2307692307692308	2.23747e-05	7010, 7301, 3791, 5156, 4233, 2242, 2044, 2185, 2042, 2050, 4914, 2049, 2324, 2048, 2322, 114783, 2321, 7525, 10461, 4921	1418	89	19139	3.0330739607930144	0.03801211946294625	0.003875299304023597	0.003828312418697676
INTERPRO	IPR001003:MHC class II, alpha chain, N-terminal	6	0.3692307692307692	4.08842e-05	3108, 3117, 3115, 3113, 3122, 3111	1418	7	19139	11.569010679024784	0.06836376666344468	0.006169538578642269	0.006094734704420856
INTERPRO	IPR020479:Homeodomain, metazoa	20	1.2307692307692308	4.27451e-05	343472, 4487, 2020, 3087, 3219, 3206, 2016, 3237, 3226, 3203, 3202, 3235, 3234, 644524, 4821, 1747, 4824, 5308, 2637, 4825	1418	93	19139	2.9026191667804118	0.07136177979873304	0.006169538578642269	0.006094734704420856
INTERPRO	IPR003598:Immunoglobulin subtype 2	38	2.3384615384615386	5.81524e-05	9542, 7301, 8633, 8997, 402665, 100049587, 23105, 57622, 284759, 2324, 10859, 89858, 83872, 2321, 634, 54538, 5754, 53942, 57549, 2209, 11326, 3791, 3671, 5156, 64101, 7850, 5157, 4685, 645191, 9172, 353514, 9173, 145581, 283659, 57453, 2212, 8778, 4897	1418	254	19139	2.0192630187799163	0.09581651414201908	0.007747695340917709	0.007653756771541686
INTERPRO	IPR001245:Serine-threonine/tyrosine-protein kinase catalytic domain	26	1.6	8.46709e-05	7301, 4233, 2050, 2049, 2324, 2048, 2322, 79811, 2321, 5754, 8844, 4921, 7010, 3791, 4881, 5156, 2242, 2044, 2185, 2042, 4914, 114783, 120892, 4752, 7525, 10461	1418	148	19139	2.3711260625929174	0.13640912038894049	0.010474995175265529	0.01034798888272478
INTERPRO	IPR013098:Immunoglobulin I-set	24	1.4769230769230768	0.000157063	9542, 7301, 3791, 8633, 5156, 8997, 64101, 3671, 4685, 645191, 9172, 57463, 145581, 57622, 283659, 57453, 2324, 83872, 2321, 54538, 5754, 4897, 91624, 53942	1418	136	19139	2.3818551397992205	0.23818776357569604	0.0172541083938115	0.017044907310514713
INTERPRO	IPR003591:Leucine-rich repeat, typical subtype	29	1.7846153846153845	0.000159391	23769, 2331, 25960, 57463, 25987, 146760, 23767, 55366, 57622, 51284, 114990, 55227, 55203, 54839, 7099, 7098, 4064, 131578, 3671, 64101, 56262, 645191, 100507050, 390205, 145581, 79442, 2811, 120892, 203190	1418	181	19139	2.1625314621013176	0.24125364295421659	0.0172541083938115	0.017044907310514713
INTERPRO	IPR001766:Transcription factor, fork head	13	0.8	0.000273121	344167, 94234, 2297, 2296, 2295, 27022, 2304, 2302, 442425, 2310, 668, 2309, 2308	1418	51	19139	3.440457424154429	0.37693868825308574	0.02782622000985193	0.027488835125205918
INTERPRO	IPR009030:Insulin-like growth factor binding protein, N-terminal	23	1.4153846153846155	0.000560467	4052, 23418, 11082, 4036, 94031, 2199, 2044, 182, 2042, 1490, 2050, 3491, 2192, 1952, 10516, 51232, 2048, 83872, 3908, 340419, 92737, 4856, 346007	1418	139	19139	2.233346186238597	0.6212961719646779	0.05369189963586188	0.053040900852748075
INTERPRO	IPR011029:Death-like domain	19	1.1692307692307693	0.000588999	91662, 7132, 162989, 10392, 8633, 9984, 4332, 4982, 22861, 4804, 330, 288, 149628, 355, 79444, 84433, 834, 838, 11213	1418	104	19139	2.4658308017793207	0.6395660812746102	0.05369189963586188	0.053040900852748075
INTERPRO	IPR018122:Transcription factor, fork head, conserved site	10	0.6153846153846154	0.000626904	27022, 2304, 344167, 94234, 2302, 442425, 668, 2297, 2296, 2295	1418	34	19139	3.969758566332034	0.6624825643434806	0.05428988105438148	0.05363163191919556
INTERPRO	IPR001611:Leucine-rich repeat	36	2.215384615384615	0.000800055	23769, 10392, 2331, 25960, 57463, 25987, 146760, 23767, 254050, 55366, 57622, 51284, 114990, 55227, 55203, 54839, 91662, 7099, 4261, 7098, 4064, 131578, 3671, 64101, 56262, 645191, 22861, 100507050, 390205, 146330, 145581, 4914, 79442, 2811, 120892, 203190	1418	269	19139	1.806313935015022	0.7499890518204697	0.06480038996635107	0.06401470394481909
INTERPRO	IPR000219:Dbl homology (DH) domain	15	0.9230769230769231	0.0008231	8997, 7984, 9138, 55160, 25894, 23101, 23268, 26084, 26230, 57449, 389337, 221472, 9639, 11214, 64283	1418	73	19139	2.7733929709990917	0.7597789193690224	0.06480038996635107	0.06401470394481909
INTERPRO	IPR011993:Pleckstrin homology-like domain	53	3.2615384615384615	0.00101907	129880, 55160, 57584, 26230, 57669, 57664, 23164, 83478, 8527, 4647, 54518, 2549, 93664, 59338, 26084, 400745, 57475, 653583, 29116, 23371, 55616, 8976, 9108, 64283, 8997, 90102, 7984, 114884, 26499, 23101, 55740, 54893, 57569, 257019, 57449, 221472, 134265, 9455, 161742, 9138, 5334, 25894, 2185, 94134, 9253, 114879, 144100, 114880, 2059, 114881, 153090, 5962, 11214	1418	452	19139	1.5826338355155585	0.8289719086170266	0.07674032630479574	0.07580987200202398
INTERPRO	IPR001849:Pleckstrin homology domain	36	2.215384615384615	0.00126354	8997, 90102, 7984, 114884, 1000, 26499, 23101, 57584, 57569, 26230, 57449, 57664, 23164, 83478, 221472, 8527, 134265, 54518, 2549, 93664, 5334, 9138, 25894, 94134, 114879, 59338, 26084, 144100, 114880, 57475, 653583, 114881, 153090, 55616, 11214, 64283	1418	276	19139	1.7605016250689889	0.888064610227447	0.08911436735813984	0.08803388137977902
INTERPRO	IPR002219:Protein kinase C-like, phorbol ester/diacylglycerol binding	14	0.8615384615384615	0.00128629	9411, 5581, 440279, 115727, 23371, 1124, 8527, 5588, 8844, 1606, 11214, 342667, 6769, 64283	1418	68	19139	2.778830996432424	0.8923955476604113	0.08911436735813984	0.08803388137977902
INTERPRO	IPR014745:MHC class II, alpha/beta chain, N-terminal	8	0.49230769230769234	0.00135453	3109, 3108, 3119, 3117, 3115, 3113, 3122, 3111	1418	24	19139	4.4990597085096375	0.9044044387222299	0.09023225265754434	0.08913821264264339
INTERPRO	IPR001824:Tyrosine-protein kinase, receptor class III, conserved site	5	0.3076923076923077	0.00278583	2324, 3791, 5156, 2322, 2321	1418	9	19139	7.498432847516064	0.9920277802844281	0.17870588551715078	0.17653912824471418
INTERPRO	IPR001478:PDZ domain	23	1.4153846153846155	0.00330489	10083, 94031, 392862, 64798, 260425, 57584, 23037, 114822, 143098, 57568, 3603, 26230, 1741, 56288, 84433, 80852, 85358, 4356, 57619, 11155, 8825, 171024, 154043	1418	159	19139	1.9524221376551256	0.9967644432599396	0.20443123742792885	0.20195256769006134
INTERPRO	IPR015425:Actin-binding FH2	6	0.3692307692307692	0.00353796	1730, 342184, 23002, 392862, 23500, 85462	1418	15	19139	5.398871650211566	0.9978420885554853	0.2113016877323782	0.20873971576795558
INTERPRO	IPR027267:Arfaptin homology (AH) domain/BAR domain	14	0.8615384615384615	0.00455032	9411, 6643, 647135, 2242, 23268, 273, 274, 10458, 23380, 51375, 389337, 653464, 55616, 9901	1418	78	19139	2.422570612274421	0.9996289370025051	0.26270510807965136	0.25951988448284263
INTERPRO	IPR013761:Sterile alpha motif/pointed domain	19	1.1692307692307693	0.00531654	23328, 8499, 2044, 2042, 2050, 161394, 54440, 2049, 2313, 29842, 2048, 2059, 85358, 8527, 4665, 10395, 8844, 64092, 154043	1418	126	19139	2.03528891575436	0.9999022213313354	0.28657743827179605	0.2831027695629579
INTERPRO	IPR011009:Protein kinase-like domain	58	3.569230769230769	0.00539654	6790, 6196, 5581, 6792, 65125, 1022, 167359, 79811, 26750, 91, 79858, 8844, 4921, 7010, 5156, 166614, 2242, 2044, 2042, 123688, 120892, 114783, 5588, 7525, 10461, 4214, 10221, 30811, 7301, 5287, 8798, 8997, 9448, 4233, 2050, 169436, 55781, 2049, 2324, 2048, 2322, 2321, 55224, 5754, 54899, 65061, 817, 100130827, 3791, 4881, 2185, 91461, 4914, 54861, 4752, 5128, 11213, 5604	1418	546	19139	1.4337662807338407	0.9999149368387354	0.28657743827179605	0.2831027695629579
INTERPRO	IPR000719:Protein kinase, catalytic domain	54	3.323076923076923	0.00546019	6790, 6196, 5581, 6792, 65125, 1022, 167359, 79811, 26750, 91, 79858, 8844, 4921, 7010, 5156, 166614, 2242, 2044, 2042, 120892, 114783, 5588, 7525, 10461, 4214, 10221, 30811, 7301, 8798, 8997, 9448, 4233, 2050, 169436, 2049, 2324, 2048, 2322, 2321, 5754, 54899, 65061, 817, 100130827, 3791, 4881, 2185, 91461, 4914, 54861, 4752, 5128, 11213, 5604	1418	501	19139	1.4547857740091048	0.999923862413836	0.28657743827179605	0.2831027695629579
INTERPRO	IPR004074:Interleukin-1 receptor, type I/II	4	0.24615384615384617	0.00683195	8809, 7850, 3554, 9173	1418	6	19139	8.998119417019275	0.9999930275002992	0.3480273746002895	0.34380764315305734
INTERPRO	IPR003619:MAD homology 1, Dwarfin-type	5	0.3076923076923077	0.00914452	4086, 4088, 4782, 4784, 4774	1418	12	19139	5.623824635637047	0.9999998770108404	0.4525230922619698	0.44703638040429
INTERPRO	IPR003112:Olfactomedin-like	5	0.3076923076923077	0.0124453	25903, 93145, 169611, 342035, 56944	1418	13	19139	5.191222740588044	0.9999999996198593	0.585673370177849	0.5785722496387411
INTERPRO	IPR000157:Toll/interleukin-1 receptor homology (TIR) domain	7	0.43076923076923074	0.0125115	7099, 7098, 51284, 8809, 118788, 3554, 9173	1418	27	19139	3.4992686621741633	0.9999999996615409	0.585673370177849	0.5785722496387411
INTERPRO	IPR000867:Insulin-like growth factor-binding protein, IGFBP	6	0.3692307692307692	0.0134024	11082, 51232, 94031, 1490, 4856, 3491	1418	20	19139	4.049153737658675	0.9999999999291111	0.6108670991747968	0.6034605119446173
INTERPRO	IPR000488:Death domain	8	0.49230769230769234	0.0150134	4804, 7132, 288, 355, 8633, 9984, 4982, 11213	1418	36	19139	2.9993731390064253	0.9999999999958185	0.6463216897900195	0.6384852258837894
INTERPRO	IPR021090:SAM/SH3 domain-containing	3	0.1846153846153846	0.0156237	23328, 54440, 64092	1418	3	19139	13.497179125528914	0.9999999999985708	0.6463216897900195	0.6384852258837894
INTERPRO	IPR013783:Immunoglobulin-like fold	102	6.276923076923077	0.0163103	1462, 402665, 3122, 57463, 100049587, 57622, 3119, 3117, 8809, 114990, 89858, 3115, 83872, 3113, 634, 79811, 53942, 5156, 7850, 5157, 2044, 2042, 7051, 8778, 924, 2318, 9244, 4233, 25960, 2050, 56833, 2049, 2324, 2048, 2322, 2321, 54538, 11326, 2209, 3791, 3671, 64101, 286676, 645191, 353514, 4914, 57413, 2214, 2212, 942, 9542, 23769, 6398, 128434, 374462, 3561, 440730, 23767, 83953, 10859, 3554,…	1418	1108	19139	1.2425201000035644	0.9999999999995731	0.6463216897900195	0.6384852258837894
INTERPRO	IPR001426:Tyrosine-protein kinase, receptor class V, conserved site	5	0.3076923076923077	0.0164193	2049, 2048, 2044, 2042, 2050	1418	14	19139	4.820421116260326	0.9999999999996476	0.6463216897900195	0.6384852258837894
INTERPRO	IPR001090:Ephrin receptor ligand binding domain	5	0.3076923076923077	0.0164193	2049, 2048, 2044, 2042, 2050	1418	14	19139	4.820421116260326	0.9999999999996476	0.6463216897900195	0.6384852258837894
INTERPRO	IPR016257:Tyrosine-protein kinase, ephrin receptor	5	0.3076923076923077	0.0164193	2049, 2048, 2044, 2042, 2050	1418	14	19139	4.820421116260326	0.9999999999996476	0.6463216897900195	0.6384852258837894
INTERPRO	IPR001628:Zinc finger, nuclear hormone receptor-type	9	0.5538461538461538	0.0185059	10062, 7025, 5468, 7181, 8856, 3164, 3174, 2649, 2516	1418	46	19139	2.640752437603483	0.9999999999999911	0.6967882675680657	0.6883399109751505
INTERPRO	IPR001811:Chemokine interleukin-8-like domain	9	0.5538461538461538	0.0185059	6373, 6362, 5473, 6374, 6387, 6357, 6367, 6359, 3627	1418	46	19139	2.640752437603483	0.9999999999999911	0.6967882675680657	0.6883399109751505
INTERPRO	IPR001723:Steroid hormone receptor	9	0.5538461538461538	0.0208997	10062, 7025, 5468, 7181, 8856, 3164, 3174, 2649, 2516	1418	47	19139	2.5845662155268134	0.9999999999999999	0.7395343478255587	0.7305677073496136
INTERPRO	IPR011162:MHC classes I/II-like antigen recognition protein	9	0.5538461538461538	0.0208997	3109, 3108, 3119, 3117, 3115, 3113, 3122, 3111, 80329	1418	47	19139	2.5845662155268134	0.9999999999999999	0.7395343478255587	0.7305677073496136
INTERPRO	IPR001660:Sterile alpha motif domain	14	0.8615384615384615	0.0209222	23328, 8499, 2044, 2042, 2050, 161394, 54440, 2049, 2048, 85358, 8527, 10395, 64092, 154043	1418	94	19139	2.010218167631966	0.9999999999999999	0.7395343478255587	0.7305677073496136
INTERPRO	IPR003599:Immunoglobulin subtype	52	3.2	0.0216801	9542, 128434, 1462, 402665, 57463, 100049587, 57622, 83953, 8809, 10859, 89858, 83872, 3554, 634, 53942, 57549, 5738, 5156, 7850, 5157, 145581, 10461, 4897, 8778, 924, 7301, 8633, 8997, 25960, 23105, 284759, 2324, 2321, 54538, 5754, 91624, 2209, 11326, 3791, 286676, 64101, 4685, 645191, 9172, 353514, 9173, 3903, 283659, 2214, 57453, 2212, 942	1418	517	19139	1.357549931387821	1.0	0.7509990237061962	0.7418933773448624
INTERPRO	IPR008936:Rho GTPase activation protein	14	0.8615384615384615	0.0226541	9411, 5362, 57584, 94134, 57569, 57514, 23380, 1124, 83478, 153090, 10154, 10395, 9901, 85360	1418	95	19139	1.9890579763937348	1.0	0.7538957597444854	0.7447549912949276
INTERPRO	IPR017441:Protein kinase, ATP binding site	41	2.523076923076923	0.0227552	6790, 5581, 6196, 6792, 7301, 8798, 8997, 9448, 4233, 1022, 2050, 2049, 2324, 2048, 167359, 2322, 2321, 91, 65061, 817, 100130827, 7010, 3791, 5156, 166614, 2242, 2044, 2185, 2042, 4914, 114783, 120892, 54861, 4752, 5588, 7525, 10461, 4214, 5128, 5604, 30811	1418	390	19139	1.4189342157607319	1.0	0.7538957597444854	0.7447549912949276
INTERPRO	IPR013088:Zinc finger, NHR/GATA-type	10	0.6153846153846154	0.0233382	10062, 7025, 5468, 7181, 8856, 3164, 3174, 2649, 2626, 2516	1418	57	19139	2.3679261623734935	1.0	0.7538957597444854	0.7447549912949276
INTERPRO	IPR000536:Nuclear hormone receptor, ligand-binding, core	9	0.5538461538461538	0.0235048	10062, 7025, 5468, 7181, 8856, 3164, 3174, 2649, 2516	1418	48	19139	2.530721086036671	1.0	0.7538957597444854	0.7447549912949276
INTERPRO	IPR002233:Adrenergic receptor	4	0.24615384615384617	0.0242504	154, 146, 151, 153	1418	9	19139	5.998746278012851	1.0	0.7636659825567523	0.7544067529760989
INTERPRO	IPR000008:C2 calcium-dependent membrane targeting	19	1.1692307692307693	0.0255302	93664, 5581, 9783, 5287, 8821, 5334, 23322, 440279, 9362, 57699, 145741, 27132, 23072, 127833, 23286, 153090, 5588, 726, 85360	1418	148	19139	1.7327459688179012	1.0	0.789613438113286	0.7800396031246145
INTERPRO	IPR002659:Glycosyl transferase, family 31	5	0.3076923076923077	0.0265259	192134, 10678, 374907, 84002, 10331	1418	16	19139	4.217868476727785	1.0	0.8060146559955826	0.796241960974851
INTERPRO	IPR020604:CTF transcription factor/nuclear factor 1, DNA-binding domain	3	0.1846153846153846	0.0297171	4782, 4784, 4774	1418	4	19139	10.122884344146685	1.0	0.8169843030018834	0.8070786041779575
INTERPRO	IPR000647:CTF transcription factor/nuclear factor 1	3	0.1846153846153846	0.0297171	4782, 4784, 4774	1418	4	19139	10.122884344146685	1.0	0.8169843030018834	0.8070786041779575
INTERPRO	IPR019548:CTF transcription factor/nuclear factor 1, N-terminal	3	0.1846153846153846	0.0297171	4782, 4784, 4774	1418	4	19139	10.122884344146685	1.0	0.8169843030018834	0.8070786041779575
INTERPRO	IPR019739:CTF transcription factor/nuclear factor 1, conserved site	3	0.1846153846153846	0.0297171	4782, 4784, 4774	1418	4	19139	10.122884344146685	1.0	0.8169843030018834	0.8070786041779575
INTERPRO	IPR003912:Protease-activated receptor	3	0.1846153846153846	0.0297171	2149, 9002, 2150	1418	4	19139	10.122884344146685	1.0	0.8169843030018834	0.8070786041779575
INTERPRO	IPR013592:Maf transcription factor, N-terminal	3	0.1846153846153846	0.0297171	9935, 389692, 4094	1418	4	19139	10.122884344146685	1.0	0.8169843030018834	0.8070786041779575
INTERPRO	IPR001627:Semaphorin/CD100 antigen	7	0.43076923076923074	0.0321167	57556, 5362, 56920, 4233, 10509, 79811, 10154	1418	33	19139	2.8630379963243153	1.0	0.8300776678531722	0.8200132157602642
INTERPRO	IPR016449:Potassium channel, inwardly rectifying, Kir	5	0.3076923076923077	0.0327066	3759, 3772, 3764, 3767, 3768	1418	17	19139	3.969758566332034	1.0	0.8300776678531722	0.8200132157602642
INTERPRO	IPR013518:Potassium channel, inwardly rectifying, Kir, cytoplasmic	5	0.3076923076923077	0.0327066	3759, 3772, 3764, 3767, 3768	1418	17	19139	3.969758566332034	1.0	0.8300776678531722	0.8200132157602642
INTERPRO	IPR000198:Rho GTPase-activating protein domain	11	0.676923076923077	0.0327097	9411, 57569, 23380, 57514, 1124, 83478, 10395, 57584, 9901, 94134, 85360	1418	70	19139	2.1209852911545437	1.0	0.8300776678531722	0.8200132157602642
INTERPRO	IPR007527:Zinc finger, SWIM-type	4	0.24615384615384617	0.0327695	54796, 90204, 4214, 140831	1418	10	19139	5.398871650211566	1.0	0.8300776678531722	0.8200132157602642
INTERPRO	IPR001007:von Willebrand factor, type C	8	0.49230769230769234	0.0330689	7057, 51232, 8857, 8646, 182, 1490, 4856, 3491	1418	42	19139	2.570891262005507	1.0	0.8300776678531722	0.8200132157602642
INTERPRO	IPR001368:TNFR/NGFR cysteine-rich region	6	0.3692307692307692	0.0338203	4804, 8794, 7132, 355, 4982, 943	1418	25	19139	3.2393229901269396	1.0	0.8368107872680437	0.8266646980459715
INTERPRO	IPR002049:EGF-like, laminin	8	0.49230769230769234	0.0370678	8079, 7010, 1952, 3908, 375033, 23166, 59277, 22798	1418	43	19139	2.5111030931216582	1.0	0.9042459222400754	0.893282201473885
INTERPRO	IPR017981:GPCR, family 2-like	10	0.6153846153846154	0.037956	1952, 2535, 576, 8325, 8324, 1395, 25960, 283383, 10149, 10203	1418	62	19139	2.176964375085309	1.0	0.9130520092985657	0.901981517268964
INTERPRO	IPR001202:WW domain	9	0.5538461538461538	0.0399752	9531, 23072, 144100, 25937, 23286, 260425, 94134, 29072, 63935	1418	53	19139	2.2919738137690606	1.0	0.9397468441089732	0.9283526849136565
INTERPRO	IPR013087:Zinc finger C2H2-type/integrase DNA-binding domain	75	4.615384615384616	0.0401508	345462, 346157, 619279, 2672, 80317, 126375, 220992, 93474, 6591, 80320, 79776, 54796, 389114, 151126, 8609, 57507, 7718, 162979, 8187, 3090, 7652, 22806, 9314, 116039, 22882, 221833, 390963, 7570, 374899, 23414, 57116, 167465, 55893, 163071, 55139, 687, 90987, 284443, 7582, 129025, 6297, 7741, 7589, 130497, 8193, 28999, 133923, 7581, 92283, 57567, 168544, 57167, 10472, 201181, 333929, 7552, 1692…	1418	816	19139	1.2405495519787606	1.0	0.9397468441089732	0.9283526849136565
INTERPRO	IPR016201:Plexin-like fold	8	0.49230769230769234	0.041372	57556, 5362, 56920, 3691, 4233, 10509, 79811, 10154	1418	44	19139	2.4540325682779844	1.0	0.9466323974675478	0.9351547529255048
INTERPRO	IPR000826:Formyl peptide receptor family	4	0.24615384615384617	0.0426313	2358, 2357, 1240, 719	1418	11	19139	4.908065136555969	1.0	0.9466323974675478	0.9351547529255048
INTERPRO	IPR018064:Metallothionein, vertebrate, metal binding site	4	0.24615384615384617	0.0426313	4493, 4489, 4501, 4502	1418	11	19139	4.908065136555969	1.0	0.9466323974675478	0.9351547529255048
INTERPRO	IPR015621:Interleukin-1 receptor family	4	0.24615384615384617	0.0426313	8809, 7850, 3554, 9173	1418	11	19139	4.908065136555969	1.0	0.9466323974675478	0.9351547529255048
INTERPRO	IPR024079:Metallopeptidase, catalytic domain	12	0.7384615384615384	0.0451849	9510, 8751, 4322, 4324, 4325, 4327, 56999, 9508, 1889, 170691, 9718, 8728	1418	84	19139	1.9281684465041307	1.0	0.9769629553524524	0.9651175615519897
INTERPRO	IPR002165:Plexin	6	0.3692307692307692	0.0455167	57556, 5362, 4233, 10509, 79811, 10154	1418	27	19139	2.9993731390064258	1.0	0.9769629553524524	0.9651175615519897
INTERPRO	IPR018459:RII binding domain	3	0.1846153846153846	0.0471187	4133, 9590, 11214	1418	5	19139	8.09830747531735	1.0	0.9769629553524524	0.9651175615519897
INTERPRO	IPR012395:IGFBP-related, CNN	3	0.1846153846153846	0.0471187	1490, 4856, 3491	1418	5	19139	8.09830747531735	1.0	0.9769629553524524	0.9651175615519897
INTERPRO	IPR007677:Gasdermin	3	0.1846153846153846	0.0471187	55876, 56169, 284110	1418	5	19139	8.09830747531735	1.0	0.9769629553524524	0.9651175615519897
INTERPRO	IPR023088:3'5'-cyclic nucleotide phosphodiesterase	5	0.3076923076923077	0.0473816	5153, 5144, 8622, 27115, 50940	1418	19	19139	3.551889243560241	1.0	0.9769629553524524	0.9651175615519897
INTERPRO	IPR001781:Zinc finger, LIM-type	11	0.676923076923077	0.0492041	10529, 29995, 11155, 2275, 4005, 26136, 55679, 3975, 22885, 56956, 431707	1418	75	19139	1.9795862717442405	1.0	0.9911737581045447	0.9791560624231386
INTERPRO	IPR000210:BTB/POZ-like	21	1.2923076923076922	0.0492355	3090, 64410, 65987, 200845, 25841, 401265, 201501, 79047, 3738, 170850, 340359, 60468, 51133, 89857, 123103, 84078, 10472, 57626, 7704, 284252, 8507	1418	182	19139	1.557366822176413	1.0	0.9911737581045447	0.9791560624231386
INTERPRO	IPR017096:Kelch-like protein, gigaxonin	8	0.49230769230769234	0.0509205	340359, 64410, 89857, 123103, 84078, 401265, 57626, 8507	1418	46	19139	2.3473355000919853	1.0	0.9911737581045447	0.9791560624231386
INTERPRO	IPR026823:Complement Clr-like EGF domain	6	0.3692307692307692	0.0521616	4052, 10516, 83872, 4036, 2199, 2192	1418	28	19139	2.892252669756196	1.0	0.9911737581045447	0.9791560624231386
INTERPRO	IPR009071:High mobility group (HMG) box domain	9	0.5538461538461538	0.0528458	83439, 11063, 3149, 3148, 54345, 5378, 11166, 6932, 83595	1418	56	19139	2.169189502317147	1.0	0.9911737581045447	0.9791560624231386
INTERPRO	IPR004827:Basic-leucine zipper domain	9	0.5538461538461538	0.0528458	60468, 122953, 90993, 4783, 9935, 1052, 10488, 389692, 4094	1418	56	19139	2.169189502317147	1.0	0.9911737581045447	0.9791560624231386
INTERPRO	IPR017903:COS domain	4	0.24615384615384617	0.0537935	84676, 57159, 440730, 4281	1418	12	19139	4.4990597085096375	1.0	0.9911737581045447	0.9791560624231386
INTERPRO	IPR018494:Oxysterol-binding protein, conserved site	4	0.24615384615384617	0.0537935	114880, 114881, 114884, 114879	1418	12	19139	4.4990597085096375	1.0	0.9911737581045447	0.9791560624231386
INTERPRO	IPR003650:Orange	4	0.24615384615384617	0.0537935	26508, 23493, 23462, 54626	1418	12	19139	4.4990597085096375	1.0	0.9911737581045447	0.9791560624231386
INTERPRO	IPR000697:EVH1	4	0.24615384615384617	0.0537935	55740, 9455, 161742, 8976	1418	12	19139	4.4990597085096375	1.0	0.9911737581045447	0.9791560624231386
INTERPRO	IPR001315:Caspase Recruitment	6	0.3692307692307692	0.0593413	330, 10392, 84433, 834, 22861, 838	1418	29	19139	2.792519819074948	1.0	1.0	0.9884459849797804
INTERPRO	IPR000980:SH2 domain	14	0.8615384615384615	0.0628446	8651, 9047, 8412, 2242, 63898, 400581, 400745, 23371, 1124, 117157, 7525, 9306, 10750, 6503	1418	110	19139	1.717822797794589	1.0	1.0	0.9884459849797804
INTERPRO	IPR002073:3'5'-cyclic nucleotide phosphodiesterase, catalytic domain	5	0.3076923076923077	0.0651316	5153, 5144, 8622, 27115, 50940	1418	21	19139	3.213614077506884	1.0	1.0	0.9884459849797804
INTERPRO	IPR023174:3'5'-cyclic nucleotide phosphodiesterase, conserved site	5	0.3076923076923077	0.0651316	5153, 5144, 8622, 27115, 50940	1418	21	19139	3.213614077506884	1.0	1.0	0.9884459849797804
INTERPRO	IPR004826:Basic leucine zipper domain, Maf-type	4	0.24615384615384617	0.066198	60468, 9935, 389692, 4094	1418	13	19139	4.152978192470435	1.0	1.0	0.9884459849797804
INTERPRO	IPR001089:CXC chemokine	4	0.24615384615384617	0.066198	6373, 5473, 6374, 3627	1418	13	19139	4.152978192470435	1.0	1.0	0.9884459849797804
INTERPRO	IPR018048:CXC chemokine, conserved site	4	0.24615384615384617	0.066198	6373, 5473, 6374, 3627	1418	13	19139	4.152978192470435	1.0	1.0	0.9884459849797804
INTERPRO	IPR001442:Collagen IV, non-collagenous	3	0.1846153846153846	0.067262	1285, 1284, 1282	1418	6	19139	6.748589562764457	1.0	1.0	0.9884459849797804
INTERPRO	IPR003006:Immunoglobulin/major histocompatibility complex, conserved site	10	0.6153846153846154	0.0673468	3109, 3108, 3119, 3117, 3115, 3113, 3122, 3111, 4897, 100049587	1418	69	19139	1.956112916743321	1.0	1.0	0.9884459849797804
INTERPRO	IPR011333:BTB/POZ fold	21	1.2923076923076922	0.0734443	3090, 64410, 65987, 200845, 25841, 401265, 201501, 79047, 3738, 170850, 340359, 60468, 51133, 89857, 123103, 84078, 10472, 57626, 7704, 284252, 8507	1418	191	19139	1.4839830452152207	1.0	1.0	0.9884459849797804
INTERPRO	IPR008972:Cupredoxin	5	0.3076923076923077	0.0751314	341208, 29943, 1947, 1945, 1944	1418	22	19139	3.0675407103474805	1.0	1.0	0.9884459849797804
INTERPRO	IPR002909:Cell surface receptor IPT/TIG	6	0.3692307692307692	0.0752963	5362, 64641, 4233, 79811, 10154, 253738	1418	31	19139	2.6123572501023706	1.0	1.0	0.9884459849797804
INTERPRO	IPR016187:C-type lectin fold	14	0.8615384615384615	0.0786906	64581, 4360, 643036, 9976, 1462, 23166, 1285, 1284, 1282, 23601, 433, 51267, 10462, 10894	1418	114	19139	1.6575483136614455	1.0	1.0	0.9884459849797804
INTERPRO	IPR000006:Metallothionein, vertebrate	4	0.24615384615384617	0.079774	4493, 4489, 4501, 4502	1418	14	19139	3.856336893008261	1.0	1.0	0.9884459849797804
INTERPRO	IPR000648:Oxysterol-binding protein	4	0.24615384615384617	0.079774	114880, 114881, 114884, 114879	1418	14	19139	3.856336893008261	1.0	1.0	0.9884459849797804
INTERPRO	IPR011641:Tyrosine-protein kinase ephrin type A/B receptor-like	4	0.24615384615384617	0.079774	2049, 2048, 2042, 2050	1418	14	19139	3.856336893008261	1.0	1.0	0.9884459849797804
INTERPRO	IPR008160:Collagen triple helix repeat	11	0.676923076923077	0.0856947	1299, 712, 1285, 713, 1284, 342035, 714, 1295, 256076, 165257, 1282	1418	83	19139	1.7887827756725068	1.0	1.0	0.9884459849797804
INTERPRO	IPR001060:FCH domain	5	0.3076923076923077	0.0858543	23380, 653464, 647135, 2242, 9901	1418	23	19139	2.9341693751149815	1.0	1.0	0.9884459849797804
INTERPRO	IPR024874:Transcription factor Maf	3	0.1846153846153846	0.0896464	9935, 389692, 4094	1418	7	19139	5.784505339512392	1.0	1.0	0.9884459849797804
INTERPRO	IPR003529:Long hematopoietin receptor, Gp130 family 2, conserved site	3	0.1846153846153846	0.0896464	3595, 3572, 3977	1418	7	19139	5.784505339512392	1.0	1.0	0.9884459849797804
INTERPRO	IPR007421:ATPase, AAA-4	3	0.1846153846153846	0.0896464	146857, 100506736, 91607	1418	7	19139	5.784505339512392	1.0	1.0	0.9884459849797804
INTERPRO	IPR000742:Epidermal growth factor-like domain	25	1.5384615384615385	0.0909538	9542, 4052, 8751, 4036, 2199, 1462, 23166, 2192, 10516, 1952, 114990, 83872, 92737, 346007, 8728, 7010, 4240, 7057, 23418, 3691, 4585, 182, 3908, 8857, 375033	1418	243	19139	1.3885986754659376	1.0	1.0	0.9884459849797804
INTERPRO	IPR003280:Two pore domain potassium channel	4	0.24615384615384617	0.0944416	8645, 3775, 56660, 51305	1418	15	19139	3.5992477668077103	1.0	1.0	0.9884459849797804
INTERPRO	IPR003019:Metallothionein superfamily, eukaryotic	4	0.24615384615384617	0.0944416	4493, 4489, 4501, 4502	1418	15	19139	3.5992477668077103	1.0	1.0	0.9884459849797804
INTERPRO	IPR017854:Metallothionein domain	4	0.24615384615384617	0.0944416	4493, 4489, 4501, 4502	1418	15	19139	3.5992477668077103	1.0	1.0	0.9884459849797804
INTERPRO	IPR023587:Metallothionein domain, vertebrate	4	0.24615384615384617	0.0944416	4493, 4489, 4501, 4502	1418	15	19139	3.5992477668077103	1.0	1.0	0.9884459849797804
INTERPRO	IPR000159:Ras-association	7	0.43076923076923074	0.0953197	57569, 644943, 23179, 5900, 9770, 54518, 83937	1418	43	19139	2.197215206481451	1.0	1.0	0.9884459849797804
INTERPRO	IPR003607:HD/PDEase domain	5	0.3076923076923077	0.097274	5153, 5144, 8622, 27115, 50940	1418	24	19139	2.8119123178185235	1.0	1.0	0.9884459849797804
INTERPRO	IPR013099:Ion transport 2	5	0.3076923076923077	0.097274	8645, 3781, 3775, 56660, 51305	1418	24	19139	2.8119123178185235	1.0	1.0	0.9884459849797804
KEGG_PATHWAY	hsa05150:Staphylococcus aureus infection	23	1.4153846153846155	3.51578e-06	3111, 3122, 3109, 3108, 3119, 3117, 2358, 2214, 2357, 3115, 2212, 1673, 3586, 1672, 3113, 712, 713, 714, 3875, 6404, 5724, 2209, 719	645	96	8205	3.047722868217054	0.0011384671413102732	0.001118008805810605	0.0010213907608640094
KEGG_PATHWAY	hsa05321:Inflammatory bowel disease	18	1.1076923076923075	6.90129e-06	7099, 4088, 3111, 3595, 3122, 3561, 3460, 4094, 3109, 3108, 3119, 3459, 8809, 3117, 3115, 3586, 3113, 30009	645	65	8205	3.5227191413237926	0.0022335272849748344	0.001118008805810605	0.0010213907608640094
KEGG_PATHWAY	hsa05145:Toxoplasmosis	24	1.4769230769230768	1.49397e-05	8651, 7099, 7132, 4261, 3310, 3111, 3122, 3460, 22798, 3109, 330, 3108, 3119, 3459, 3304, 3117, 79444, 3303, 3115, 3587, 3908, 3586, 3113, 345611	645	112	8205	2.725913621262458	0.004828796536172519	0.001613485561424431	0.0014740485375976285
KEGG_PATHWAY	hsa04060:Cytokine-cytokine receptor interaction	43	2.646153846153846	0.000102152	8794, 6373, 6374, 23529, 6357, 3561, 3460, 83729, 353500, 4804, 53342, 57007, 3459, 652, 355, 8809, 3554, 91, 10673, 3977, 6362, 7132, 5473, 8600, 7850, 6387, 163702, 6367, 4982, 3595, 3572, 246778, 9173, 2833, 3603, 3625, 1524, 3587, 3586, 6359, 10220, 943, 3627	645	295	8205	1.854237288135593	0.032557197692929085	0.008274321073594472	0.007559256289456678
KEGG_PATHWAY	hsa05140:Leishmaniasis	17	1.0461538461538462	0.000254463	7099, 3111, 3122, 3460, 3109, 3108, 3119, 3459, 3117, 1378, 2214, 3115, 2212, 3586, 3113, 1917, 2209	645	77	8205	2.808517064331018	0.0791486056012144	0.016489223330717027	0.01506422872188963
KEGG_PATHWAY	hsa05202:Transcriptional misregulation in cancer	30	1.8461538461538463	0.000489783	6495, 4233, 3087, 4094, 4804, 330, 51384, 4609, 26471, 2322, 1991, 2321, 4005, 8900, 2308, 2209, 51804, 4086, 7850, 4914, 2118, 3206, 51274, 3728, 2313, 862, 942, 5468, 7704, 4616	645	193	8205	1.977346668273286	0.14677214181498288	0.019086057257491375	0.0174366449019057
KEGG_PATHWAY	hsa05200:Pathways in cancer	64	3.9384615384615387	0.00050133	3082, 2034, 3561, 23401, 22798, 7481, 10018, 83439, 4609, 355, 2149, 80326, 51684, 6469, 2308, 3091, 374654, 5156, 3572, 3728, 79444, 23493, 5468, 10023, 5228, 5900, 4616, 9002, 4233, 5366, 1285, 1284, 1282, 3460, 8030, 330, 3459, 51384, 652, 57449, 2324, 2322, 23462, 8900, 817, 4824, 26508, 7475, 8325, 4088, 6387, 8324, 9138, 3595, 182, 115727, 4914, 2535, 862, 3908, 2255, 6932, 7704, 5604	645	531	8205	1.5332194630578548	0.14995988193504795	0.019086057257491375	0.0174366449019057
KEGG_PATHWAY	hsa05330:Allograft rejection	11	0.676923076923077	0.000518828	3109, 3108, 3119, 355, 3117, 3115, 3586, 3113, 942, 3122, 3111	645	38	8205	3.6823745410036723	0.1547678732937049	0.019086057257491375	0.0174366449019057
KEGG_PATHWAY	hsa04659:Th17 cell differentiation	20	1.2307692307692308	0.000661279	3091, 4088, 5530, 3662, 3111, 3122, 3561, 3572, 3460, 246778, 3109, 3108, 3119, 3459, 3117, 3115, 3554, 3113, 5588, 30009	645	108	8205	2.3557278208441	0.1929141044664482	0.019086057257491375	0.0174366449019057
KEGG_PATHWAY	hsa04061:Viral protein interaction with cytokine and cytokine receptor	19	1.1692307692307693	0.000686678	6373, 8794, 6362, 7132, 5473, 6374, 6387, 6357, 6367, 3561, 3572, 57007, 2833, 1524, 8809, 3587, 3586, 6359, 3627	645	100	8205	2.4169767441860466	0.19953321629056509	0.019086057257491375	0.0174366449019057
KEGG_PATHWAY	hsa04658:Th1 and Th2 cell differentiation	18	1.1076923076923075	0.000703832	5530, 3111, 3595, 3122, 3561, 182, 3460, 4094, 3109, 3108, 3119, 3459, 3117, 3115, 3113, 5588, 84441, 30009	645	92	8205	2.4888776541961577	0.2039726651532976	0.019086057257491375	0.0174366449019057
KEGG_PATHWAY	hsa04550:Signaling pathways regulating pluripotency of stem cells	24	1.4769230769230768	0.000706891	9421, 7475, 4086, 8325, 4088, 5013, 9314, 8324, 4762, 3572, 5080, 83729, 7481, 3625, 2535, 51384, 4609, 652, 80326, 3399, 91, 6932, 5604, 3977	645	143	8205	2.1349812977719957	0.20476187098967713	0.019086057257491375	0.0174366449019057
KEGG_PATHWAY	hsa04360:Axon guidance	28	1.723076923076923	0.000924752	5362, 8633, 4233, 2050, 55740, 23380, 2049, 2048, 6469, 10154, 817, 5530, 64101, 6387, 2242, 2044, 59277, 2042, 22885, 57556, 56920, 56288, 10509, 85464, 9901, 1947, 1945, 1944	645	182	8205	1.957066189624329	0.2590026979697735	0.02216907068435359	0.020253225069656367
KEGG_PATHWAY	hsa05217:Basal cell carcinoma	14	0.8615384615384615	0.00101495	7475, 374654, 8325, 8324, 7481, 2535, 83439, 51384, 652, 80326, 51684, 6469, 6932, 4616	645	63	8205	2.82687338501292	0.28036543852535	0.02216907068435359	0.020253225069656367
KEGG_PATHWAY	hsa04350:TGF-beta signaling pathway	18	1.1076923076923075	0.00102635	4052, 7057, 4086, 25805, 4088, 2331, 7050, 83729, 353500, 9372, 3625, 4609, 652, 3399, 91, 8646, 10468, 5308	645	95	8205	2.410281517747858	0.28301963638281546	0.02216907068435359	0.020253225069656367
KEGG_PATHWAY	hsa04672:Intestinal immune network for IgA production	12	0.7384615384615384	0.00118128	3109, 3108, 3119, 3117, 6387, 3115, 3586, 3113, 942, 3122, 3111, 10673	645	49	8205	3.115329852871381	0.3181615752946283	0.023921020288297713	0.021853771621407787
KEGG_PATHWAY	hsa04310:Wnt signaling pathway	26	1.6	0.00159935	25805, 23002, 23500, 23401, 147111, 7481, 55366, 83439, 51384, 4609, 80326, 27123, 817, 7475, 5176, 8325, 4088, 5530, 6423, 8324, 57216, 2535, 440193, 340419, 6932, 10023	645	170	8205	1.9455540355677157	0.40464905934341766	0.030481729741354397	0.027847506183459568
KEGG_PATHWAY	hsa05310:Asthma	9	0.5538461538461538	0.00214542	3109, 3108, 3119, 3117, 3115, 3586, 3113, 3122, 3111	645	31	8205	3.6931732933233308	0.5013558129137277	0.037249362049215494	0.03403028137829563
KEGG_PATHWAY	hsa05323:Rheumatoid arthritis	17	1.0461538461538462	0.00218438	7099, 7010, 6374, 8600, 6387, 3111, 3122, 245973, 3109, 3108, 3119, 3117, 3115, 3113, 942, 2321, 10673	645	93	8205	2.3253313328332084	0.5076236861580179	0.037249362049215494	0.03403028137829563
KEGG_PATHWAY	hsa04390:Hippo signaling pathway	24	1.4769230769230768	0.00254368	7475, 4086, 23418, 5054, 25937, 8325, 4088, 8324, 7005, 1490, 353500, 6591, 7481, 330, 2535, 83439, 51384, 4609, 652, 80326, 1741, 56288, 23286, 6932	645	157	8205	1.9446007998814991	0.5618540389909669	0.041207660337696385	0.037646504506043614
KEGG_PATHWAY	hsa04640:Hematopoietic cell lineage	17	1.0461538461538462	0.00417903	7850, 3111, 3122, 3109, 3108, 3119, 2811, 3117, 1378, 3115, 100133941, 3554, 2322, 3113, 924, 3678, 2209	645	99	8205	2.1844021611463473	0.7425275335014425	0.06447644618967178	0.058904407630070516
KEGG_PATHWAY	hsa05332:Graft-versus-host disease	10	0.6153846153846154	0.00453904	3109, 3108, 3119, 355, 3117, 3115, 3113, 942, 3122, 3111	645	42	8205	3.028792912513843	0.7709917930164607	0.06684771059269472	0.06107074794888159
KEGG_PATHWAY	hsa05205:Proteoglycans in cancer	28	1.723076923076923	0.00522394	3082, 4233, 7481, 51384, 4609, 355, 80326, 6469, 857, 3678, 817, 2549, 7099, 7057, 3091, 7475, 6385, 8325, 3791, 8324, 9138, 7291, 288, 2535, 5962, 2817, 5604, 2318	645	205	8205	1.737492909812819	0.8167663751074155	0.0722377567844761	0.06599498767964483
KEGG_PATHWAY	hsa04940:Type I diabetes mellitus	10	0.6153846153846154	0.00535094	3109, 3108, 3119, 355, 3117, 3115, 3113, 942, 3122, 3111	645	43	8205	2.9583558680367767	0.8241917311841891	0.0722377567844761	0.06599498767964483
KEGG_PATHWAY	hsa05152:Tuberculosis	25	1.5384615384615385	0.00704089	3122, 3460, 3119, 3459, 3117, 972, 1378, 3115, 3113, 8844, 2209, 817, 7132, 7099, 64581, 4360, 4261, 5530, 3111, 3109, 3108, 2214, 3587, 2212, 3586	645	180	8205	1.766795865633075	0.8986644781112776	0.09124997421155534	0.08336417397105055
KEGG_PATHWAY	hsa05320:Autoimmune thyroid disease	11	0.676923076923077	0.00735679	3109, 3108, 3119, 355, 3117, 3115, 3586, 3113, 942, 3122, 3111	645	53	8205	2.640193067134708	0.9085910100920513	0.0916769377505649	0.083754239426442
KEGG_PATHWAY	hsa04010:MAPK signaling pathway	36	2.215384615384615	0.00826375	3082, 6196, 9448, 4233, 3164, 4804, 4609, 355, 2324, 2322, 3554, 2321, 7132, 7010, 3791, 5530, 5156, 3310, 115727, 285, 4914, 1843, 80310, 3304, 785, 3303, 2255, 4137, 4214, 5228, 627, 5604, 1945, 4616, 2318, 1944	645	294	8205	1.5576649264356903	0.9320225097366284	0.09916497858954659	0.09059516562501788
KEGG_PATHWAY	hsa04520:Adherens junction	13	0.8	0.00863727	4088, 4233, 10580, 6591, 10458, 83439, 117178, 56288, 7525, 8976, 6932, 6615, 8936	645	71	8205	2.3291844087782505	0.9398330900817783	0.09994561049062678	0.09130833550995533
KEGG_PATHWAY	hsa04934:Cushing syndrome	22	1.353846153846154	0.00944912	7475, 6770, 8325, 8622, 90993, 8324, 1583, 1395, 3164, 7481, 2535, 83439, 51384, 80326, 84876, 51655, 6932, 50940, 10488, 5604, 817, 2516	645	155	8205	1.8055513878469616	0.9538598788241376	0.10556952787198647	0.0964462353398395
KEGG_PATHWAY	hsa05224:Breast cancer	21	1.2923076923076922	0.010663	26508, 7475, 8325, 8600, 8324, 182, 23401, 7481, 2535, 83439, 51384, 4609, 80326, 2324, 23493, 23462, 2255, 10023, 6932, 5604, 4616	645	147	8205	1.8172757475083055	0.9689875096495671	0.11516046324868282	0.10520832444941393
KEGG_PATHWAY	hsa05226:Gastric cancer	21	1.2923076923076922	0.0122929	3082, 7475, 8325, 4088, 4233, 8324, 23401, 7481, 2535, 83439, 3728, 51384, 4609, 80326, 2255, 6469, 10023, 6932, 5604, 4616, 2549	645	149	8205	1.792882784454503	0.9818229993023272	0.12848112276071297	0.11737781585546617
KEGG_PATHWAY	hsa04080:Neuroactive ligand-receptor interaction	42	2.5846153846153843	0.0129556	51738, 9002, 8973, 6752, 5026, 3001, 1141, 2570, 151, 2150, 153, 57105, 154, 134, 55584, 84109, 2149, 2862, 3355, 9934, 719, 286530, 5032, 1132, 1395, 3274, 3351, 140, 10888, 187, 146, 2358, 2357, 56288, 344838, 79924, 7425, 5028, 5724, 2915, 2914, 10203	645	367	8205	1.4558012800202775	0.9853751923418045	0.12884620258565677	0.11771134557208149
KEGG_PATHWAY	hsa04015:Rap1 signaling pathway	27	1.6615384615384614	0.0132168	3082, 9002, 4233, 4804, 55740, 57568, 2149, 2324, 2321, 5217, 54518, 7010, 7057, 3791, 5156, 260425, 285, 80310, 2357, 56288, 2255, 5028, 5228, 5900, 5604, 1945, 1944	645	210	8205	1.635548172757475	0.9865770930335364	0.12884620258565677	0.11771134557208149
KEGG_PATHWAY	hsa04950:Maturity onset diabetes of the young	7	0.43076923076923074	0.0135209	4760, 4821, 5080, 3087, 3174, 389692, 4825	645	26	8205	3.424865831842576	0.9878527996399311	0.12884620258565677	0.11771134557208149
KEGG_PATHWAY	hsa05416:Viral myocarditis	11	0.676923076923077	0.0173699	3109, 3108, 3119, 3117, 3115, 3908, 3113, 942, 3122, 3111, 857	645	60	8205	2.3321705426356587	0.9965772572572174	0.15998654331880674	0.14616054574804566
KEGG_PATHWAY	hsa04612:Antigen processing and presentation	13	0.8	0.0177763	4261, 3310, 3111, 3122, 3109, 3108, 3119, 3304, 3117, 3303, 972, 3115, 3113	645	78	8205	2.1201550387596897	0.9970065293558519	0.15998654331880674	0.14616054574804566
KEGG_PATHWAY	hsa04020:Calcium signaling pathway	29	1.7846153846153845	0.0217282	3082, 4233, 5026, 291, 493, 153, 57105, 154, 2149, 2324, 2321, 817, 9630, 5153, 3791, 5255, 5530, 5156, 6543, 2185, 3274, 4914, 80310, 146, 84876, 2255, 5724, 2915, 80271	645	240	8205	1.5371124031007752	0.9991892435190487	0.1902684876529717	0.17382553192987538
KEGG_PATHWAY	hsa05216:Thyroid cancer	8	0.49230769230769234	0.0230354	4914, 83439, 4609, 5468, 6932, 5604, 4616, 8030	645	37	8205	2.7504714016341927	0.9994742916885563	0.19640681419193368	0.17943338580497642
KEGG_PATHWAY	hsa05164:Influenza A	22	1.353846153846154	0.0263322	7099, 7132, 4261, 7098, 3111, 3122, 291, 3460, 3109, 3108, 3119, 3459, 355, 3337, 3117, 51284, 3115, 3113, 834, 5604, 56649, 3627	645	171	8205	1.636610907112743	0.9998241666738231	0.21875984553911243	0.19985467370239898
KEGG_PATHWAY	hsa04145:Phagosome	20	1.2307692307692308	0.0285231	7099, 64581, 4360, 7057, 10382, 3111, 3122, 7280, 245973, 3109, 3108, 3119, 3117, 2214, 3115, 2212, 3113, 3678, 2209, 53407	645	152	8205	1.6738066095471238	0.9999152537063404	0.2310372362290645	0.21107105532037992
KEGG_PATHWAY	hsa05412:Arrhythmogenic right ventricular cardiomyopathy	12	0.7384615384615384	0.0370116	1832, 3728, 83439, 3691, 785, 1674, 3908, 6543, 1000, 6932, 3678, 5318	645	77	8205	1.9824826336454242	0.9999950656632968	0.2924815482766382	0.26720536509223736
KEGG_PATHWAY	hsa04514:Cell adhesion molecules	20	1.2307692307692308	0.0381142	6385, 100506658, 64101, 4685, 1000, 1462, 3111, 3122, 3109, 3108, 3119, 3117, 54413, 3115, 1013, 1365, 3113, 942, 4897, 6404	645	157	8205	1.620500666567916	0.9999965957866797	0.2940239122538574	0.26861443835537585
KEGG_PATHWAY	hsa00910:Nitrogen metabolism	5	0.3076923076923077	0.0393075	771, 762, 2752, 767, 2747	645	17	8205	3.7414500683994527	0.9999977230680406	0.29617721669998626	0.2705816547629504
KEGG_PATHWAY	hsa05165:Human papillomavirus infection	36	2.215384615384615	0.0420292	1285, 1284, 256076, 245973, 1282, 22798, 7481, 83439, 51384, 355, 80326, 1299, 23462, 84441, 8900, 3678, 2308, 26508, 7132, 7098, 7057, 7475, 3691, 8325, 90993, 8324, 182, 2535, 1741, 23493, 56288, 3908, 54626, 6932, 10488, 5604	645	331	8205	1.3835452820909155	0.9999990918833231	0.30425477229905173	0.2779611500016028
KEGG_PATHWAY	hsa04978:Mineral absorption	10	0.6153846153846154	0.0429969	341208, 486, 4493, 113235, 6543, 4489, 4501, 4502, 30061, 493	645	60	8205	2.1201550387596897	0.9999993454778086	0.30425477229905173	0.2779611500016028
KEGG_PATHWAY	hsa04151:PI3K-Akt signaling pathway	38	2.3384615384615386	0.0431967	3082, 4233, 1285, 1284, 256076, 3561, 3164, 1282, 22798, 4804, 10018, 4609, 2149, 2324, 2322, 1299, 2321, 3678, 2309, 7099, 7010, 7057, 3691, 3791, 5156, 90993, 285, 4914, 80310, 118788, 3908, 2255, 5228, 627, 10488, 5604, 1945, 1944	645	354	8205	1.365523584285902	0.9999993882859965	0.30425477229905173	0.2779611500016028
KEGG_PATHWAY	hsa04022:cGMP-PKG signaling pathway	20	1.2307692307692308	0.0640281	5581, 4880, 90993, 4881, 5530, 6543, 291, 140, 151, 493, 153, 154, 134, 486, 146, 3764, 10488, 5604, 3779, 2626	645	167	8205	1.523464698509957	0.9999999995111841	0.44138544157087967	0.40324102069438394
KEGG_PATHWAY	hsa05322:Systemic lupus erythematosus	17	1.0461538461538462	0.0663754	3111, 3122, 3109, 3108, 3119, 3117, 2214, 3115, 2212, 3586, 1991, 3113, 942, 712, 713, 714, 2209	645	136	8205	1.5901162790697674	0.9999999997833222	0.4444265875300055	0.4060193515706223
KEGG_PATHWAY	hsa03320:PPAR signaling pathway	11	0.676923076923077	0.0672127	2180, 123, 10062, 9415, 4023, 79966, 10580, 11001, 5468, 51129, 8309	645	75	8205	1.865736434108527	0.9999999998379773	0.4444265875300055	0.4060193515706223
KEGG_PATHWAY	hsa04610:Complement and coagulation cascades	12	0.7384615384615384	0.0722835	7035, 5054, 2149, 9002, 1378, 712, 713, 714, 5270, 11326, 1191, 719	645	86	8205	1.7750135208220659	0.9999999999722954	0.46839702798934324	0.4279182724840913
KEGG_PATHWAY	hsa05134:Legionellosis	9	0.5538461538461538	0.0753448	7099, 3304, 1378, 3303, 664, 4671, 3310, 834, 1917	645	57	8205	2.008567931456548	0.9999999999905056	0.47866087741626556	0.4372951225778229
KEGG_PATHWAY	hsa05221:Acute myeloid leukemia	10	0.6153846153846154	0.077001	3728, 83439, 4609, 862, 2322, 8900, 6932, 5604, 7704, 2209	645	67	8205	1.8986463033668866	0.9999999999946887	0.47977543294340824	0.43831335849150876
KEGG_PATHWAY	hsa04512:ECM-receptor interaction	12	0.7384615384615384	0.0823116	2811, 7057, 6385, 3691, 1299, 3908, 1285, 1284, 256076, 1282, 3678, 22798	645	88	8205	1.7346723044397463	0.9999999999991811	0.5031880294089605	0.45970264415139594
KEGG_PATHWAY	hsa00220:Arginine biosynthesis	5	0.3076923076923077	0.0888283	162417, 2752, 84706, 383, 2747	645	22	8205	2.8911205073995774	0.9999999999999186	0.5247356824692617	0.4793881543546342
KEGG_PATHWAY	hsa04924:Renin secretion	10	0.6153846153846154	0.0890755	154, 3759, 5153, 134, 4881, 9635, 5530, 84876, 1636, 153	645	69	8205	1.843613077182339	0.9999999999999255	0.5247356824692617	0.4793881543546342
KEGG_PATHWAY	hsa04916:Melanogenesis	13	0.8	0.0965651	7475, 8325, 90993, 8324, 7481, 2535, 83439, 51384, 80326, 6932, 10488, 5604, 817	645	101	8205	1.6373474556758003	0.9999999999999949	0.558698052872381	0.5104155050932863
OMIM_DISEASE	613652~C1q deficiency	3	0.1846153846153846	0.0132662	712, 713, 714	397	3	5812	14.639798488664987	0.9998699783931129	1.0	1.0
OMIM_DISEASE	601665~Obesity, susceptibility to	3	0.1846153846153846	0.0403458	154, 51738, 5167	397	5	5812	8.783879093198992	0.9999999999989604	1.0	1.0
OMIM_DISEASE	187500~Tetralogy of Fallot	3	0.1846153846153846	0.0578307	182, 23414, 2626	397	6	5812	7.319899244332493	1.0	1.0	1.0
PIR_SUPERFAMILY	PIRSF000666:tyrosine-protein kinase, ephrin receptor type	5	0.3076923076923077	0.0150947	2049, 2048, 2044, 2042, 2050	130	14	1773	4.8708791208791204	0.8005595735830017	1.0	1.0
PIR_SUPERFAMILY	PIRSF037037:kelch-like protein, gigaxonin type	8	0.49230769230769234	0.0450393	340359, 64410, 89857, 123103, 84078, 401265, 57626, 8507	130	46	1773	2.3719063545150503	0.9924410613267626	1.0	1.0
PIR_SUPERFAMILY	PIRSF036495:IGFBP-related protein, CNN type	3	0.1846153846153846	0.0454137	1490, 4856, 3491	130	5	1773	8.183076923076925	0.992748775780778	1.0	1.0
PIR_SUPERFAMILY	PIRSF005465:G protein-activated inward rectifier potassium channel	4	0.24615384615384617	0.0758367	3759, 3772, 3764, 3767	130	14	1773	3.8967032967032966	0.9997659212703051	1.0	1.0
SMART	SM00353:HLH	25	1.5384615384615385	5.03591e-05	9421, 22877, 9464, 2034, 430, 4609, 4808, 3399, 23462, 4862, 6886, 4601, 128408, 26508, 3091, 4760, 4762, 63973, 7291, 27319, 6938, 84913, 23493, 54626, 100129654	931	113	10374	2.4652338811630847	0.01821362868544063	0.009584837185271181	0.009322238906222656
SMART	SM00389:HOX	47	2.8923076923076922	5.79326e-05	6496, 6495, 79191, 9480, 3087, 5080, 8092, 431707, 3219, 3239, 10736, 3237, 79776, 3235, 3234, 5457, 4821, 644524, 3975, 56956, 4824, 4825, 51804, 5453, 5013, 5454, 343472, 4487, 340260, 22882, 57594, 2020, 7050, 23316, 145258, 3206, 51450, 3226, 2016, 3203, 3202, 10265, 57616, 1747, 5308, 3209, 2637	931	285	10374	1.8375939849624061	0.020923998305312885	0.009584837185271181	0.009322238906222656
SMART	SM00920:SM00920	6	0.3692307692307692	0.000103187	3108, 3117, 3115, 3113, 3122, 3111	931	7	10374	9.551020408163266	0.03696461708224197	0.009584837185271181	0.009322238906222656
SMART	SM00082:LRRCT	20	1.2307692307692308	0.000105039	7099, 23769, 7098, 4064, 131578, 64101, 3671, 25960, 645191, 57463, 100507050, 146760, 23767, 4914, 57622, 2811, 51284, 114990, 55203, 203190	931	83	10374	2.685025817555938	0.037615637073117325	0.009584837185271181	0.009322238906222656
SMART	SM00209:TSP1	17	1.0461538461538462	0.00014744	9510, 7057, 5199, 8633, 221981, 1490, 3491, 10417, 576, 83872, 340419, 145501, 55901, 56999, 4856, 9508, 170691	931	65	10374	2.9142857142857146	0.05239698098446277	0.010763130611777603	0.010468250321043971
SMART	SM00219:TyrKc	20	1.2307692307692308	0.000277943	7010, 7301, 3791, 5156, 4233, 2242, 2044, 2185, 2042, 2050, 4914, 2049, 2324, 2048, 2322, 114783, 2321, 7525, 10461, 4921	931	89	10374	2.504012841091493	0.09648557204531927	0.01690818316417575	0.016444945269266823
SMART	SM00326:SH3	35	2.1538461538461537	0.000409248	23328, 8997, 7984, 23268, 57584, 400581, 143098, 273, 274, 10458, 23380, 389337, 85358, 51225, 64092, 10750, 6503, 342667, 4647, 6769, 4703, 10580, 94134, 23677, 26084, 54440, 1741, 10529, 2059, 152503, 4356, 7525, 79628, 9901, 285590	931	208	10374	1.875	0.13878071944938342	0.021339364509357896	0.020754724385813845
SMART	SM00060:FN3	27	1.6615384615384614	0.000778821	9244, 7301, 8997, 374462, 440730, 2050, 57622, 2049, 2048, 54538, 53942, 57549, 3977, 7010, 3691, 4685, 3595, 9172, 2044, 3572, 2042, 4281, 283659, 57453, 25890, 10461, 4897	931	150	10374	2.005714285714286	0.24751965952480348	0.03553370665277684	0.034560180443111724
SMART	SM00339:FH	13	0.8	0.00148928	344167, 94234, 2297, 2296, 2295, 27022, 2304, 2302, 442425, 2310, 668, 2309, 2308	931	51	10374	2.8403361344537816	0.4195738094212216	0.060398606050569216	0.05874384972041663
SMART	SM00408:IGc2	38	2.3384615384615386	0.00209999	9542, 7301, 8633, 8997, 402665, 100049587, 23105, 57622, 284759, 2324, 10859, 89858, 83872, 2321, 634, 54538, 5754, 53942, 57549, 2209, 11326, 3791, 3671, 5156, 64101, 7850, 5157, 4685, 645191, 9172, 353514, 9173, 145581, 283659, 57453, 2212, 8778, 4897	931	254	10374	1.667041619797525	0.535735529082254	0.07664949657683356	0.07454951036924908
SMART	SM00369:LRR_TYP	29	1.7846153846153845	0.00295146	23769, 2331, 25960, 57463, 25987, 146760, 23767, 55366, 57622, 51284, 114990, 55227, 55203, 54839, 7099, 7098, 4064, 131578, 3671, 64101, 56262, 645191, 100507050, 390205, 145581, 79442, 2811, 120892, 203190	931	181	10374	1.7853196527229676	0.6600224837882316	0.09793480715124443	0.09525166174984048
SMART	SM00325:RhoGEF	15	0.9230769230769231	0.00372509	8997, 7984, 9138, 55160, 25894, 23101, 23268, 26084, 26230, 57449, 389337, 221472, 9639, 11214, 64283	931	71	10374	2.3541247484909458	0.7439019483767337	0.11330468078386306	0.11020044295416818
SMART	SM00109:C1	14	0.8615384615384615	0.00514684	9411, 5581, 440279, 115727, 23371, 1124, 8527, 5588, 8844, 1606, 11214, 342667, 6769, 64283	931	66	10374	2.3636363636363633	0.8479350617714785	0.1445074272367222	0.14054831964119555
SMART	SM00498:FH2	6	0.3692307692307692	0.00801908	1730, 342184, 23002, 392862, 23500, 85462	931	15	10374	4.457142857142857	0.9470687465257175	0.19888176304442323	0.19343294761854862
SMART	SM00005:DEATH	8	0.49230769230769234	0.00817322	4804, 7132, 288, 355, 8633, 9984, 4982, 11213	931	27	10374	3.3015873015873014	0.9499876133547264	0.19888176304442323	0.19343294761854862
SMART	SM00523:DWA	5	0.3076923076923077	0.0176894	4086, 4088, 4782, 4784, 4774	931	12	10374	4.642857142857143	0.9985180633111647	0.3921150864601415	0.3813722073790417
SMART	SM00121:IB	6	0.3692307692307692	0.0182629	11082, 51232, 94031, 1490, 4856, 3491	931	18	10374	3.7142857142857144	0.9988025700261415	0.3921150864601415	0.3813722073790417
SMART	SM00233:PH	35	2.1538461538461537	0.0228642	8997, 90102, 7984, 114884, 26499, 23101, 57584, 57569, 26230, 57449, 57664, 23164, 83478, 221472, 8527, 134265, 54518, 2549, 93664, 5334, 9138, 25894, 94134, 114879, 59338, 26084, 144100, 114880, 57475, 653583, 114881, 153090, 55616, 11214, 64283	931	267	10374	1.4606741573033706	0.9997844541624242	0.4567184425950214	0.4442056085513223
SMART	SM00284:OLF	5	0.3076923076923077	0.0237744	25903, 93145, 169611, 342035, 56944	931	13	10374	4.285714285714286	0.9998466009646817	0.4567184425950214	0.4442056085513223
SMART	SM00615:EPH_lbd	5	0.3076923076923077	0.0309779	2049, 2048, 2044, 2042, 2050	931	14	10374	3.979591836734694	0.9999897248091084	0.5653471206349749	0.5498581584257975
SMART	SM00199:SCY	9	0.5538461538461538	0.0349789	6373, 6362, 5473, 6374, 6387, 6357, 6367, 6359, 3627	931	43	10374	2.3322259136212624	0.9999977305035224	0.6079672141897997	0.5913105781845998
SMART	SM00228:PDZ	22	1.353846153846154	0.0385336	10083, 94031, 392862, 64798, 260425, 57584, 23037, 114822, 143098, 57568, 3603, 26230, 1741, 56288, 80852, 85358, 4356, 57619, 11155, 8825, 171024, 154043	931	156	10374	1.5714285714285716	0.9999994098747	0.6340148197298479	0.6166445506961533
SMART	SM00511:ORANGE	4	0.24615384615384617	0.039999	26508, 23493, 23462, 54626	931	9	10374	4.9523809523809526	0.9999996618082079	0.6340148197298479	0.6166445506961533
SMART	SM00255:TIR	6	0.3692307692307692	0.0416886	7099, 7098, 51284, 8809, 3554, 9173	931	22	10374	3.0389610389610393	0.9999998222042641	0.6340148197298479	0.6166445506961533
SMART	SM00214:VWC	8	0.49230769230769234	0.0493124	7057, 51232, 8857, 8646, 182, 1490, 4856, 3491	931	38	10374	2.345864661654135	0.9999999903661053	0.6726320285709281	0.6542037538155602
SMART	SM00208:TNFR	6	0.3692307692307692	0.049479	4804, 8794, 7132, 355, 4982, 943	931	23	10374	2.906832298136646	0.9999999909627952	0.6726320285709281	0.6542037538155602
SMART	SM00399:ZnF_C4	9	0.5538461538461538	0.0497563	10062, 7025, 5468, 7181, 8856, 3164, 3174, 2649, 2516	931	46	10374	2.1801242236024843	0.9999999918760425	0.6726320285709281	0.6542037538155602
SMART	SM00430:HOLI	9	0.5538461538461538	0.0615625	10062, 7025, 5468, 7181, 8856, 3164, 3174, 2649, 2516	931	48	10374	2.0892857142857144	0.9999999999152849	0.777095208103866	0.7558049284297875
SMART	SM00630:Sema	7	0.43076923076923074	0.0617418	57556, 5362, 56920, 4233, 10509, 79811, 10154	931	32	10374	2.4375	0.9999999999209935	0.777095208103866	0.7558049284297875
SMART	SM00461:WH1	4	0.24615384615384617	0.0687031	55740, 9455, 161742, 8976	931	11	10374	4.051948051948052	0.999999999994786	0.8358881774214011	0.8129871314646504
SMART	SM00456:WW	9	0.5538461538461538	0.0749829	9531, 23072, 144100, 25937, 23286, 260425, 94134, 29072, 63935	931	50	10374	2.005714285714286	0.9999999999995588	0.8650819986150532	0.8413811219406682
SMART	SM00454:SAM	13	0.8	0.0758428	23328, 8499, 2044, 2042, 2050, 161394, 54440, 2049, 2048, 85358, 8527, 64092, 154043	931	85	10374	1.7042016806722688	0.9999999999996858	0.8650819986150532	0.8413811219406682
SMART	SM00324:RhoGAP	11	0.676923076923077	0.0866183	9411, 57569, 23380, 57514, 1124, 83478, 10395, 57584, 9901, 94134, 85360	931	69	10374	1.7763975155279503	0.9999999999999957	0.9580505758848595	0.9318026149017128
SMART	SM00111:C4	3	0.1846153846153846	0.0944518	1285, 1284, 1282	931	6	10374	5.571428571428572	0.9999999999999998	0.9631685083720435	0.9367803300604808
SMART	SM00423:PSI	8	0.49230769230769234	0.0946192	57556, 5362, 56920, 3691, 4233, 10509, 79811, 10154	931	44	10374	2.025974025974026	0.9999999999999998	0.9631685083720435	0.9367803300604808
SMART	SM00338:BRLZ	9	0.5538461538461538	0.0981642	60468, 122953, 90993, 4783, 9935, 1052, 10488, 389692, 4094	931	53	10374	1.8921832884097034	1.0	0.9631685083720435	0.9367803300604808
SMART	SM00180:EGF_Lam	7	0.43076923076923074	0.0983757	8079, 1952, 3908, 375033, 23166, 59277, 22798	931	36	10374	2.1666666666666665	1.0	0.9631685083720435	0.9367803300604808
UP_KW_BIOLOGICAL_PROCESS	KW-0037~Angiogenesis	33	2.0307692307692307	7.78755e-09	9047, 8751, 11082, 9464, 2034, 25960, 1284, 2296, 221981, 1282, 2050, 2049, 2324, 81575, 2321, 83478, 54538, 4327, 51129, 56913, 7010, 4240, 7057, 3791, 1295, 2185, 285, 187, 2833, 388, 2752, 153090, 5228	841	140	11248	3.152573466961101	9.890181312810498E-7	9.89018620846582E-7	9.422933316727279E-7
UP_KW_BIOLOGICAL_PROCESS	KW-0805~Transcription regulation	239	14.707692307692307	2.6972e-07	22877, 619279, 11063, 9984, 2672, 3087, 8092, 431707, 6591, 2304, 4609, 2302, 6909, 79776, 283248, 23286, 10891, 84441, 83595, 4601, 2309, 57507, 2308, 3091, 3090, 94234, 344167, 22882, 7570, 23613, 55693, 2313, 2310, 284443, 6913, 7582, 6496, 6495, 7589, 3662, 7581, 4862, 6920, 11166, 30009, 333929, 4086, 8320, 4088, 4760, 4762, 401265, 93166, 7592, 6938, 6932, 9421, 345462, 5187, 7005, 1022, 80…	841	2391	11248	1.3368960394980982	3.425391882394546E-5	1.668783356204637E-5	1.589943197643788E-5
UP_KW_BIOLOGICAL_PROCESS	KW-0221~Differentiation	96	5.907692307692307	3.94201e-07	9464, 6676, 2034, 3087, 57463, 29948, 274, 4804, 55366, 430, 1730, 4808, 27245, 81575, 83478, 57549, 4327, 2308, 2824, 84071, 9118, 24145, 56262, 22882, 7291, 23411, 5270, 23414, 285, 57556, 58524, 84913, 51099, 221481, 10509, 120892, 57159, 7965, 6875, 79925, 5228, 1947, 64283, 4616, 29072, 9047, 65981, 7589, 353189, 221662, 221981, 5080, 9362, 353500, 84229, 652, 387755, 144535, 85315, 127833, …	841	766	11248	1.6761843261317033	5.006225739467851E-5	1.668783356204637E-5	1.589943197643788E-5
UP_KW_BIOLOGICAL_PROCESS	KW-0804~Transcription	241	14.830769230769231	1.27448e-06	22877, 619279, 11063, 9984, 2672, 3087, 8092, 431707, 6591, 2304, 4609, 2302, 6909, 79776, 283248, 23286, 10891, 84441, 83595, 4601, 2309, 57507, 2308, 3091, 3090, 94234, 344167, 22882, 7570, 23613, 55693, 2313, 2310, 284443, 6913, 7582, 6496, 6495, 7589, 3662, 7581, 4862, 6920, 11166, 30009, 333929, 4086, 8320, 4088, 4760, 4762, 401265, 93166, 7592, 6938, 6932, 9421, 345462, 5187, 7005, 1022, 80…	841	2460	11248	1.310271357172549	1.6184560240384283E-4	4.046464941881167E-5	3.855293369823789E-5
UP_KW_BIOLOGICAL_PROCESS	KW-0145~Chemotaxis	22	1.353846153846154	1.41199e-05	6373, 6362, 5473, 6374, 5156, 6387, 6357, 6367, 3491, 112616, 2833, 3603, 2358, 2357, 3148, 566, 2321, 6359, 10488, 5724, 3627, 719	841	101	11248	2.9132692103930964	0.0017916341816618386	3.586456835106052E-4	3.417017929510491E-4
UP_KW_BIOLOGICAL_PROCESS	KW-0524~Neurogenesis	41	2.523076923076923	9.7256e-05	4036, 8193, 57463, 25987, 4804, 430, 23380, 387755, 2049, 2048, 644943, 3975, 57549, 2824, 4760, 9118, 5454, 647135, 4762, 340260, 106478973, 63973, 2044, 22882, 27319, 9253, 5270, 23613, 57556, 4914, 6938, 55079, 84913, 57453, 10509, 653464, 7546, 342035, 51339, 1947, 4858	841	288	11248	1.9040163826132912	0.012276140800420166	0.0020585857281613922	0.0019613297095080985
UP_KW_BIOLOGICAL_PROCESS	KW-0395~Inflammatory response	30	1.8461538461538463	0.000141157	6373, 8534, 4671, 6357, 23166, 2150, 2867, 1238, 51284, 8809, 3554, 345611, 6362, 7099, 64581, 7098, 7057, 4064, 9332, 11074, 22861, 246778, 1524, 4818, 301, 3148, 153090, 5588, 922, 3627	841	188	11248	2.134237356743492	0.01776846558561429	0.0025609935164625586	0.002440001696787162
UP_KW_BIOLOGICAL_PROCESS	KW-0879~Wnt signaling pathway	30	1.8461538461538463	0.000320198	23002, 25960, 3087, 130612, 23500, 23401, 374946, 147111, 7481, 55366, 84327, 83439, 51384, 80326, 51421, 27123, 5754, 7475, 3090, 8325, 9679, 6423, 8324, 2535, 440193, 340419, 123169, 6932, 10023, 51339	841	197	11248	2.036734127247596	0.03985571878897287	0.0050831501285042244	0.004843001303535521
UP_KW_BIOLOGICAL_PROCESS	KW-0399~Innate immunity	46	2.830769230769231	0.00416902	10392, 4671, 2150, 23601, 6590, 55366, 389856, 10417, 51284, 1378, 3433, 81030, 712, 713, 714, 10475, 84101, 284297, 345611, 2209, 11326, 7099, 64581, 7098, 9111, 4064, 11074, 5199, 219972, 6565, 200315, 22861, 246778, 353514, 383, 1191, 1524, 3149, 301, 3148, 117157, 153090, 10462, 85363, 3669, 29072	841	403	11248	1.5266240414489427	0.411731557517231	0.05882946097024212	0.05605011635747478
UP_KW_BIOLOGICAL_PROCESS	KW-0130~Cell adhesion	50	3.076923076923077	0.0207516	5581, 23769, 7045, 3681, 5100, 256076, 57463, 100049587, 22798, 23767, 10417, 89858, 1013, 8406, 53942, 3678, 7057, 3691, 9635, 4585, 2042, 3491, 4815, 3728, 117178, 4897, 8778, 8751, 7301, 1000, 1285, 4628, 57007, 10516, 54413, 5754, 6404, 5318, 4240, 4685, 1295, 23037, 1490, 2811, 388, 57453, 3908, 4239, 1803, 8639	841	489	11248	1.3675413192494086	0.9302740783686838	0.26354538895430657	0.2510944256966228
UP_KW_BIOLOGICAL_PROCESS	KW-0633~Potassium transport	16	0.9846153846153847	0.0379616	8645, 3772, 56660, 3759, 3738, 56479, 170850, 486, 84561, 3753, 3786, 3764, 3775, 51305, 3767, 3768	841	122	11248	1.7540398822635035	0.9926643805623463	0.43072241210505235	0.41037332176938063
UP_KW_BIOLOGICAL_PROCESS	KW-0177~Collagen degradation	5	0.3076923076923077	0.0406982	8751, 4322, 4325, 5657, 4327	841	18	11248	3.7151539172942267	0.994891198240912	0.43072241210505235	0.41037332176938063
UP_KW_BIOLOGICAL_PROCESS	KW-1210~Necrosis	5	0.3076923076923077	0.0572953	55876, 56169, 81030, 22861, 284110	841	20	11248	3.343638525564804	0.9994431869668049	0.549651826960743	0.5236840241122039
UP_KW_BIOLOGICAL_PROCESS	KW-0892~Osteogenesis	7	0.43076923076923074	0.0605915	652, 4880, 10272, 4921, 91461, 353500, 2824	841	38	11248	2.463733650416171	0.9996431240290401	0.549651826960743	0.5236840241122039
UP_KW_BIOLOGICAL_PROCESS	KW-0094~Blood coagulation	8	0.49230769230769234	0.0700199	2811, 7035, 2149, 9002, 653145, 5028, 64805, 22875	841	49	11248	2.1836006697566064	0.9999008820796705	0.5557832326995698	0.5295257571389601
UP_KW_BIOLOGICAL_PROCESS	KW-0356~Hemostasis	8	0.49230769230769234	0.0700199	2811, 7035, 2149, 9002, 653145, 5028, 64805, 22875	841	49	11248	2.1836006697566064	0.9999008820796705	0.5557832326995698	0.5295257571389601
UP_KW_BIOLOGICAL_PROCESS	KW-0090~Biological rhythms	17	1.0461538461538462	0.0857274	5187, 25819, 6478, 4783, 8851, 7291, 23411, 9099, 4804, 55366, 5629, 60675, 687, 3399, 10891, 4862, 5468	841	148	11248	1.536266349583829	0.9999886075954482	0.6404339912810355	0.6101772672835063
UP_KW_BIOLOGICAL_PROCESS	KW-0133~Cell shape	5	0.3076923076923077	0.0995803	4628, 10602, 5064, 23580, 57619	841	24	11248	2.78636543797067	0.9999983612467271	0.7025943311161711	0.6694008981500528
UP_KW_CELLULAR_COMPONENT	KW-0965~Cell junction	68	4.184615384615385	3.40992e-10	23769, 100506658, 8412, 23322, 57584, 23767, 2702, 2700, 57669, 57662, 83872, 83478, 634, 2706, 11346, 3678, 54518, 50636, 7010, 3691, 9635, 342184, 6840, 10580, 24145, 2242, 3728, 57514, 117178, 23371, 84952, 4856, 8936, 8751, 6331, 7984, 1000, 26136, 23268, 143098, 55740, 1832, 57449, 10395, 55901, 85477, 8825, 5754, 91624, 134265, 5318, 165904, 11170, 3791, 286676, 260425, 2185, 144100, 440193…	1314	403	17662	2.2680278429284173	1.6367627142521712E-8	1.636762687388005E-8	1.466266574118421E-8
UP_KW_CELLULAR_COMPONENT	KW-0272~Extracellular matrix	40	2.4615384615384617	6.73046e-05	90187, 4052, 7045, 6695, 2199, 2331, 1462, 1285, 1284, 256076, 1282, 22798, 2192, 7481, 10516, 10417, 51384, 652, 80326, 83872, 1299, 57829, 4325, 4327, 56999, 51129, 346007, 9510, 7057, 7475, 4023, 4322, 1295, 59277, 1490, 3908, 342035, 4239, 9508, 170691	1314	274	17662	1.962248219622482	0.0032255165619617943	0.0016153105154858333	0.001447049003456059
UP_KW_CELLULAR_COMPONENT	KW-1003~Cell membrane	344	21.16923076923077	0.000188473	5144, 100506658, 63982, 23601, 22875, 57622, 355, 23286, 92737, 6469, 8527, 10098, 3753, 53942, 342667, 10894, 286530, 5032, 4064, 6000, 5156, 9635, 24145, 57194, 120, 366, 118788, 2675, 344838, 5028, 51655, 3768, 64283, 8794, 124093, 5287, 5167, 129303, 1000, 1240, 2570, 143098, 493, 1238, 134, 55584, 23380, 84109, 2324, 85315, 388325, 379, 2321, 221472, 3775, 51305, 2209, 817, 9892, 11170, 8325…	1314	3904	17662	1.18438568256107	0.009006727171313345	0.0030155601028340104	0.002701439258788801
UP_KW_CELLULAR_COMPONENT	KW-0964~Secreted	200	12.307692307692308	0.000329045	25903, 8530, 4052, 6357, 1462, 374946, 6590, 84327, 10417, 355, 114990, 55203, 6469, 8646, 6362, 9510, 93145, 9635, 5157, 6367, 4982, 24147, 5270, 6480, 79642, 6359, 922, 4856, 9508, 6373, 6374, 5167, 29923, 2331, 1117, 10516, 2324, 2321, 55901, 7475, 5054, 5176, 6385, 3791, 4880, 3671, 6387, 100288413, 59277, 23037, 1490, 2214, 3303, 1803, 170691, 9542, 6398, 6035, 7481, 10859, 80326, 3554, 712,…	1314	2133	17662	1.260328204820816	0.0156726477707384	0.0038778686042219073	0.003473923957948792
UP_KW_CELLULAR_COMPONENT	KW-0491~MHC II	8	0.49230769230769234	0.000403945	3109, 3108, 3119, 3117, 3115, 3113, 3122, 3111	1314	20	17662	5.376560121765601	0.01920642067485201	0.0038778686042219073	0.003473923957948792
UP_KW_CELLULAR_COMPONENT	KW-0770~Synapse	58	3.569230769230769	0.00162605	5064, 9783, 5100, 8499, 8973, 2199, 1141, 134957, 9143, 273, 57622, 4804, 10815, 57549, 11346, 4647, 9751, 93664, 93145, 22849, 392862, 23017, 288, 400745, 120892, 9229, 51339, 203190, 8936, 9001, 8633, 2570, 440279, 23268, 55740, 55584, 23380, 85439, 54413, 127833, 26575, 85358, 8825, 3775, 10750, 9455, 11170, 5530, 64101, 6543, 106478973, 1132, 9495, 57453, 2059, 6854, 10642, 85461	1314	515	17662	1.5137887721475962	0.07514110844713828	0.013008429448586262	0.011653384714358526
UP_KW_CELLULAR_COMPONENT	KW-0966~Cell projection	115	7.076923076923077	0.00324068	7840, 8499, 1462, 23322, 57463, 10815, 83478, 634, 83874, 23286, 11346, 54518, 374654, 5156, 6643, 2044, 23059, 57514, 117178, 79925, 5305, 9001, 118142757, 8556, 7984, 25960, 26499, 221981, 440279, 9362, 146760, 493, 84229, 4628, 55740, 23380, 2049, 2048, 388325, 26256, 221472, 3775, 134265, 94137, 11170, 10083, 6543, 2185, 167691, 1800, 301, 2059, 822, 5962, 4752, 10642, 1803, 285590, 83481, 29…	1314	1196	17662	1.2924423369628848	0.14427405739607901	0.02222178870988646	0.019907019052606625
UP_KW_CELLULAR_COMPONENT	KW-0034~Amyloid	6	0.3692307692307692	0.0343333	4240, 7045, 6289, 6288, 22849, 5621	1314	25	17662	3.2259360730593607	0.8130571385242051	0.20139835606560658	0.1804193606421059
UP_KW_CELLULAR_COMPONENT	KW-0084~Basement membrane	8	0.49230769230769234	0.0377622	83872, 3908, 1285, 1284, 1295, 59277, 1282, 22798	1314	43	17662	2.500725638030512	0.8424000681313433	0.20139835606560658	0.1804193606421059
UP_KW_CELLULAR_COMPONENT	KW-0472~Membrane	640	39.38461538461539	0.0604289	22877, 285671, 100506658, 1583, 201158, 23601, 22875, 57622, 3759, 4609, 148753, 114990, 284339, 55204, 1573, 340485, 92737, 3753, 2309, 342667, 10894, 286530, 3772, 56660, 341208, 1588, 79642, 2675, 344838, 57511, 3764, 55218, 924, 3767, 3768, 64283, 2318, 118142757, 3781, 90102, 1000, 1240, 2570, 143098, 57523, 1238, 55584, 2324, 2687, 55227, 388325, 2322, 2321, 10750, 3775, 2209, 3779, 817, 91…	1314	8224	17662	1.0460233699933075	0.9498093928709247	0.2900588821389439	0.25984441524947055
UP_KW_CELLULAR_COMPONENT	KW-0492~Microsome	14	0.8615384615384615	0.0942925	2180, 3291, 10170, 7035, 9420, 5287, 126410, 1191, 1588, 26232, 2752, 1573, 11001, 120227	1314	117	17662	1.6083726859982566	0.9913816774005486	0.41145809251366866	0.3685978745434949
UP_KW_DISEASE	KW-1010~Non-syndromic deafness	20	1.2307692307692308	0.00917032	3082, 9455, 6495, 7466, 8556, 10083, 286676, 4233, 374462, 5172, 124976, 2059, 79966, 5962, 5357, 53405, 10750, 2706, 4647, 2549	392	125	4570	1.8653061224489795	0.6268412363574989	0.48492707479083846	0.48492707479083846
UP_KW_DISEASE	KW-0043~Tumor suppressor	26	1.6	0.011976	23328, 6196, 23189, 200845, 4094, 57569, 149628, 2048, 51684, 9935, 10395, 4824, 3090, 5378, 2242, 9770, 9052, 201501, 83937, 23613, 1028, 388, 153090, 171024, 10641, 29072	392	183	4570	1.6563510650161704	0.7244997519744247	0.48492707479083846	0.48492707479083846
UP_KW_DISEASE	KW-1007~Palmoplantar keratoderma	9	0.5538461538461538	0.0154868	23328, 1832, 3728, 25959, 80326, 1075, 3853, 2706, 3854	392	39	4570	2.6903453689167978	0.8117623372189212	0.48492707479083846	0.48492707479083846
UP_KW_DISEASE	KW-1060~Myofibrillar myopathy	5	0.3076923076923077	0.0202379	9531, 1674, 6840, 11155, 2318	392	13	4570	4.483908948194663	0.8878215784566621	0.48492707479083846	0.48492707479083846
UP_KW_DISEASE	KW-0656~Proto-oncogene	30	1.8461538461538463	0.0226601	6790, 4233, 10272, 7984, 8030, 4094, 81610, 4609, 222584, 2322, 833, 9935, 4005, 6886, 4601, 2309, 2308, 25937, 8028, 5156, 2242, 4914, 80310, 2313, 862, 7525, 10461, 10023, 11214, 7704	392	232	4570	1.5075211118930332	0.9139243615619357	0.48492707479083846	0.48492707479083846
UP_KW_DISEASE	KW-0122~Cardiomyopathy	15	0.9230769230769231	0.0378474	9531, 6331, 1000, 291, 23414, 2702, 1832, 3728, 1674, 11155, 91624, 5604, 5318, 2626, 2318	392	98	4570	1.7844127446897127	0.9838896788260407	0.6749450355089703	0.6749450355089703
UP_KW_DISEASE	KW-0370~Holoprosencephaly	4	0.24615384615384617	0.061121	6496, 6469, 7546, 7050	392	11	4570	4.239332096474953	0.998827184281587	0.820782018251324	0.820782018251324
UP_KW_DISEASE	KW-1059~Peters anomaly	3	0.1846153846153846	0.0613669	2296, 5080, 5308	392	5	4570	6.994897959183674	0.9988595964378789	0.820782018251324	0.820782018251324
UP_KW_DISEASE	KW-0209~Deafness	32	1.9692307692307693	0.0701089	3082, 6495, 7840, 7466, 8556, 4233, 374462, 1285, 2296, 6591, 4094, 57167, 1299, 5357, 53405, 3753, 10750, 2706, 4647, 2549, 9455, 5376, 286676, 10083, 182, 5172, 124976, 2059, 51099, 79966, 5962, 170691	392	277	4570	1.3467914241508878	0.9995809795256384	0.8335165660340631	0.8335165660340631
UP_KW_DOMAIN	KW-0371~Homeobox	48	2.9538461538461536	1.21265e-08	6496, 6495, 79191, 9480, 3087, 5080, 8092, 431707, 3219, 3239, 10736, 3237, 79776, 3235, 3234, 5457, 4821, 644524, 3975, 56956, 4824, 4825, 51804, 5453, 5013, 5454, 343472, 4487, 340260, 22882, 57594, 2020, 7050, 23316, 145258, 5629, 3206, 51450, 3226, 2016, 3203, 3202, 10265, 57616, 1747, 5308, 3209, 2637	1118	253	14500	2.4606334009771826	3.637956629276573E-7	3.637957273599131E-7	2.9103658188793053E-7
UP_KW_DOMAIN	KW-0728~SH3 domain	36	2.215384615384615	4.98421e-05	23328, 8997, 7984, 23268, 400581, 143098, 273, 274, 10458, 1832, 23380, 389337, 85358, 51225, 64092, 10750, 6503, 342667, 4647, 6769, 4703, 10580, 94134, 23677, 26084, 54440, 1741, 785, 10529, 2059, 152503, 4356, 7525, 79628, 9901, 285590	1118	225	14500	2.0751341681574242	0.0014941819935415657	7.47631065972362E-4	5.981048527778897E-4
UP_KW_DOMAIN	KW-0677~Repeat	431	26.52307692307692	0.00208051	1462, 2672, 22996, 57622, 10537, 114990, 79776, 283248, 55203, 92737, 57626, 342667, 4982, 22882, 22885, 341208, 340359, 922, 284443, 924, 2318, 4858, 118142757, 2331, 1000, 79670, 143098, 10516, 2324, 55227, 55225, 2321, 4862, 201181, 10750, 134265, 2209, 333929, 91662, 91663, 3791, 3671, 22861, 2214, 10529, 2212, 822, 943, 10642, 285590, 10643, 170691, 116729, 3681, 80317, 55366, 80201, 80320, …	1118	5004	14500	1.1170848652026502	0.06056832834953041	0.02080505781073863	0.016644046248590904
UP_KW_DOMAIN	KW-0732~Signal	373	22.953846153846154	0.00783272	3082, 25903, 8530, 22877, 4052, 6357, 23166, 1462, 201158, 374946, 22875, 6590, 57622, 10417, 355, 284339, 114990, 55203, 92737, 8406, 6469, 5016, 8646, 53942, 84321, 53826, 10894, 6362, 9510, 4064, 93145, 5156, 9635, 5157, 6367, 4982, 24147, 100507050, 5270, 341208, 79642, 2675, 6359, 922, 8778, 924, 3767, 4856, 9508, 4858, 8794, 6373, 6374, 2331, 1000, 2570, 1117, 10516, 55584, 2324, 2322, 2321…	1118	4357	14500	1.1103182303229273	0.21014568270410328	0.05874541304057886	0.04699633043246309
UP_KW_DOMAIN	KW-0433~Leucine-rich repeat	36	2.215384615384615	0.0213589	23769, 10392, 2331, 25960, 57463, 25987, 146760, 23767, 254050, 55366, 57622, 51284, 114990, 55227, 55203, 54839, 91662, 7099, 4261, 7098, 4064, 131578, 3671, 64101, 56262, 645191, 22861, 100507050, 390205, 146330, 145581, 4914, 79442, 2811, 120892, 203190	1118	319	14500	1.4636526264433243	0.476756604527261	0.1281532968126663	0.10252263745013303
UP_KW_DOMAIN	KW-0735~Signal-anchor	47	2.8923076923076922	0.0474018	64131, 93432, 9486, 8534, 11041, 5167, 8972, 2650, 23601, 192134, 10678, 2523, 5918, 972, 433, 2687, 51267, 374907, 84000, 8869, 10673, 4249, 10331, 84002, 56913, 9718, 2180, 64581, 8600, 90993, 9976, 84929, 92370, 26301, 8460, 3294, 6480, 79586, 79623, 10462, 342035, 138311, 10488, 1803, 56649, 8639, 1889	1118	464	14500	1.3137298747763864	0.7670336761803374	0.23700883541457102	0.1896070683316568
UP_KW_DOMAIN	KW-0727~SH2 domain	14	0.8615384615384615	0.0714731	8651, 9047, 8412, 2242, 63898, 400581, 400745, 23371, 1124, 117157, 7525, 9306, 10750, 6503	1118	108	14500	1.681242960312728	0.8918976016603969	0.30631309387887773	0.24505047510310218
UP_KW_DOMAIN	KW-0424~Laminin EGF-like domain	6	0.3692307692307692	0.0957869	8079, 1952, 3908, 23166, 59277, 22798	1118	32	14500	2.431797853309481	0.951233296518778	0.3258331491104524	0.26066651928836193
UP_KW_LIGAND	KW-0862~Zinc	219	13.476923076923079	0.0231356	285671, 5144, 619279, 90204, 6478, 2672, 431707, 22875, 6591, 84206, 84327, 79776, 151126, 340485, 6469, 8527, 342667, 57507, 9510, 5153, 3090, 11074, 9635, 22882, 22885, 7570, 23613, 55693, 84676, 150962, 284443, 64283, 9508, 7582, 5167, 7589, 79670, 7581, 221472, 6920, 4501, 201181, 84101, 4502, 333929, 9411, 4086, 4088, 93166, 9099, 201501, 7592, 1800, 54941, 10529, 1124, 170691, 345462, 11262…	533	2525	6850	1.1146694406776512	0.6429663297542045	0.7850951348842165	0.7850951348842165
UP_KW_LIGAND	KW-0104~Cadmium	4	0.24615384615384617	0.0370171	4493, 4489, 4501, 4502	533	10	6850	5.140712945590995	0.809797421625073	0.7850951348842165	0.7850951348842165
UP_KW_LIGAND	KW-0186~Copper	11	0.676923076923077	0.058749	341208, 4493, 79689, 314, 26002, 5621, 4015, 4489, 4501, 2817, 8639	533	74	6850	1.9104000811317883	0.9303311101054756	0.7850951348842165	0.7850951348842165
UP_KW_LIGAND	KW-0630~Potassium	17	1.0461538461538462	0.0754282	8645, 3772, 56660, 3759, 3615, 3738, 56479, 170850, 486, 84561, 3753, 3786, 3764, 3775, 51305, 3767, 3768	533	140	6850	1.5605735727686947	0.96827604235066	0.7850951348842165	0.7850951348842165
UP_KW_LIGAND	KW-0480~Metal-thiolate cluster	4	0.24615384615384617	0.0892154	4493, 4489, 4501, 4502	533	14	6850	3.6719378182792815	0.9836208717819801	0.7850951348842165	0.7850951348842165
UP_KW_MOLECULAR_FUNCTION	KW-0217~Developmental protein	154	9.476923076923077	5.30714e-17	9464, 2034, 3087, 57463, 8092, 25987, 374946, 29948, 6591, 3239, 27245, 3237, 1730, 6909, 3235, 81575, 83478, 3234, 27123, 6469, 8646, 4327, 284297, 2824, 51804, 3090, 5156, 9118, 7291, 5270, 145258, 7965, 56944, 9904, 5308, 1747, 4616, 6496, 6495, 353189, 2296, 130612, 2050, 353500, 57007, 51384, 652, 387755, 2049, 85315, 2048, 2321, 54538, 6886, 10472, 644524, 387914, 134701, 7475, 8320, 8325, …	922	1002	11735	1.9561635947194547	5.041785462817717E-15	2.5208927314088584E-15	2.3882141665978656E-15
UP_KW_MOLECULAR_FUNCTION	KW-9996~Developmental protein	154	9.476923076923077	5.30714e-17	9464, 2034, 3087, 57463, 8092, 25987, 374946, 29948, 6591, 3239, 27245, 3237, 1730, 6909, 3235, 81575, 83478, 3234, 27123, 6469, 8646, 4327, 284297, 2824, 51804, 3090, 5156, 9118, 7291, 5270, 145258, 7965, 56944, 9904, 5308, 1747, 4616, 6496, 6495, 353189, 2296, 130612, 2050, 353500, 57007, 51384, 652, 387755, 2049, 85315, 2048, 2321, 54538, 6886, 10472, 644524, 387914, 134701, 7475, 8320, 8325, …	922	1002	11735	1.9561635947194547	5.041785462817717E-15	2.5208927314088584E-15	2.3882141665978656E-15
UP_KW_MOLECULAR_FUNCTION	KW-0238~DNA-binding	218	13.415384615384616	3.25188e-06	22877, 619279, 11063, 9984, 2672, 3087, 8092, 431707, 220359, 6591, 2304, 4609, 2302, 6909, 79776, 83595, 4601, 2309, 2308, 3091, 3090, 94234, 344167, 22882, 7570, 145258, 2313, 2310, 284443, 6913, 7582, 6496, 6495, 7589, 3662, 200765, 7581, 4862, 6920, 11166, 30009, 333929, 4086, 8320, 4088, 4760, 4762, 79661, 7592, 29935, 6938, 6932, 9421, 345462, 7005, 11262, 200424, 80317, 4094, 80320, 10736,…	922	2096	11735	1.3237847940918348	3.088813988094685E-4	1.0297620339934886E-4	9.755640322043576E-5
UP_KW_MOLECULAR_FUNCTION	KW-0010~Activator	90	5.538461538461538	4.46894e-06	9421, 22877, 11063, 4332, 7005, 2034, 2275, 359948, 8092, 4094, 83439, 4609, 26471, 4808, 27245, 2302, 23286, 10891, 92737, 9935, 84441, 83595, 2309, 8609, 2308, 2626, 4261, 3091, 64641, 10062, 4782, 22849, 90993, 4783, 4784, 9314, 7291, 23414, 79960, 1789, 2118, 2313, 123169, 4774, 5468, 8856, 29072, 2516, 7022, 6495, 7025, 7589, 219541, 3662, 9480, 28999, 23541, 7181, 2296, 2295, 1998, 27022, 1…	922	708	11735	1.6179363211882791	4.24460155539097E-4	1.0613732890125668E-4	1.0055115369592738E-4
UP_KW_MOLECULAR_FUNCTION	KW-0829~Tyrosine-protein kinase	22	1.353846153846154	0.000187932	7010, 7301, 3791, 8798, 5156, 4233, 2242, 2044, 2185, 2042, 91461, 2050, 4914, 2049, 2324, 2048, 2322, 2321, 7525, 10461, 4921, 5604	922	114	11735	2.456235491113902	0.017696740614253192	0.003570704471553493	0.003382772657261204
UP_KW_MOLECULAR_FUNCTION	KW-0678~Repressor	71	4.369230769230769	0.00167925	11063, 4332, 359948, 80317, 3087, 8092, 390598, 6591, 4094, 83439, 79776, 283248, 79811, 3399, 9935, 4601, 57507, 284252, 3090, 374654, 22849, 4783, 22882, 7291, 7050, 23414, 5629, 1789, 167465, 8819, 122953, 29995, 23493, 10346, 6496, 6495, 7025, 79191, 7181, 2296, 5080, 27022, 2004, 23462, 4665, 30009, 10472, 4824, 4825, 26508, 333929, 25819, 5453, 4487, 106478973, 401265, 27319, 93166, 51193, …	922	629	11735	1.4366794381468364	0.14756908744360153	0.02658816986312389	0.025188792501906844
UP_KW_MOLECULAR_FUNCTION	KW-0344~Guanine-nucleotide releasing factor	23	1.4153846153846155	0.0105157	8997, 7984, 9138, 8412, 221002, 55160, 25894, 23101, 23179, 23268, 115727, 26084, 26230, 79961, 440193, 55667, 389337, 221472, 83874, 9639, 5900, 11214, 64283	922	166	11735	1.7634856127329275	0.633690697243211	0.14271251305173455	0.13520132815427485
UP_KW_MOLECULAR_FUNCTION	KW-0009~Actin-binding	34	2.0923076923076924	0.0147101	23002, 133746, 4628, 55740, 23164, 85358, 4642, 5357, 85477, 91624, 54899, 5217, 11346, 57626, 4647, 4703, 8507, 165904, 11170, 342184, 6840, 120, 10529, 2059, 55930, 5962, 57619, 822, 8976, 85464, 171024, 85462, 8936, 2318	922	284	11735	1.5237466010815435	0.755329185916876	0.17468265681454778	0.16548883277167686
UP_KW_MOLECULAR_FUNCTION	KW-0358~Heparin-binding	14	0.8615384615384615	0.0292142	9510, 7057, 6288, 4023, 26577, 1490, 3491, 5270, 566, 340419, 338, 6359, 5228, 9508	922	93	11735	1.9160077438014602	0.9401970034166806	0.3083724817464289	0.29214235112819575
UP_KW_MOLECULAR_FUNCTION	KW-0112~Calmodulin-binding	20	1.2307692307692308	0.0385427	5153, 6331, 4133, 3781, 5255, 5530, 6543, 9590, 9495, 493, 120, 4628, 355, 55930, 84876, 4642, 4647, 817, 1636, 80271	922	157	11735	1.621371430150462	0.9761026143469766	0.36615558894035943	0.34688424215402475
UP_KW_MOLECULAR_FUNCTION	KW-0675~Receptor	161	9.907692307692308	0.0503367	6752, 7049, 5026, 23166, 2150, 23601, 57105, 355, 2149, 8809, 10936, 3355, 92737, 91, 10891, 2828, 284297, 10894, 286530, 5032, 4064, 5156, 7850, 4982, 2044, 2042, 2833, 2675, 344838, 5028, 924, 10267, 10149, 8794, 9244, 9002, 4233, 25960, 7181, 1240, 2570, 55065, 146760, 2050, 57007, 1238, 55584, 134, 151306, 84109, 2049, 2324, 85315, 2048, 2322, 2321, 54538, 6404, 2209, 64582, 4360, 64581, 8325…	922	1810	11735	1.1321382773456694	0.9926019731392677	0.43472630616841884	0.41184597426481784
UP_KW_MOLECULAR_FUNCTION	KW-0734~Signal transduction inhibitor	8	0.49230769230769234	0.0862636	8651, 6000, 401190, 26166, 26575, 79899, 84078, 9306	922	49	11735	2.0780025676214087	0.9998103336846423	0.6829197744085336	0.6469766283870317
UP_KW_MOLECULAR_FUNCTION	KW-0339~Growth factor	16	0.9846153846153847	0.0981185	9542, 3082, 5473, 6387, 83729, 353500, 3625, 80310, 652, 2255, 10220, 7425, 5228, 627, 4856, 50810	922	133	11735	1.5311597866684064	0.999945146792915	0.6952295174472449	0.6586384902131794
UP_KW_PTM	KW-0325~Glycoprotein	439	27.015384615384612	2.80539e-06	25903, 65125, 1462, 23601, 22875, 57622, 10417, 4609, 114990, 284339, 55203, 340485, 92737, 3753, 3875, 10894, 286530, 4982, 56660, 341208, 79642, 2675, 922, 924, 4856, 2331, 1000, 1240, 2570, 1117, 1238, 10516, 55584, 2324, 2687, 2322, 2321, 3775, 2209, 3779, 3791, 3671, 4881, 1132, 100288413, 1490, 57413, 10888, 27074, 2214, 2212, 942, 943, 5724, 170691, 3681, 10609, 1141, 3561, 55366, 83953, 1…	1099	4733	14104	1.1903443712250559	8.415835816422135E-5	8.696717434308081E-5	8.696717434308081E-5
UP_KW_PTM	KW-1015~Disulfide bond	350	21.53846153846154	0.000142622	3082, 25903, 8530, 4052, 100506658, 6357, 5026, 23166, 1462, 23601, 22875, 6590, 3759, 57622, 10417, 355, 114990, 92737, 8406, 5016, 53942, 10894, 6362, 9510, 5032, 93145, 5156, 5157, 6367, 4982, 100507050, 6480, 341208, 84433, 6359, 922, 5028, 8778, 924, 4856, 3768, 9508, 8794, 6373, 6374, 5167, 2331, 1240, 2570, 1117, 1238, 134, 10516, 55584, 2324, 2322, 2321, 55901, 3775, 2209, 7475, 8325, 379…	1099	3808	14104	1.1795482524219878	0.004269808673737829	0.0022106333511389656	0.0022106333511389656
UP_KW_PTM	KW-0449~Lipoprotein	86	5.292307692307692	0.0719836	5064, 8851, 6752, 133746, 151, 2150, 153, 7481, 154, 3759, 26230, 399, 355, 433, 80326, 81575, 23682, 6469, 55647, 53942, 6503, 3691, 6000, 8941, 4023, 200315, 9590, 7051, 100913187, 1191, 115273, 51571, 123, 762, 2752, 2675, 100133941, 7525, 5621, 924, 51655, 4856, 1945, 85360, 1944, 8794, 114804, 51738, 118142757, 10392, 401190, 4036, 9363, 146760, 3738, 134, 51384, 4907, 388325, 379, 338, 857,…	1099	936	14104	1.1791449880621854	0.8936665147762874	0.5908654137067528	0.5908654137067528
UP_SEQ_FEATURE	COMPBIAS:Polar residues	613	37.723076923076924	3.06756e-11	25903, 22877, 65125, 1462, 2672, 81610, 4609, 2302, 114990, 79776, 283248, 10891, 4601, 91768, 57626, 2309, 342667, 57507, 2308, 2549, 22882, 22885, 23613, 57514, 55573, 55693, 79642, 2313, 2675, 3764, 284443, 55218, 6913, 64283, 2318, 3781, 90102, 1000, 79670, 57523, 149628, 388327, 388325, 124402, 445328, 55225, 2321, 4862, 6920, 201181, 10750, 134265, 817, 100130827, 3791, 4881, 286676, 1132, …	1477	6886	20516	1.2365328295555573	1.5730489633103417E-7	1.573047110037472E-7	1.567832250273307E-7
UP_SEQ_FEATURE	CARBOHYD:N-linked (GlcNAc...) asparagine	407	25.046153846153846	3.0895e-09	25903, 1462, 23601, 22875, 57622, 114990, 284339, 55203, 340485, 92737, 3753, 10894, 286530, 4982, 56660, 341208, 79642, 2675, 924, 4856, 2331, 1000, 1240, 2570, 1117, 1238, 10516, 55584, 2324, 2687, 2322, 2321, 3775, 2209, 3779, 3791, 3671, 4881, 1132, 100288413, 1490, 57413, 10888, 27074, 2214, 2212, 942, 943, 5724, 170691, 3681, 10609, 1141, 3561, 55366, 83953, 1378, 80326, 10859, 3554, 1013, …	1477	4376	20516	1.2919011683101895	1.584283103928108E-5	7.92147812250618E-6	7.895217372100056E-6
UP_SEQ_FEATURE	COMPBIAS:Pro residues	213	13.107692307692306	3.63527e-08	4052, 5144, 65125, 619279, 11063, 6478, 84327, 4609, 284339, 114990, 79776, 283248, 8527, 84441, 8646, 91768, 4601, 342667, 2308, 3090, 94234, 91523, 166614, 22882, 57514, 118788, 4858, 5287, 7466, 85439, 124402, 51421, 4862, 201181, 134265, 9531, 94137, 9892, 7475, 4086, 8325, 63898, 93166, 146, 10529, 150864, 401258, 5962, 6932, 285590, 9542, 5187, 200424, 23002, 440730, 273, 153, 162461, 10736…	1477	2065	20516	1.4327543725338157	1.8639930160890827E-4	6.2138891003116E-5	6.193289233949411E-5
UP_SEQ_FEATURE	REGION:Disordered	1074	66.0923076923077	5.52799e-08	22877, 25903, 100506658, 65125, 1462, 81610, 2304, 2302, 114990, 6909, 79776, 10891, 2309, 342667, 10894, 57507, 2308, 2549, 22882, 22885, 145258, 57514, 55573, 2313, 344838, 2310, 284443, 6913, 64283, 2318, 90102, 2331, 1000, 1240, 57523, 1238, 149628, 2324, 445328, 2321, 6920, 30009, 817, 100130827, 91663, 161742, 4760, 286676, 4762, 22861, 448831, 10888, 6938, 57536, 27074, 150864, 57533, 4752…	1477	13638	20516	1.0938701980000722	2.8343532470875843E-4	7.086887310544088E-5	7.063393339350787E-5
UP_SEQ_FEATURE	DOMAIN:Fibronectin type-III	35	2.1538461538461537	1.38727e-07	23769, 9244, 7301, 8997, 374462, 3561, 440730, 3460, 2050, 23767, 57622, 3459, 2049, 114990, 2048, 54538, 53942, 3977, 7010, 3691, 163702, 4685, 3595, 9172, 2044, 3572, 2042, 145581, 4281, 283659, 57453, 25890, 3587, 10461, 4897	1477	178	20516	2.731242345172799	7.111374186448138E-4	1.4227806943760342E-4	1.418063987705911E-4
UP_SEQ_FEATURE	DOMAIN:BHLH	20	1.2307692307692308	2.44839e-07	22877, 3091, 9464, 4760, 4762, 2034, 7291, 27319, 6938, 84913, 4609, 4808, 23493, 23462, 3399, 54626, 4862, 6886, 4601, 128408	1477	69	20516	4.026179192055969	0.0012547471381334496	2.0925580644848952E-4	2.085620957016829E-4
UP_SEQ_FEATURE	DNA_BIND:Homeobox	43	2.646153846153846	8.8364e-07	6496, 6495, 9480, 3087, 5080, 8092, 431707, 3219, 3239, 10736, 3237, 79776, 3235, 3234, 5457, 4821, 644524, 3975, 56956, 4824, 4825, 51804, 5453, 5013, 5454, 343472, 4487, 340260, 57594, 2020, 7050, 23316, 145258, 3206, 51450, 3226, 2016, 3203, 3202, 1747, 5308, 3209, 2637	1477	263	20516	2.2710406203098974	0.004521056953561198	6.473294053915033E-4	6.451834225733178E-4
UP_SEQ_FEATURE	DOMAIN:bHLH	25	1.5384615384615385	1.55251e-06	9421, 22877, 9464, 2034, 430, 4609, 4808, 3399, 23462, 4862, 6886, 4601, 128408, 26508, 3091, 4760, 4762, 63973, 7291, 27319, 6938, 84913, 23493, 54626, 100129654	1477	114	20516	3.046122415042345	0.007929688163754611	9.951611452327382E-4	9.918620540726453E-4
UP_SEQ_FEATURE	DOMAIN:SH3	36	2.215384615384615	5.02589e-06	23328, 8997, 7984, 23268, 57584, 400581, 143098, 273, 274, 10458, 1832, 23380, 85358, 51225, 64092, 10750, 6503, 342667, 4647, 6769, 4703, 10580, 94134, 23677, 26084, 54440, 1741, 785, 10529, 2059, 152503, 4356, 7525, 79628, 9901, 285590	1477	216	20516	2.3150530354321823	0.025443554240042854	0.0028636415728020407	0.0028541482212541395
UP_SEQ_FEATURE	TOPO_DOM:Extracellular	270	16.615384615384617	7.6042e-06	285671, 100506658, 5026, 63982, 23166, 23601, 22875, 3759, 57622, 355, 114990, 92737, 10098, 53826, 10894, 286530, 5032, 4064, 5156, 9635, 3772, 24145, 100507050, 341208, 366, 344838, 5028, 8778, 3764, 924, 3767, 3768, 5167, 129303, 1000, 1240, 2570, 493, 1238, 134, 55584, 84109, 2687, 2324, 85315, 2322, 2321, 55901, 3775, 387914, 51305, 2209, 3779, 6385, 8325, 3791, 4881, 286676, 8324, 1132, 100…	1477	2931	20516	1.2795584842716259	0.03824401170936631	0.003899436265528062	0.0038865091172219043
UP_SEQ_FEATURE	MOTIF:PDZ-binding	21	1.2923076923076922	1.32949e-05	25937, 8325, 8324, 25960, 2044, 2042, 2050, 3759, 57622, 154, 3738, 2535, 387755, 2049, 440193, 51421, 9229, 51339, 57549, 1947, 3768	1477	96	20516	3.038507109004739	0.06590436045567949	0.006197817727052349	0.006177271139423665
UP_SEQ_FEATURE	MOTIF:9aaTAD	13	0.8	2.67122e-05	4782, 9314, 4784, 28999, 389058, 221833, 6938, 80320, 4609, 54345, 4774, 5468, 10365	1477	42	20516	4.299384208659768	0.12801423916784538	0.011415029580726373	0.011377187243972797
UP_SEQ_FEATURE	TOPO_DOM:Cytoplasmic	336	20.676923076923075	2.96617e-05	285671, 8534, 100506658, 5026, 63982, 23166, 23601, 22875, 3759, 57622, 355, 114990, 340485, 92737, 10098, 3753, 53826, 10894, 286530, 5032, 4064, 5156, 9635, 3772, 24145, 100507050, 56660, 57194, 6480, 341208, 366, 344838, 5028, 8778, 3764, 55218, 924, 3767, 3768, 11041, 5167, 129303, 1000, 1240, 2570, 493, 1238, 134, 55584, 84109, 2687, 2324, 85315, 2322, 2321, 55901, 3775, 387914, 51305, 2209,…	1477	3826	20516	1.2198502141744065	0.14110400581182303	0.011700398939508428	0.011661610565488997
UP_SEQ_FEATURE	DOMAIN:Fibronectin type-III 1	24	1.4769230769230768	0.000144688	7010, 3691, 9244, 7301, 374462, 4685, 3595, 9172, 2044, 3572, 2042, 3460, 2050, 283659, 2049, 57453, 2048, 25890, 54538, 10461, 4897, 53942, 57549, 3977	1477	139	20516	2.3983283244765055	0.5238468735205775	0.04946414002446388	0.04930015984107545
UP_SEQ_FEATURE	DOMAIN:Fibronectin type-III 2	24	1.4769230769230768	0.000144688	7010, 3691, 9244, 7301, 374462, 4685, 3595, 9172, 2044, 3572, 2042, 3460, 2050, 283659, 2049, 57453, 2048, 25890, 54538, 10461, 4897, 53942, 57549, 3977	1477	139	20516	2.3983283244765055	0.5238468735205775	0.04946414002446388	0.04930015984107545
UP_SEQ_FEATURE	DOMAIN:Ig-like C2-type 2	31	1.9076923076923078	0.000172923	7301, 402665, 100049587, 8809, 2324, 10859, 89858, 83872, 3554, 2321, 634, 54538, 5754, 53942, 2209, 5738, 7010, 3791, 5156, 7850, 5157, 4685, 9172, 353514, 9173, 4914, 2214, 57453, 2212, 10461, 8778	1477	206	20516	2.0902906048076986	0.5880380228550138	0.05216162024414366	0.051988697556126805
UP_SEQ_FEATURE	DOMAIN:Ig-like C2-type 1	31	1.9076923076923078	0.000172923	7301, 402665, 100049587, 8809, 2324, 10859, 89858, 83872, 3554, 2321, 634, 54538, 5754, 53942, 2209, 5738, 7010, 3791, 5156, 7850, 5157, 4685, 9172, 353514, 9173, 4914, 2214, 57453, 2212, 10461, 8778	1477	206	20516	2.0902906048076986	0.5880380228550138	0.05216162024414366	0.051988697556126805
UP_SEQ_FEATURE	DOMAIN:Homeobox	26	1.6	0.000194091	6496, 3087, 5080, 8092, 431707, 10736, 3237, 79776, 3234, 3975, 56956, 4825, 51804, 5013, 4487, 340260, 57594, 7050, 3206, 51450, 3226, 2016, 3202, 1747, 5308, 3209	1477	160	20516	2.257176709546378	0.6304233031310619	0.05529446603924035	0.05511115755198077
UP_SEQ_FEATURE	DNA_BIND:Fork-head	13	0.8	0.000209615	344167, 94234, 2297, 2296, 2295, 27022, 2304, 2302, 442425, 2310, 668, 2309, 2308	1477	51	20516	3.540669348308044	0.6587077184615404	0.05657386130424778	0.05638631145203011
UP_SEQ_FEATURE	DOMAIN:LRRNT	19	1.1692307692307693	0.000328779	23769, 7098, 4064, 131578, 64101, 3671, 2331, 645191, 57463, 25987, 146760, 145581, 23767, 55366, 57622, 2811, 114990, 55203, 203190	1477	102	20516	2.5874122160712627	0.8147887977210155	0.0842990626167587	0.0840196000456813
UP_SEQ_FEATURE	DOMAIN:LRRCT	21	1.2923076923076922	0.000482445	7099, 23769, 7098, 4064, 131578, 64101, 3671, 25960, 645191, 57463, 146760, 254050, 145581, 23767, 4914, 57622, 2811, 114990, 55203, 54839, 203190	1477	123	20516	2.371517743613455	0.9158013787334164	0.11780856001643851	0.11741800901794407
UP_SEQ_FEATURE	DOMAIN:DH	15	0.9230769230769231	0.000621573	8997, 7984, 9138, 55160, 25894, 23101, 23268, 26084, 26230, 57449, 389337, 221472, 9639, 11214, 64283	1477	73	20516	2.8541749751903613	0.9587628185161913	0.14488290673331258	0.14440260068524974
UP_SEQ_FEATURE	DOMAIN:EGF-like 6; calcium-binding	8	0.49230769230769234	0.000864299	4052, 1952, 10516, 23418, 83872, 2199, 182, 2192	1477	23	20516	4.831415030467163	0.9881335719034069	0.18510091840159865	0.18448728431173378
UP_SEQ_FEATURE	DOMAIN:Phorbol-ester/DAG-type	13	0.8	0.000866307	9411, 5581, 440279, 115727, 23371, 1124, 8527, 8844, 1606, 11214, 342667, 6769, 64283	1477	59	20516	3.0605785892154276	0.9882552318835081	0.18510091840159865	0.18448728431173378
UP_SEQ_FEATURE	DOMAIN:SH3 1	11	0.676923076923077	0.0011241	8997, 152503, 389337, 10580, 10750, 23268, 79628, 6769, 285590, 23677, 342667	1477	45	20516	3.3954111186338674	0.9968728108473529	0.2305751366759828	0.22981074952241579
UP_SEQ_FEATURE	DOMAIN:SH3 2	11	0.676923076923077	0.0013451	8997, 152503, 389337, 10580, 10750, 23268, 79628, 6769, 285590, 23677, 342667	1477	46	20516	3.3215978334461744	0.9989945624214603	0.26529573902208314	0.2644162484676027
UP_SEQ_FEATURE	REPEAT:LRR 2	36	2.215384615384615	0.00144672	23769, 10392, 2331, 25960, 57463, 25987, 146760, 23767, 254050, 55366, 57622, 51284, 114990, 55227, 55203, 54839, 91662, 7099, 4261, 7098, 4064, 131578, 3671, 64101, 56262, 645191, 22861, 100507050, 390205, 146330, 145581, 4914, 79442, 2811, 120892, 203190	1477	286	20516	1.7484316631236063	0.9994033205546627	0.2747688493238731	0.2738579541525576
UP_SEQ_FEATURE	REPEAT:LRR 3	35	2.1538461538461537	0.00159442	23769, 10392, 2331, 25960, 57463, 25987, 146760, 23767, 254050, 55366, 57622, 51284, 114990, 55227, 55203, 54839, 91662, 7099, 4261, 7098, 4064, 131578, 3671, 64101, 56262, 645191, 22861, 100507050, 390205, 146330, 145581, 79442, 2811, 120892, 203190	1477	277	20516	1.755094358991907	0.999720559861257	0.2826356998495375	0.2816987250255434
UP_SEQ_FEATURE	REPEAT:LRR 1	36	2.215384615384615	0.00159837	23769, 10392, 2331, 25960, 57463, 25987, 146760, 23767, 254050, 55366, 57622, 51284, 114990, 55227, 55203, 54839, 91662, 7099, 4261, 7098, 4064, 131578, 3671, 64101, 56262, 645191, 22861, 100507050, 390205, 146330, 145581, 4914, 79442, 2811, 120892, 203190	1477	288	20516	1.736289776574137	0.9997261671700246	0.2826356998495375	0.2816987250255434
UP_SEQ_FEATURE	DOMAIN:Protein kinase	55	3.3846153846153846	0.00247104	6790, 6196, 5581, 6792, 65125, 1022, 167359, 79811, 26750, 91, 79858, 8844, 4921, 7010, 5156, 166614, 2242, 2044, 2042, 120892, 114783, 5588, 7525, 10461, 4214, 10221, 30811, 7301, 8798, 8997, 9448, 4233, 2050, 169436, 55781, 2049, 2324, 2048, 2322, 2321, 5754, 54899, 65061, 817, 100130827, 3791, 4881, 2185, 91461, 4914, 54861, 4752, 5128, 11213, 5604	1477	507	20516	1.506839253831598	0.9999969094859763	0.42238304708190455	0.4209827912705956
UP_SEQ_FEATURE	REPEAT:LRR 4	33	2.0307692307692307	0.00262624	23769, 10392, 2331, 25960, 57463, 25987, 146760, 23767, 254050, 55366, 57622, 51284, 114990, 55227, 54839, 91662, 7099, 4261, 7098, 4064, 131578, 3671, 64101, 56262, 645191, 22861, 100507050, 390205, 146330, 145581, 79442, 2811, 120892	1477	264	20516	1.7362897765741367	0.9999986084512612	0.4344315451195542	0.4329913469395557
UP_SEQ_FEATURE	ZN_FING:Phorbol-ester/DAG-type	10	0.6153846153846154	0.00304767	9411, 23371, 1124, 8844, 440279, 11214, 6769, 342667, 64283, 115727	1477	43	20516	3.230306561068162	0.9999998406745381	0.482106542002717	0.48050829488609337
UP_SEQ_FEATURE	DOMAIN:FH2	6	0.3692307692307692	0.00312203	1730, 342184, 23002, 392862, 23500, 85462	1477	15	20516	5.556127285037238	0.999999891316209	0.482106542002717	0.48050829488609337
UP_SEQ_FEATURE	DOMAIN:PDZ	22	1.353846153846154	0.00319649	10083, 94031, 392862, 64798, 57584, 23037, 114822, 143098, 57568, 3603, 26230, 1741, 56288, 84433, 80852, 85358, 4356, 57619, 11155, 8825, 171024, 154043	1477	153	20516	1.997300658019922	0.9999999259019228	0.482106542002717	0.48050829488609337
UP_SEQ_FEATURE	DOMAIN:MHC class II alpha chain N-terminal	4	0.24615384615384617	0.00332789	3108, 3117, 3113, 3122	1477	5	20516	11.112254570074475	0.999999962309684	0.48463293171885835	0.483026309285313
UP_SEQ_FEATURE	DOMAIN:TSP type-1 3	9	0.5538461538461538	0.00346472	9510, 7057, 576, 5199, 83872, 221981, 56999, 9508, 170691	1477	36	20516	3.472579553148274	0.9999999813592226	0.48463293171885835	0.483026309285313
UP_SEQ_FEATURE	DOMAIN:TSP type-1 1	10	0.6153846153846154	0.00359127	9510, 7057, 576, 8633, 5199, 83872, 221981, 56999, 9508, 170691	1477	44	20516	3.156890502862067	0.9999999902811577	0.48463293171885835	0.483026309285313
UP_SEQ_FEATURE	DOMAIN:TSP type-1 2	10	0.6153846153846154	0.00359127	9510, 7057, 576, 8633, 5199, 83872, 221981, 56999, 9508, 170691	1477	44	20516	3.156890502862067	0.9999999902811577	0.48463293171885835	0.483026309285313
UP_SEQ_FEATURE	DOMAIN:TSP type-1	7	0.43076923076923074	0.00375747	10417, 340419, 145501, 55901, 1490, 4856, 3491	1477	22	20516	4.419646704006894	0.9999999958684229	0.4940593752649362	0.4924215029210392
UP_SEQ_FEATURE	DOMAIN:PH	34	2.0923076923076924	0.00420852	8997, 90102, 7984, 114884, 1000, 26499, 23101, 57584, 57569, 26230, 57449, 57664, 23164, 83478, 221472, 8527, 54518, 2549, 93664, 5334, 9138, 25894, 94134, 114879, 59338, 26084, 144100, 114880, 653583, 114881, 153090, 55616, 11214, 64283	1477	283	20516	1.6688014813716083	0.9999999995948864	0.5395328242337377	0.5377442013764886
UP_SEQ_FEATURE	REGION:Connecting peptide	9	0.5538461538461538	0.00492746	3109, 3108, 1414, 3119, 3117, 3115, 3113, 3122, 3111	1477	38	20516	3.289812208245733	0.9999999999900205	0.6162933810698349	0.614250286787817
UP_SEQ_FEATURE	DOMAIN:Ig-like C2-type 3	19	1.1692307692307693	0.00509141	3791, 5156, 7850, 4685, 402665, 9172, 9173, 8809, 10859, 57453, 2324, 83872, 3554, 2321, 634, 5754, 53942, 2209, 5738	1477	129	20516	2.0458608220098355	0.9999999999957131	0.621637137588494	0.6195763280450064
UP_SEQ_FEATURE	REPEAT:LRR 7	26	1.6	0.0067105	23769, 10392, 2331, 25987, 146760, 23767, 55366, 57622, 51284, 114990, 55227, 54839, 91662, 7099, 7098, 4064, 131578, 64101, 56262, 645191, 390205, 146330, 145581, 79442, 2811, 120892	1477	205	20516	1.7616988952557096	0.999999999999999	0.8002662646973596	0.7976132759103364
UP_SEQ_FEATURE	DOMAIN:Ig-like C2-type 5	11	0.676923076923077	0.00694789	2324, 57453, 3791, 83872, 5156, 2321, 4685, 9172, 5754, 53942, 5738	1477	57	20516	2.6805877252372636	0.9999999999999997	0.8097451202851869	0.8070607078349434
UP_SEQ_FEATURE	REPEAT:LRR 6	28	1.723076923076923	0.00822945	23769, 10392, 2331, 57463, 25987, 146760, 23767, 55366, 57622, 51284, 114990, 55227, 54839, 91662, 7099, 7098, 4064, 131578, 64101, 56262, 645191, 22861, 390205, 146330, 145581, 79442, 2811, 120892	1477	230	20516	1.6909952606635072	1.0	0.9217435911602923	0.9186878889275065
UP_SEQ_FEATURE	DOMAIN:EGF-like 10; calcium-binding	5	0.3076923076923077	0.00826837	4052, 23418, 92737, 2199, 346007	1477	12	20516	5.787632588580456	1.0	0.9217435911602923	0.9186878889275065
UP_SEQ_FEATURE	TRANSMEM:Helical; Signal-anchor for type II membrane protein	43	2.646153846153846	0.00889282	64131, 9486, 8534, 11041, 5167, 8972, 2650, 23601, 192134, 10678, 2523, 972, 433, 2687, 51267, 374907, 84000, 8869, 10673, 4249, 10331, 84002, 56913, 9718, 64581, 8600, 90993, 9976, 84929, 92370, 26301, 8460, 3294, 6480, 79586, 79623, 10462, 342035, 10488, 1803, 56649, 8639, 1889	1477	400	20516	1.4932092078537578	1.0	0.9702637508743311	0.9670471978780629
UP_SEQ_FEATURE	DOMAIN:C2	19	1.1692307692307693	0.00945029	93664, 5581, 9783, 5287, 8821, 5334, 23322, 440279, 9362, 57699, 145741, 27132, 23072, 127833, 23286, 153090, 5588, 726, 85360	1477	137	20516	1.9263944966369986	1.0	1.0	0.9968792666276575
UP_SEQ_FEATURE	DOMAIN:LIM zinc-binding 2	10	0.6153846153846154	0.00981588	29995, 11155, 2275, 4005, 26136, 55679, 3975, 22885, 56956, 431707	1477	51	20516	2.723591806390803	1.0	1.0	0.9968792666276575
UP_SEQ_FEATURE	DOMAIN:LIM zinc-binding 1	10	0.6153846153846154	0.00981588	29995, 11155, 2275, 4005, 26136, 55679, 3975, 22885, 56956, 431707	1477	51	20516	2.723591806390803	1.0	1.0	0.9968792666276575
UP_SEQ_FEATURE	MOTIF:Cysteine switch	9	0.5538461538461538	0.0106289	9510, 8751, 4322, 4324, 4325, 4327, 56999, 170691, 8728	1477	43	20516	2.9072759049613457	1.0	1.0	0.9968792666276575
UP_SEQ_FEATURE	DOMAIN:EGF-like 5; calcium-binding	9	0.5538461538461538	0.0106289	4052, 1952, 10516, 23418, 83872, 4036, 2199, 182, 2192	1477	43	20516	2.9072759049613457	1.0	1.0	0.9968792666276575
UP_SEQ_FEATURE	DOMAIN:EGF-like 7; calcium-binding	7	0.43076923076923074	0.0109516	4052, 1952, 23418, 83872, 2199, 182, 2192	1477	27	20516	3.6011936106722837	1.0	1.0	0.9968792666276575
UP_SEQ_FEATURE	DOMAIN:TIR	7	0.43076923076923074	0.0109516	7099, 7098, 51284, 8809, 118788, 3554, 9173	1477	27	20516	3.6011936106722837	1.0	1.0	0.9968792666276575
UP_SEQ_FEATURE	DOMAIN:EGF-like 4; calcium-binding	8	0.49230769230769234	0.0111235	4052, 1952, 10516, 23418, 83872, 4036, 2199, 2192	1477	35	20516	3.1749298771641357	1.0	1.0	0.9968792666276575
UP_SEQ_FEATURE	DOMAIN:Olfactomedin-like	5	0.3076923076923077	0.0112719	25903, 93145, 169611, 342035, 56944	1477	13	20516	5.342430081766574	1.0	1.0	0.9968792666276575
UP_SEQ_FEATURE	DOMAIN:IGFBP N-terminal	6	0.3692307692307692	0.0119307	11082, 51232, 94031, 1490, 4856, 3491	1477	20	20516	4.167095463777929	1.0	1.0	0.9968792666276575
UP_SEQ_FEATURE	ZN_FING:C2H2-type 1	56	3.446153846153846	0.0119721	345462, 346157, 2672, 80317, 126375, 220992, 93474, 6591, 80320, 79776, 54796, 389114, 8609, 162979, 8187, 3090, 7652, 22806, 9314, 116039, 22882, 221833, 7570, 374899, 23414, 167465, 163071, 687, 90987, 7582, 129025, 7589, 130497, 28999, 7581, 92283, 57567, 168544, 10472, 333929, 7552, 169270, 389058, 387032, 201501, 7592, 51193, 27153, 55079, 51274, 1961, 55713, 10365, 57616, 7704, 6615	1477	561	20516	1.386555828708045	1.0	1.0	0.9968792666276575
UP_SEQ_FEATURE	BINDING:in inhibited form	9	0.5538461538461538	0.0121928	9510, 8751, 4322, 4324, 4325, 4327, 56999, 170691, 8728	1477	44	20516	2.8412014525758598	1.0	1.0	0.9968792666276575
UP_SEQ_FEATURE	DOMAIN:PH 2	8	0.49230769230769234	0.0129722	59338, 26230, 57475, 8997, 23164, 221472, 26499, 134265	1477	36	20516	3.0867373805762433	1.0	1.0	0.9968792666276575
UP_SEQ_FEATURE	REPEAT:LRR 5	30	1.8461538461538463	0.0137768	23769, 10392, 2331, 57463, 25987, 146760, 23767, 55366, 57622, 51284, 114990, 55227, 54839, 91662, 7099, 7098, 4064, 131578, 3671, 64101, 56262, 645191, 22861, 100507050, 390205, 146330, 145581, 79442, 2811, 120892	1477	262	20516	1.5904944518236366	1.0	1.0	0.9968792666276575
UP_SEQ_FEATURE	REGION:Transcriptional repression and interaction with NCOR1 and SIN3A	3	0.1846153846153846	0.0147746	26508, 23493, 23462	1477	3	20516	13.890318212593094	1.0	1.0	0.9968792666276575
UP_SEQ_FEATURE	MOTIF:CTBP-binding motif	3	0.1846153846153846	0.0147746	51274, 2004, 7050	1477	3	20516	13.890318212593094	1.0	1.0	0.9968792666276575
UP_SEQ_FEATURE	REGION:Triggers pyroptosis	3	0.1846153846153846	0.0147746	55876, 56169, 284110	1477	3	20516	13.890318212593094	1.0	1.0	0.9968792666276575
UP_SEQ_FEATURE	DOMAIN:Eph LBD	5	0.3076923076923077	0.0148961	2049, 2048, 2044, 2042, 2050	1477	14	20516	4.960827933068963	1.0	1.0	0.9968792666276575
UP_SEQ_FEATURE	SITE:Role in the control of polyamine-mediated channel gating and in the blocking by intracellular magnesium	5	0.3076923076923077	0.0148961	3759, 3772, 3764, 3767, 3768	1477	14	20516	4.960827933068963	1.0	1.0	0.9968792666276575
UP_SEQ_FEATURE	DOMAIN:PH 1	8	0.49230769230769234	0.0150315	59338, 26230, 57475, 8997, 23164, 221472, 26499, 134265	1477	37	20516	3.0033120459660743	1.0	1.0	0.9968792666276575
UP_SEQ_FEATURE	DNA_BIND:Nuclear receptor	9	0.5538461538461538	0.015817	10062, 7025, 5468, 7181, 8856, 3164, 3174, 2649, 2516	1477	46	20516	2.7176709546377795	1.0	1.0	0.9968792666276575
UP_SEQ_FEATURE	ZN_FING:NR C4-type	9	0.5538461538461538	0.015817	10062, 7025, 5468, 7181, 8856, 3164, 3174, 2649, 2516	1477	46	20516	2.7176709546377795	1.0	1.0	0.9968792666276575
UP_SEQ_FEATURE	DOMAIN:Nuclear receptor	9	0.5538461538461538	0.015817	10062, 7025, 5468, 7181, 8856, 3164, 3174, 2649, 2516	1477	46	20516	2.7176709546377795	1.0	1.0	0.9968792666276575
UP_SEQ_FEATURE	DOMAIN:PDZ 3	7	0.43076923076923074	0.0182817	3603, 1741, 56288, 10083, 80852, 260425, 23037	1477	30	20516	3.241074249605056	1.0	1.0	0.9968792666276575
UP_SEQ_FEATURE	DOMAIN:SAM	14	0.8615384615384615	0.0183605	23328, 8499, 2044, 2042, 2050, 161394, 54440, 2049, 2048, 85358, 8527, 10395, 64092, 154043	1477	95	20516	2.046994262908456	1.0	1.0	0.9968792666276575
UP_SEQ_FEATURE	INTRAMEM:Helical; Pore-forming; Name=H5	5	0.3076923076923077	0.0191776	3759, 3772, 3764, 3767, 3768	1477	15	20516	4.6301060708643655	1.0	1.0	0.9968792666276575
UP_SEQ_FEATURE	LIPID:GPI-anchor amidated serine	10	0.6153846153846154	0.0197721	1800, 762, 4907, 2675, 5621, 2817, 53942, 2619, 146760, 1945	1477	57	20516	2.4368979320338764	1.0	1.0	0.9968792666276575
UP_SEQ_FEATURE	DOMAIN:Ig-like C2-type 6	8	0.49230769230769234	0.019828	2324, 57453, 3791, 83872, 2321, 5754, 53942, 5738	1477	39	20516	2.8492960436088395	1.0	1.0	0.9968792666276575
UP_SEQ_FEATURE	DOMAIN:NR LBD	9	0.5538461538461538	0.0201615	10062, 7025, 5468, 7181, 8856, 3164, 3174, 2649, 2516	1477	48	20516	2.604434664861205	1.0	1.0	0.9968792666276575
UP_SEQ_FEATURE	DOMAIN:TSP type-1 4	7	0.43076923076923074	0.0213277	576, 5199, 83872, 221981, 56999, 9508, 170691	1477	31	20516	3.1365234673597313	1.0	1.0	0.9968792666276575
UP_SEQ_FEATURE	DISULFID:Interchain	22	1.353846153846154	0.0216306	7057, 8645, 115426, 22798, 83729, 353500, 1800, 3625, 5806, 80310, 652, 84433, 3908, 314, 10220, 714, 3775, 6404, 5228, 2936, 3768, 8639	1477	182	20516	1.679049454269495	1.0	1.0	0.9968792666276575
UP_SEQ_FEATURE	REPEAT:TNFR-Cys 3	6	0.3692307692307692	0.0216518	4804, 8794, 7132, 355, 4982, 943	1477	23	20516	3.6235612728503725	1.0	1.0	0.9968792666276575
UP_SEQ_FEATURE	DOMAIN:Ig-like C2-type 7	6	0.3692307692307692	0.0216518	2324, 57453, 3791, 83872, 2321, 5754	1477	23	20516	3.6235612728503725	1.0	1.0	0.9968792666276575
UP_SEQ_FEATURE	MUTAGEN:K->R: Loss of kinase activity.	4	0.24615384615384617	0.0224698	7010, 6790, 8798, 79858	1477	9	20516	6.1734747611524865	1.0	1.0	0.9968792666276575
UP_SEQ_FEATURE	DOMAIN:FH1	4	0.24615384615384617	0.0224698	1730, 342184, 23002, 23500	1477	9	20516	6.1734747611524865	1.0	1.0	0.9968792666276575
UP_SEQ_FEATURE	DOMAIN:Ig-like C1-type	8	0.49230769230769234	0.0225871	3109, 3108, 3119, 3117, 3115, 3113, 3122, 3111	1477	40	20516	2.7780636425186187	1.0	1.0	0.9968792666276575
UP_SEQ_FEATURE	REPEAT:LRR 10	15	0.9230769230769231	0.0227515	7099, 23769, 7098, 4064, 131578, 2331, 56262, 645191, 25987, 23767, 55366, 51284, 114990, 55227, 120892	1477	108	20516	1.9292108628601519	1.0	1.0	0.9968792666276575
UP_SEQ_FEATURE	MOTIF:Cell attachment site	13	0.8	0.0234708	8751, 4052, 4240, 7057, 7045, 8534, 1285, 256076, 10516, 51232, 1299, 4239, 5738	1477	88	20516	2.0519788268603434	1.0	1.0	0.9968792666276575
UP_SEQ_FEATURE	REGION:Alpha-2	5	0.3076923076923077	0.0241452	3108, 3117, 3113, 3122, 3111	1477	16	20516	4.340724441435342	1.0	1.0	0.9968792666276575
UP_SEQ_FEATURE	REGION:Alpha-1	5	0.3076923076923077	0.0241452	3108, 3117, 3113, 3122, 3111	1477	16	20516	4.340724441435342	1.0	1.0	0.9968792666276575
UP_SEQ_FEATURE	REGION:Heparin-binding	5	0.3076923076923077	0.0241452	7057, 338, 5228, 1490, 3491	1477	16	20516	4.340724441435342	1.0	1.0	0.9968792666276575
UP_SEQ_FEATURE	DOMAIN:EGF-like 8; calcium-binding	6	0.3692307692307692	0.0257734	4052, 92737, 2199, 182, 2192, 346007	1477	24	20516	3.4725795531482735	1.0	1.0	0.9968792666276575
UP_SEQ_FEATURE	REPEAT:LRR 8	21	1.2923076923076922	0.0268759	91662, 7099, 23769, 7098, 4064, 131578, 10392, 64101, 2331, 56262, 645191, 25987, 146760, 390205, 23767, 55366, 79442, 51284, 114990, 55227, 120892	1477	175	20516	1.6668381855111714	1.0	1.0	0.9968792666276575
UP_SEQ_FEATURE	DOMAIN:Ig-like C2-type 4	12	0.7384615384615384	0.0277279	2324, 10859, 57453, 3791, 83872, 5156, 2321, 4685, 9172, 5754, 53942, 5738	1477	80	20516	2.0835477318889644	1.0	1.0	0.9968792666276575
UP_SEQ_FEATURE	DOMAIN:CTF/NF-I	3	0.1846153846153846	0.0281427	4782, 4784, 4774	1477	4	20516	10.41773865944482	1.0	1.0	0.9968792666276575
UP_SEQ_FEATURE	DNA_BIND:CTF/NF-I	3	0.1846153846153846	0.0281427	4782, 4784, 4774	1477	4	20516	10.41773865944482	1.0	1.0	0.9968792666276575
UP_SEQ_FEATURE	DNA_BIND:HMG box	9	0.5538461538461538	0.0281714	83439, 11063, 3149, 3148, 54345, 5378, 11166, 6932, 83595	1477	51	20516	2.4512326257517225	1.0	1.0	0.9968792666276575
UP_SEQ_FEATURE	DOMAIN:Sema	7	0.43076923076923074	0.0284077	57556, 5362, 56920, 4233, 10509, 79811, 10154	1477	33	20516	2.946431136004596	1.0	1.0	0.9968792666276575
UP_SEQ_FEATURE	DOMAIN:PDZ 2	8	0.49230769230769234	0.0288764	3603, 1741, 56288, 10083, 80852, 392862, 260425, 23037	1477	42	20516	2.64577489763678	1.0	1.0	0.9968792666276575
UP_SEQ_FEATURE	DOMAIN:PDZ 1	8	0.49230769230769234	0.0288764	3603, 1741, 56288, 10083, 80852, 392862, 260425, 23037	1477	42	20516	2.64577489763678	1.0	1.0	0.9968792666276575
UP_SEQ_FEATURE	REPEAT:TNFR-Cys 1	6	0.3692307692307692	0.0303643	4804, 8794, 7132, 355, 4982, 943	1477	25	20516	3.3336763710223427	1.0	1.0	0.9968792666276575
UP_SEQ_FEATURE	DOMAIN:F-BAR	6	0.3692307692307692	0.0303643	9411, 23380, 653464, 647135, 2242, 9901	1477	25	20516	3.3336763710223427	1.0	1.0	0.9968792666276575
UP_SEQ_FEATURE	REPEAT:TNFR-Cys 2	6	0.3692307692307692	0.0303643	4804, 8794, 7132, 355, 4982, 943	1477	25	20516	3.3336763710223427	1.0	1.0	0.9968792666276575
UP_SEQ_FEATURE	CROSSLNK:Glycyl lysine isopeptide (Lys-Gly) (interchain with G-Cter in SUMO)	14	0.8615384615384615	0.0310933	7022, 3091, 5144, 4487, 1382, 57584, 1052, 2118, 51274, 9935, 668, 30845, 3775, 2516	1477	102	20516	1.9065142644735622	1.0	1.0	0.9968792666276575
UP_SEQ_FEATURE	DOMAIN:Rho-GAP	11	0.676923076923077	0.0327878	9411, 57569, 23380, 57514, 1124, 83478, 10395, 57584, 9901, 94134, 85360	1477	72	20516	2.122131949146167	1.0	1.0	0.9968792666276575
UP_SEQ_FEATURE	REPEAT:LRR 9	19	1.1692307692307693	0.0353597	7099, 23769, 7098, 4064, 131578, 10392, 64101, 2331, 56262, 645191, 25987, 390205, 23767, 55366, 79442, 51284, 114990, 55227, 120892	1477	158	20516	1.670354721767524	1.0	1.0	0.9968792666276575
UP_SEQ_FEATURE	DOMAIN:Ig-like C2-type	14	0.8615384615384615	0.038155	9542, 9244, 8633, 8997, 645191, 3572, 57463, 3903, 56920, 56833, 10509, 2322, 942, 10068	1477	105	20516	1.8520424283457462	1.0	1.0	0.9968792666276575
UP_SEQ_FEATURE	DOMAIN:Fibronectin type-III 4	10	0.6153846153846154	0.0388068	283659, 3691, 57453, 374462, 9172, 3595, 4897, 3572, 53942, 3977	1477	64	20516	2.170362220717671	1.0	1.0	0.9968792666276575
UP_SEQ_FEATURE	REGION:SNAG domain	4	0.24615384615384617	0.0396248	333929, 2672, 6615, 6591	1477	11	20516	5.051024804579306	1.0	1.0	0.9968792666276575
UP_SEQ_FEATURE	DOMAIN:Fibronectin type-III 5	8	0.49230769230769234	0.0403662	283659, 57453, 374462, 9172, 3595, 4897, 3572, 3977	1477	45	20516	2.469389904460994	1.0	1.0	0.9968792666276575
UP_SEQ_FEATURE	DOMAIN:BTB	20	1.2307692307692308	0.0409696	3090, 64410, 65987, 200845, 25841, 401265, 201501, 79047, 3738, 340359, 60468, 51133, 89857, 123103, 84078, 10472, 57626, 7704, 284252, 8507	1477	172	20516	1.615153280534081	1.0	1.0	0.9968792666276575
UP_SEQ_FEATURE	DOMAIN:bZIP	9	0.5538461538461538	0.041937	60468, 122953, 90993, 4783, 9935, 1052, 10488, 389692, 4094	1477	55	20516	2.2729611620606884	1.0	1.0	0.9968792666276575
UP_SEQ_FEATURE	REGION:Basic motif	9	0.5538461538461538	0.041937	60468, 122953, 90993, 4783, 9935, 1052, 10488, 389692, 4094	1477	55	20516	2.2729611620606884	1.0	1.0	0.9968792666276575
UP_SEQ_FEATURE	ZN_FING:C2H2-type 3	60	3.6923076923076925	0.0424469	345462, 346157, 2672, 80317, 126375, 220992, 93474, 6591, 80320, 79776, 54796, 389114, 8609, 7718, 162979, 8187, 3090, 22806, 9314, 116039, 221833, 7570, 374899, 23414, 167465, 163071, 687, 90987, 284443, 7582, 129025, 6297, 7741, 7589, 130497, 28999, 7581, 92283, 57567, 168544, 57167, 10472, 333929, 7552, 169270, 389058, 387032, 93166, 201501, 7592, 51193, 27153, 55079, 51274, 1961, 7546, 55713,…	1477	654	20516	1.2743411204213848	1.0	1.0	0.9968792666276575
UP_SEQ_FEATURE	TRANSMEM:Helical; Name=M1	5	0.3076923076923077	0.0433405	3759, 3772, 3764, 3767, 3768	1477	19	20516	3.6553468980508144	1.0	1.0	0.9968792666276575
UP_SEQ_FEATURE	TRANSMEM:Helical; Name=M2	5	0.3076923076923077	0.0433405	3759, 3772, 3764, 3767, 3768	1477	19	20516	3.6553468980508144	1.0	1.0	0.9968792666276575
UP_SEQ_FEATURE	DOMAIN:SH2	14	0.8615384615384615	0.0434523	8651, 9047, 8412, 2242, 63898, 400581, 400745, 23371, 1124, 117157, 7525, 9306, 10750, 6503	1477	107	20516	1.817424812862648	1.0	1.0	0.9968792666276575
UP_SEQ_FEATURE	REGION:Leucine-zipper	15	0.9230769230769231	0.044029	5074, 22877, 8028, 90993, 4783, 1052, 389692, 4094, 6938, 1831, 4609, 122953, 60468, 9935, 10488	1477	118	20516	1.7657184168550544	1.0	1.0	0.9968792666276575
UP_SEQ_FEATURE	MUTAGEN:K->A: Abolishes kinase activity.	3	0.1846153846153846	0.0446858	2322, 2185, 4921	1477	5	20516	8.334190927555857	1.0	1.0	0.9968792666276575
UP_SEQ_FEATURE	MUTAGEN:K->R: Complete loss of in vitro methylation by METTL21A.	3	0.1846153846153846	0.0446858	3304, 3303, 3310	1477	5	20516	8.334190927555857	1.0	1.0	0.9968792666276575
UP_SEQ_FEATURE	ZN_FING:C2H2-type 2	58	3.569230769230769	0.0456983	345462, 346157, 2672, 80317, 220992, 93474, 6591, 80320, 79776, 54796, 389114, 8609, 7718, 162979, 8187, 3090, 22806, 9314, 116039, 22882, 221833, 390963, 7570, 23414, 167465, 163071, 687, 90987, 284443, 7582, 129025, 6297, 7741, 7589, 130497, 28999, 7581, 92283, 168544, 57167, 10472, 333929, 7552, 169270, 389058, 387032, 93166, 201501, 51193, 27153, 55079, 51274, 1961, 55713, 10365, 57616, 7704,…	1477	632	20516	1.2747443929278472	1.0	1.0	0.9968792666276575
UP_SEQ_FEATURE	REPEAT:LRR 15	8	0.49230769230769234	0.049476	55366, 7099, 7098, 4064, 51284, 131578, 55227, 56262	1477	47	20516	2.3643094829945692	1.0	1.0	0.9968792666276575
UP_SEQ_FEATURE	CARBOHYD:N-linked (GlcNAc...) (complex) asparagine	15	0.9230769230769231	0.0495623	3082, 9332, 5176, 5199, 3572, 1191, 2192, 114990, 314, 54538, 8857, 4897, 10068, 8639, 1636	1477	120	20516	1.7362897765741367	1.0	1.0	0.9968792666276575
UP_SEQ_FEATURE	DOMAIN:EGF-like 16; calcium-binding	4	0.24615384615384617	0.0500769	4052, 23418, 182, 346007	1477	12	20516	4.630106070864364	1.0	1.0	0.9968792666276575
UP_SEQ_FEATURE	DOMAIN:COS	4	0.24615384615384617	0.0500769	84676, 57159, 440730, 4281	1477	12	20516	4.630106070864364	1.0	1.0	0.9968792666276575
UP_SEQ_FEATURE	DOMAIN:WW 1	6	0.3692307692307692	0.0536324	9531, 23072, 144100, 23286, 260425, 94134	1477	29	20516	2.8738589405365023	1.0	1.0	0.9968792666276575
UP_SEQ_FEATURE	DOMAIN:WW 2	6	0.3692307692307692	0.0536324	9531, 23072, 144100, 23286, 260425, 94134	1477	29	20516	2.8738589405365023	1.0	1.0	0.9968792666276575
UP_SEQ_FEATURE	REPEAT:LRR 14	8	0.49230769230769234	0.0544809	55366, 7099, 7098, 4064, 51284, 131578, 55227, 56262	1477	48	20516	2.315053035432182	1.0	1.0	0.9968792666276575
UP_SEQ_FEATURE	DOMAIN:PDEase	5	0.3076923076923077	0.0597677	5153, 5144, 8622, 27115, 50940	1477	21	20516	3.307218622045975	1.0	1.0	0.9968792666276575
UP_SEQ_FEATURE	DOMAIN:Laminin EGF-like	5	0.3076923076923077	0.0597677	8079, 1952, 3908, 59277, 22798	1477	21	20516	3.307218622045975	1.0	1.0	0.9968792666276575
UP_SEQ_FEATURE	DOMAIN:CARD	6	0.3692307692307692	0.0607025	330, 10392, 84433, 834, 22861, 838	1477	30	20516	2.778063642518619	1.0	1.0	0.9968792666276575
UP_SEQ_FEATURE	DOMAIN:Orange	4	0.24615384615384617	0.0617184	26508, 23493, 23462, 54626	1477	13	20516	4.273944065413259	1.0	1.0	0.9968792666276575
UP_SEQ_FEATURE	DOMAIN:WH1	4	0.24615384615384617	0.0617184	55740, 9455, 161742, 8976	1477	13	20516	4.273944065413259	1.0	1.0	0.9968792666276575
UP_SEQ_FEATURE	REGION:Beta	4	0.24615384615384617	0.0617184	4493, 4489, 4501, 4502	1477	13	20516	4.273944065413259	1.0	1.0	0.9968792666276575
UP_SEQ_FEATURE	REPEAT:TNFR-Cys 4	4	0.24615384615384617	0.0617184	4804, 7132, 4982, 943	1477	13	20516	4.273944065413259	1.0	1.0	0.9968792666276575
UP_SEQ_FEATURE	REGION:Alpha	4	0.24615384615384617	0.0617184	4493, 4489, 4501, 4502	1477	13	20516	4.273944065413259	1.0	1.0	0.9968792666276575
UP_SEQ_FEATURE	DOMAIN:IPT/TIG	4	0.24615384615384617	0.0617184	64641, 4233, 79811, 253738	1477	13	20516	4.273944065413259	1.0	1.0	0.9968792666276575
UP_SEQ_FEATURE	MOTIF:Histidine box-3	4	0.24615384615384617	0.0617184	9023, 9415, 79966, 3992	1477	13	20516	4.273944065413259	1.0	1.0	0.9968792666276575
UP_SEQ_FEATURE	DOMAIN:LIM zinc-binding	10	0.6153846153846154	0.0628014	10529, 29995, 11155, 2275, 26136, 55679, 3975, 22885, 56956, 431707	1477	70	20516	1.984331173227585	1.0	1.0	0.9968792666276575
UP_SEQ_FEATURE	REGION:Substrate-binding domain (SBD)	3	0.1846153846153846	0.0638787	3304, 3303, 3310	1477	6	20516	6.945159106296547	1.0	1.0	0.9968792666276575
UP_SEQ_FEATURE	DOMAIN:Gasdermin pore forming	3	0.1846153846153846	0.0638787	55876, 56169, 284110	1477	6	20516	6.945159106296547	1.0	1.0	0.9968792666276575
UP_SEQ_FEATURE	REPEAT:ARM 11	3	0.1846153846153846	0.0638787	3728, 84071, 25852	1477	6	20516	6.945159106296547	1.0	1.0	0.9968792666276575
UP_SEQ_FEATURE	REPEAT:ARM 12	3	0.1846153846153846	0.0638787	3728, 84071, 25852	1477	6	20516	6.945159106296547	1.0	1.0	0.9968792666276575
UP_SEQ_FEATURE	DOMAIN:Collagen IV NC1	3	0.1846153846153846	0.0638787	1285, 1284, 1282	1477	6	20516	6.945159106296547	1.0	1.0	0.9968792666276575
UP_SEQ_FEATURE	DOMAIN:Death	7	0.43076923076923074	0.0645566	4804, 7132, 288, 355, 8633, 9984, 11213	1477	40	20516	2.4308056872037915	1.0	1.0	0.9968792666276575
UP_SEQ_FEATURE	DOMAIN:BAR	6	0.3692307692307692	0.0682746	51375, 389337, 6643, 23268, 273, 274	1477	31	20516	2.688448686308341	1.0	1.0	0.9968792666276575
UP_SEQ_FEATURE	DOMAIN:EGF-like 9	5	0.3076923076923077	0.069053	23418, 92737, 375033, 23166, 182	1477	22	20516	3.156890502862067	1.0	1.0	0.9968792666276575
UP_SEQ_FEATURE	MOTIF:Histidine box-1	4	0.24615384615384617	0.0744881	9023, 9415, 79966, 3992	1477	14	20516	3.96866234645517	1.0	1.0	0.9968792666276575
UP_SEQ_FEATURE	MOTIF:Histidine box-2	4	0.24615384615384617	0.0744881	9023, 9415, 79966, 3992	1477	14	20516	3.96866234645517	1.0	1.0	0.9968792666276575
UP_SEQ_FEATURE	DOMAIN:Ras-associating	7	0.43076923076923074	0.0782945	57569, 644943, 23179, 5900, 9770, 54518, 83937	1477	42	20516	2.3150530354321828	1.0	1.0	0.9968792666276575
UP_SEQ_FEATURE	DOMAIN:EGF-like 1; calcium-binding	5	0.3076923076923077	0.0790322	1952, 10516, 83872, 4036, 2199	1477	23	20516	3.019634394041977	1.0	1.0	0.9968792666276575
UP_SEQ_FEATURE	DNA_BIND:Homeobox 3	3	0.1846153846153846	0.085255	79776, 22882, 57594	1477	7	20516	5.952993519682755	1.0	1.0	0.9968792666276575
UP_SEQ_FEATURE	REGION:Nucleotide-binding domain (NBD)	3	0.1846153846153846	0.085255	3304, 3303, 3310	1477	7	20516	5.952993519682755	1.0	1.0	0.9968792666276575
UP_SEQ_FEATURE	DOMAIN:EGF-like 13	4	0.24615384615384617	0.0883157	23418, 23166, 182, 346007	1477	15	20516	3.704084856691492	1.0	1.0	0.9968792666276575
UP_SEQ_FEATURE	DOMAIN:Fibronectin type-III 3	11	0.676923076923077	0.0890393	7010, 283659, 3691, 57453, 374462, 9172, 3595, 4897, 3572, 53942, 3977	1477	86	20516	1.7766686085874888	1.0	1.0	0.9968792666276575
UP_SEQ_FEATURE	DOMAIN:Guanylate kinase-like	5	0.3076923076923077	0.0896839	1741, 84433, 4356, 260425, 143098	1477	24	20516	2.893816294290228	1.0	1.0	0.9968792666276575
UP_SEQ_FEATURE	MOTIF:Selectivity filter	9	0.5538461538461538	0.0935874	3759, 3738, 56479, 170850, 3772, 3764, 3786, 3767, 3768	1477	65	20516	1.9232748294359667	1.0	1.0	0.9968792666276575

## Sheet: M1_8D vs M1_8E. Down
Supplementary Table S5. Pathway analysis
M1_8D vs M1_8E. Downregulated DEGs
Category	Term	Count	%	PValue	Genes	List Total	Pop Hits	Pop Total	Fold Enrichment	Bonferroni	Benjamini	FDR
BBID	110.CRHandLC-NA	4	0.5405405405405406	0.00875382	3569, 7124, 3552, 3976	28	7	388	7.918367346938775	0.3384971396965356	0.40267578085248257	0.40267578085248257
BBID	88.Alternatively_Activated_APC	4	0.5405405405405406	0.0341252	1437, 1435, 7124, 3552	28	11	388	5.038961038961038	0.8044404524330802	0.7848798573439945	0.7848798573439945
BBID	73.Integrins_and_other_cell-surface_receptors	4	0.5405405405405406	0.053814	3929, 977, 3732, 928	28	13	388	4.263736263736264	0.925715850545203	0.8251481300920044	0.8251481300920044
BBID	18.Cytokine_astocytes	4	0.5405405405405406	0.0914987	3569, 7124, 3576, 718	28	16	388	3.464285714285714	0.9890023184177948	0.8417879801518121	0.8417879801518121
BBID	58.(CD40L)_immnosurveillance	4	0.5405405405405406	0.0914987	3569, 7124, 3576, 3552	28	16	388	3.464285714285714	0.9890023184177948	0.8417879801518121	0.8417879801518121
BIOCARTA	h_LairPathway:Cells and Molecules involved in local acute inflammatory response	8	1.0810810810810811	9.13232e-06	3569, 7124, 3576, 3552, 3676, 3688, 3689, 718	84	17	1623	9.092436974789916	0.001368916134895537	0.0013698477015636878	0.0013333184295219894
BIOCARTA	h_inflamPathway:Cytokines and Inflammatory Response	9	1.2162162162162162	5.95269e-05	1437, 7043, 3569, 1435, 3589, 7124, 3576, 3552, 7042	84	29	1623	5.996305418719212	0.008889547592535019	0.004464514793355702	0.004345461065532883
BIOCARTA	h_erythPathway:Erythrocyte Differentiation Pathway	6	0.8108108108108109	0.000621214	1437, 7043, 3569, 3589, 3552, 7042	84	15	1623	7.728571428571428	0.08899872900196126	0.03106067719767524	0.030232392472403898
BIOCARTA	h_eicosanoidPathway:Eicosanoid Metabolism	6	0.8108108108108109	0.00410011	10800, 9536, 5740, 5742, 5743, 5733	84	22	1623	5.269480519480519	0.46005138103662746	0.12075463751350787	0.11753451384648102
BIOCARTA	h_lymPathway:Adhesion and Diapedesis of Lymphocytes	5	0.6756756756756757	0.00429815	3576, 3552, 3676, 3688, 3689	84	14	1623	6.900510204081633	0.47592049919394397	0.12075463751350787	0.11753451384648102
BIOCARTA	h_il1rPathway:Signal transduction through IL1R	7	0.945945945945946	0.00542991	7043, 3569, 3557, 7124, 3553, 3552, 7042	84	33	1623	4.098484848484848	0.5581152582022437	0.12075463751350787	0.11753451384648102
BIOCARTA	h_stemPathway:Regulation of hematopoiesis by cytokines	5	0.6756756756756757	0.00563522	1437, 3569, 1435, 3589, 3576	84	15	1623	6.44047619047619	0.5715893680426474	0.12075463751350787	0.11753451384648102
BIOCARTA	h_g1Pathway:Cell Cycle: G1/S Check Point	6	0.8108108108108109	0.0160713	595, 7043, 993, 983, 1869, 7042	84	30	1623	3.864285714285714	0.9119875419625627	0.30133691438164567	0.29330126333146844
BIOCARTA	h_granulocytesPathway:Adhesion and Diapedesis of Granulocytes	4	0.5405405405405406	0.0375786	7124, 3576, 3552, 3689	84	15	1623	5.152380952380952	0.9968026428199128	0.6263098842704801	0.6096082873566006
BIOCARTA	h_mspPathway:Msp/Ron Receptor Signaling Pathway	3	0.40540540540540543	0.0458938	1435, 7124, 3553	84	7	1623	8.28061224489796	0.99913002079141	0.688406742252907	0.6700492291261628
BIOCARTA	H_cdc25Pathway:cdc25 and chk1 Regulatory Pathway in response to DNA damage	3	0.40540540540540543	0.0736304	993, 983, 995	84	9	1623	6.44047619047619	0.999989585303984	0.9203795743128765	0.8958361189978665
BIOCARTA	h_lymphocytePathway:Adhesion Molecules on Lymphocyte	3	0.40540540540540543	0.0736304	3676, 3688, 3689	84	9	1623	6.44047619047619	0.999989585303984	0.9203795743128765	0.8958361189978665
BIOCARTA	h_cytokinePathway:Cytokine Network	4	0.5405405405405406	0.0985604	3569, 7124, 3576, 3552	84	22	1623	3.5129870129870127	0.9999998260226737	1.0	0.9798657718120806
GOTERM_BP_DIRECT	GO:0051301~cell division	40	5.405405405405405	6.94721e-10	11065, 4751, 259266, 220134, 1063, 22974, 890, 1778, 595, 54892, 332, 221150, 151648, 10615, 993, 55143, 57405, 147841, 995, 699, 5218, 3832, 3833, 11004, 64151, 9212, 4085, 3070, 11130, 23331, 23310, 9055, 10403, 983, 387103, 10783, 83540, 54821, 146909, 113130	645	385	19357	3.1180106714990434	2.3071659743800765E-6	1.6610347294906948E-6	1.6415284499212466E-6
GOTERM_BP_DIRECT	GO:0000070~mitotic sister chromatid segregation	13	1.7567567567567568	1.00032e-09	4085, 9700, 4751, 11130, 64105, 10403, 54892, 151648, 10615, 55143, 3832, 146909, 3833	645	36	19357	10.837252368647718	3.322064003108416E-6	1.6610347294906948E-6	1.6415284499212466E-6
GOTERM_BP_DIRECT	GO:0030198~extracellular matrix organization	26	3.5135135135135136	2.41153e-09	6692, 50509, 7124, 2294, 255631, 1278, 1310, 3676, 3655, 3690, 11095, 4321, 11174, 1294, 59350, 1305, 1300, 9507, 4314, 140766, 3687, 3688, 4316, 3689, 4318, 4319	645	184	19357	4.240663970340411	8.008665994818642E-6	2.6695659739113396E-6	2.6382160573252083E-6
GOTERM_BP_DIRECT	GO:0007059~chromosome segregation	17	2.2972972972972974	4.73638e-09	7153, 4751, 9787, 220134, 1063, 55355, 10403, 151648, 332, 10615, 221150, 57405, 387103, 147841, 10783, 51776, 83540	645	78	19357	6.540826873385013	1.572938604788021E-5	3.6503690170694232E-6	3.6075010882330157E-6
GOTERM_BP_DIRECT	GO:0006954~inflammatory response	40	5.405405405405405	5.49589e-09	7124, 8876, 6279, 5004, 51083, 23646, 1436, 2921, 1435, 1116, 2920, 135, 3557, 1234, 51561, 1893, 3576, 3553, 5733, 7857, 718, 6346, 4069, 3552, 23135, 8482, 6280, 26525, 6283, 6382, 3569, 2213, 27177, 56300, 2919, 5742, 6556, 5743, 56603, 3689	645	414	19357	2.899599295959255	1.825167853053422E-5	3.6503690170694232E-6	3.6075010882330157E-6
GOTERM_BP_DIRECT	GO:0007155~cell adhesion	47	6.351351351351352	1.25606e-08	9289, 2191, 7087, 5101, 9404, 2352, 390, 6091, 57823, 575, 214, 1310, 953, 9638, 3696, 977, 3676, 55966, 3655, 3897, 10457, 8641, 5097, 3690, 64881, 4684, 3695, 1294, 9076, 1291, 780, 23657, 56105, 56106, 1006, 55612, 26167, 83660, 3687, 4017, 3688, 50863, 3689, 5802, 10666, 928, 199731	645	554	19357	2.5460470713346206	4.1712996795673085E-5	6.952311079088247E-6	6.870666956208258E-6
GOTERM_BP_DIRECT	GO:0000278~mitotic cell cycle	22	2.9729729729729732	2.11191e-08	9212, 1909, 4751, 220134, 1063, 9088, 22974, 55872, 1778, 10403, 10733, 332, 221150, 55143, 387103, 56992, 11113, 7516, 113130, 3832, 146909, 4605	645	148	19357	4.461072700607584	7.01339463240469E-5	1.0019486438510805E-5	9.901823092801101E-6
GOTERM_BP_DIRECT	GO:0000086~G2/M transition of mitotic cell cycle	13	1.7567567567567568	2.98144e-07	5243, 9833, 9088, 890, 2305, 332, 993, 983, 995, 84446, 11113, 5218, 10763	645	57	19357	6.8445804433564525	9.89646964706381E-4	1.2376710512305666E-4	1.2231365221736584E-4
GOTERM_BP_DIRECT	GO:0007094~mitotic spindle assembly checkpoint	10	1.3513513513513513	6.67085e-07	9212, 10403, 4085, 332, 57405, 147841, 699, 11130, 83540, 1063	645	32	19357	9.378391472868216	0.0022129375974703214	2.461543359322602E-4	2.4326363460694912E-4
GOTERM_BP_DIRECT	GO:0007052~mitotic spindle organization	12	1.6216216216216217	2.3263e-06	1778, 9212, 10403, 3925, 332, 55143, 57405, 9787, 10783, 83540, 24137, 3832	645	57	19357	6.318074255405956	0.007695870196301469	7.725627234658394E-4	7.634901711577491E-4
GOTERM_BP_DIRECT	GO:0030593~neutrophil chemotaxis	13	1.7567567567567568	1.63585e-05	6346, 3672, 6279, 6280, 7042, 6283, 2921, 2920, 3929, 3576, 3553, 2919, 3689	645	82	19357	4.757818113064852	0.05287773282007735	0.004938785432997173	0.00488078704941184
GOTERM_BP_DIRECT	GO:0051781~positive regulation of cell division	10	1.3513513513513513	2.94835e-05	7043, 56034, 2247, 7424, 2069, 7039, 3553, 7423, 3552, 7042	645	49	19357	6.124663819015979	0.09327516364322375	0.008159567433858799	0.0080637459554124
GOTERM_BP_DIRECT	GO:0071222~cellular response to lipopolysaccharide	19	2.5675675675675675	4.78275e-05	8564, 7124, 3552, 19, 26525, 1437, 671, 2921, 2920, 3569, 27063, 2204, 1234, 3929, 27177, 56300, 3576, 3553, 2919	645	185	19357	3.0821956840561495	0.14686621300837777	0.011435156986258596	0.011300868783167935
GOTERM_BP_DIRECT	GO:0033627~cell adhesion mediated by integrin	9	1.2162162162162162	5.19655e-05	3690, 3672, 3695, 3696, 3687, 3676, 3655, 3688, 3689	645	41	19357	6.587748156551333	0.15851058323380984	0.011435156986258596	0.011300868783167935
GOTERM_BP_DIRECT	GO:0007165~signal transduction	69	9.324324324324325	5.29798e-05	8013, 6277, 9467, 2791, 65009, 79890, 3482, 1381, 6195, 3557, 2863, 2621, 114, 51561, 1893, 3553, 718, 10457, 7296, 9437, 1909, 26525, 29992, 683, 3925, 2557, 55258, 9308, 2919, 54769, 375790, 53358, 649, 10666, 55859, 9404, 7424, 9765, 54097, 1436, 57447, 575, 2566, 2247, 2565, 117289, 1234, 214, 3576, 1839, 5998, 1837, 4900, 92597, 6781, 9019, 9536, 6346, 4046, 7075, 3589, 3708, 2213, 128239, 9…	645	1259	19357	1.6447568206586993	0.16134063603408566	0.011435156986258596	0.011300868783167935
GOTERM_BP_DIRECT	GO:0008283~cell proliferation	19	2.5675675675675675	5.50926e-05	9212, 7296, 4176, 9536, 9833, 4288, 1909, 3084, 780, 55388, 1437, 1436, 993, 3589, 983, 444, 995, 699, 928	645	187	19357	3.0492310243336234	0.16720482208445608	0.011435156986258596	0.011300868783167935
GOTERM_BP_DIRECT	GO:0008608~attachment of spindle microtubules to kinetochore	6	0.8108108108108109	6.25822e-05	9212, 10403, 151648, 57405, 147841, 83540	645	14	19357	12.861794019933555	0.18766474034586278	0.011560224995130645	0.011424468062035164
GOTERM_BP_DIRECT	GO:0002437~inflammatory response to antigenic stimulus	7	0.945945945945946	6.2657e-05	10800, 3557, 27177, 56300, 4851, 10125, 26525	645	22	19357	9.548907681465822	0.18786652085830724	0.011560224995130645	0.011424468062035164
GOTERM_BP_DIRECT	GO:0045766~positive regulation of angiogenesis	17	2.2972972972972974	0.000120157	3690, 7424, 5740, 7423, 3552, 3099, 7075, 10800, 1116, 2247, 1893, 3576, 3553, 3696, 3687, 3688, 718	645	164	19357	3.1108810739270183	0.329052202769064	0.02060946573843727	0.020367439492186425
GOTERM_BP_DIRECT	GO:0070588~calcium ion transmembrane transport	14	1.891891891891892	0.000128752	1909, 59341, 491, 79054, 55799, 444, 2621, 775, 57685, 117531, 6546, 168507, 57419, 9629	645	116	19357	3.6219994653835874	0.34793588215669946	0.02060946573843727	0.020367439492186425
GOTERM_BP_DIRECT	GO:0043542~endothelial cell migration	8	1.0810810810810811	0.000130322	2191, 9404, 7857, 4017, 6280, 6283, 196740, 23129	645	35	19357	6.859623477297896	0.35132728748334763	0.02060946573843727	0.020367439492186425
GOTERM_BP_DIRECT	GO:0006508~proteolysis	30	4.054054054054054	0.000168375	2191, 9700, 64499, 59342, 1513, 2346, 51200, 56675, 4048, 79956, 155185, 718, 22846, 11095, 11098, 4321, 11174, 57595, 3075, 7052, 9507, 4314, 140766, 649, 5328, 4316, 4318, 64063, 4319, 10863	645	418	19357	2.153888950706576	0.42834573411420374	0.02541699181114795	0.025118508619147113
GOTERM_BP_DIRECT	GO:0030335~positive regulation of cell migration	22	2.9729729729729732	0.000192614	8482, 9076, 2294, 1437, 1436, 1435, 56034, 3553, 57214, 4851, 977, 3687, 1839, 3655, 3688, 5328, 4316, 10630, 10512, 10457, 4318, 4638	645	262	19357	2.519995265992071	0.4725672623849607	0.02781184001914246	0.027485233045114587
GOTERM_BP_DIRECT	GO:0070374~positive regulation of ERK1 and ERK2 cascade	20	2.7027027027027026	0.000209334	3690, 7124, 6346, 7423, 3552, 1880, 59341, 65009, 8482, 3084, 1436, 3624, 1116, 56034, 2247, 2621, 55532, 4851, 10125, 10457	645	226	19357	2.6558276737325923	0.5010614281494998	0.02896664660714417	0.028626478218803722
GOTERM_BP_DIRECT	GO:0006935~chemotaxis	14	1.891891891891892	0.000232516	154796, 6346, 4046, 10800, 2920, 2247, 643, 1234, 3576, 2919, 51554, 5337, 3897, 5328	645	123	19357	3.4158694145080983	0.5380388945394321	0.030887391691183683	0.030524667127511246
GOTERM_BP_DIRECT	GO:0042060~wound healing	12	1.6216216216216217	0.000260492	7043, 3690, 5055, 2247, 2069, 7039, 6279, 6556, 4217, 7042, 3084, 6382	645	93	19357	3.872368092023006	0.5790349426521044	0.03137216117439508	0.03100374374416279
GOTERM_BP_DIRECT	GO:0001934~positive regulation of protein phosphorylation	19	2.5675675675675675	0.000273316	92597, 9212, 3690, 7124, 7424, 7423, 8482, 595, 1436, 332, 55143, 2247, 2621, 3553, 128239, 10125, 718, 10457, 4318	645	212	19357	2.689651894105602	0.5965920835216705	0.03137216117439508	0.03100374374416279
GOTERM_BP_DIRECT	GO:0061844~antimicrobial humoral immune response mediated by antimicrobial peptide	13	1.7567567567567568	0.000273951	8343, 8344, 8347, 6346, 8346, 6280, 6283, 671, 2921, 2920, 3576, 2919, 8339	645	109	19357	3.5792760116634663	0.5974424924064893	0.03137216117439508	0.03100374374416279
GOTERM_BP_DIRECT	GO:0007160~cell-matrix adhesion	13	1.7567567567567568	0.000273951	3690, 50509, 3672, 3695, 1305, 55612, 3696, 3687, 3676, 3655, 3688, 3897, 3689	645	109	19357	3.5792760116634663	0.5974424924064893	0.03137216117439508	0.03100374374416279
GOTERM_BP_DIRECT	GO:0051256~mitotic spindle midzone assembly	5	0.6756756756756757	0.000332314	9212, 332, 55143, 24137, 9055	645	11	19357	13.641296687808316	0.668390839496378	0.036787160565828224	0.036355152356834765
GOTERM_BP_DIRECT	GO:0031622~positive regulation of fever generation	4	0.5405405405405406	0.000348622	7124, 3553, 5743, 5733	645	5	19357	24.008682170542635	0.6858789353191328	0.0373475790652335	0.03690898960918288
GOTERM_BP_DIRECT	GO:0000281~mitotic cytokinesis	10	1.3513513513513513	0.000360544	9212, 3925, 332, 55143, 55165, 9700, 54443, 11113, 24137, 51429	645	67	19357	4.479231748235566	0.698077078191973	0.037402921561160686	0.036963682193233774
GOTERM_BP_DIRECT	GO:0016477~cell migration	22	2.9729729729729732	0.000371664	9289, 3690, 22836, 399687, 3695, 390, 340719, 7042, 6382, 2239, 983, 357, 3696, 977, 6548, 2719, 3688, 55789, 3897, 3689, 10630, 4318	645	275	19357	2.4008682170542635	0.7090273027767616	0.037402921561160686	0.036963682193233774
GOTERM_BP_DIRECT	GO:0090267~positive regulation of mitotic cell cycle spindle assembly checkpoint	5	0.6756756756756757	0.000485386	9212, 10403, 4085, 332, 55143	645	12	19357	12.50452196382429	0.8005832150318586	0.04741079140882064	0.04685402511404677
GOTERM_BP_DIRECT	GO:0051384~response to glucocorticoid	9	1.2162162162162162	0.000563245	374, 3569, 2, 3557, 7477, 7124, 5730, 5743, 6382	645	57	19357	4.738555691554468	0.8460400389280198	0.053443877738187914	0.05281626219112699
GOTERM_BP_DIRECT	GO:0006096~glycolytic process	8	1.0810810810810811	0.000659532	7351, 8870, 2026, 3101, 29911, 3099, 84376, 5208	645	45	19357	5.33526270456503	0.8881983148906719	0.059238393090729834	0.05854272993790284
GOTERM_BP_DIRECT	GO:0006268~DNA unwinding involved in DNA replication	6	0.8108108108108109	0.000659988	4176, 64785, 8318, 9837, 5888, 51659	645	22	19357	8.18477801268499	0.8883676225413835	0.059238393090729834	0.05854272993790284
GOTERM_BP_DIRECT	GO:1900264~positive regulation of DNA-directed DNA polymerase activity	5	0.6756756756756757	0.00068273	64785, 5983, 9837, 79075, 51659	645	13	19357	11.542635658914728	0.8964934064840124	0.0596669899520484	0.05896629359308126
GOTERM_BP_DIRECT	GO:0007156~homophilic cell adhesion via plasma membrane adhesion molecules	16	2.1621621621621623	0.000729916	91156, 8641, 5097, 64881, 8832, 5101, 6091, 2196, 56105, 56106, 1006, 84665, 26167, 3688, 3897, 199731	645	174	19357	2.759618640292257	0.9115162968764297	0.06215517388026329	0.061425257655833815
GOTERM_BP_DIRECT	GO:0098609~cell-cell adhesion	17	2.2972972972972974	0.000753947	4040, 7087, 8876, 3672, 2196, 2294, 1305, 1006, 1310, 83660, 168507, 3687, 3676, 11135, 3655, 3689, 10630	645	193	19357	2.643442985098606	0.9183082988238831	0.06259646239695625	0.06186136392255658
GOTERM_BP_DIRECT	GO:0009410~response to xenobiotic stimulus	20	2.7027027027027026	0.000808811	4142, 5243, 7124, 7424, 7039, 1063, 7042, 51083, 595, 3624, 135, 983, 2026, 368, 6546, 5743, 4864, 5888, 8438, 10512	645	252	19357	2.3818137073951027	0.9319251673910861	0.06487255419514709	0.06411072654877227
GOTERM_BP_DIRECT	GO:0071310~cellular response to organic substance	6	0.8108108108108109	0.00082043	7078, 4176, 3553, 128239, 6855, 1959	645	23	19357	7.82891809908999	0.9345039588594776	0.06487255419514709	0.06411072654877227
GOTERM_BP_DIRECT	GO:0001666~response to hypoxia	15	2.027027027027027	0.000937467	7043, 7351, 7124, 7424, 1909, 7423, 3552, 3099, 7042, 212, 3708, 4017, 5328, 3778, 9915	645	160	19357	2.8135174418604647	0.9556120521332833	0.07240295483395676	0.07155269429841796
GOTERM_BP_DIRECT	GO:0010573~vascular endothelial growth factor production	4	0.5405405405405406	0.00116056	9289, 3569, 7124, 3553	645	7	19357	17.14905869324474	0.9788571940563445	0.08759584818476161	0.08656717065413659
GOTERM_BP_DIRECT	GO:0008285~negative regulation of cell proliferation	29	3.9189189189189193	0.00144666	9289, 7043, 8335, 7042, 1436, 135, 575, 2247, 2069, 3576, 3553, 83990, 10630, 3976, 10457, 9536, 11095, 3672, 3552, 3012, 780, 3624, 3569, 444, 55214, 2919, 4851, 5743, 928	645	456	19357	1.9085849313205494	0.9918343986742842	0.10676325408229591	0.10550948506416598
GOTERM_BP_DIRECT	GO:0006968~cellular defense response	8	1.0810810810810811	0.00178156	135, 51473, 1234, 3929, 9437, 4046, 4688, 3688	645	53	19357	4.529940032177856	0.9973197516790095	0.12797002536377597	0.1264672156711571
GOTERM_BP_DIRECT	GO:0038134~ERBB2-EGFR signaling pathway	4	0.5405405405405406	0.00181108	374, 2069, 7039, 1839	645	8	19357	15.005426356589146	0.9975704378546006	0.12797002536377597	0.1264672156711571
GOTERM_BP_DIRECT	GO:0035435~phosphate ion transmembrane transport	5	0.6756756756756757	0.00204408	7351, 219855, 11095, 6574, 57030	645	17	19357	8.826721386228911	0.9988810327481964	0.141425033674099	0.13976421575380696
GOTERM_BP_DIRECT	GO:0010628~positive regulation of gene expression	31	4.1891891891891895	0.00211014	22999, 7124, 6091, 3084, 1437, 1435, 55022, 2247, 654463, 2621, 3576, 3553, 3696, 3976, 3690, 3552, 3077, 3624, 3569, 983, 467, 27177, 56300, 4037, 4851, 6556, 128239, 3687, 56603, 1869, 57419	645	513	19357	1.8135213140517097	0.9991018581898037	0.14301588706354953	0.14133638703479964
GOTERM_BP_DIRECT	GO:0030574~collagen catabolic process	7	0.945945945945946	0.00220853	1513, 4321, 4314, 140766, 4316, 4318, 4319	645	41	19357	5.123804121762148	0.9993526599018137	0.1442490016259097	0.14255502057700561
GOTERM_BP_DIRECT	GO:0048146~positive regulation of fibroblast proliferation	8	1.0810810810810811	0.00221521	3690, 56034, 2621, 6277, 2069, 3976, 1869, 890	645	55	19357	4.365214940098661	0.999366885608148	0.1442490016259097	0.14255502057700561
GOTERM_BP_DIRECT	GO:0034113~heterotypic cell-cell adhesion	6	0.8108108108108109	0.00245608	3690, 3695, 3687, 3676, 3688, 3689	645	29	19357	6.209141940657578	0.9997160356831186	0.15685824788978048	0.15501619077815704
GOTERM_BP_DIRECT	GO:0007051~spindle organization	5	0.6756756756756757	0.0025596	9212, 10615, 259266, 3832, 79000	645	18	19357	8.336347975882859	0.9997988241740691	0.16038554375407693	0.15850206401712752
GOTERM_BP_DIRECT	GO:0019371~cyclooxygenase pathway	4	0.5405405405405406	0.0026497	5740, 5730, 5742, 5743	645	9	19357	13.338156761412575	0.9998509669514789	0.1629567331870617	0.16104305881359124
GOTERM_BP_DIRECT	GO:0006816~calcium ion transport	10	1.3513513513513513	0.00281179	10800, 55799, 3708, 1234, 57685, 775, 777, 59341, 491, 815	645	89	19357	3.3720059228290213	0.9999131313828188	0.16420566618208904	0.16227732502547912
GOTERM_BP_DIRECT	GO:0007566~embryo implantation	7	0.945945945945946	0.00283123	3690, 6781, 3553, 5743, 3976, 4318, 780	645	43	19357	4.885487650982513	0.9999185772045196	0.16420566618208904	0.16227732502547912
GOTERM_BP_DIRECT	GO:0030225~macrophage differentiation	6	0.8108108108108109	0.00286779	1437, 7351, 1436, 1435, 3976, 4318	645	30	19357	6.002170542635659	0.999927911145869	0.16420566618208904	0.16227732502547912
GOTERM_BP_DIRECT	GO:0010575~positive regulation of vascular endothelial growth factor production	6	0.8108108108108109	0.00286779	3569, 3553, 3552, 5743, 55959, 718	645	30	19357	6.002170542635659	0.999927911145869	0.16420566618208904	0.16227732502547912
GOTERM_BP_DIRECT	GO:0048661~positive regulation of smooth muscle cell proliferation	8	1.0810810810810811	0.00301312	8013, 3569, 3690, 2247, 7124, 2069, 5743, 1839	645	58	19357	4.139427960438385	0.9999555734233443	0.16960282807656885	0.1676111056149651
GOTERM_BP_DIRECT	GO:0001516~prostaglandin biosynthetic process	5	0.6756756756756757	0.00315775	9536, 5740, 5730, 5742, 5743	645	19	19357	7.897592819257445	0.999972559095635	0.17191612110881394	0.16989723260437437
GOTERM_BP_DIRECT	GO:0060252~positive regulation of glial cell proliferation	5	0.6756756756756757	0.00315775	3569, 7124, 7424, 3553, 1869	645	19	19357	7.897592819257445	0.999972559095635	0.17191612110881394	0.16989723260437437
GOTERM_BP_DIRECT	GO:0043065~positive regulation of apoptotic process	22	2.9729729729729732	0.00327036	22822, 7043, 7153, 9833, 7124, 130399, 3482, 51083, 23612, 7052, 3569, 27063, 597, 5743, 6548, 51776, 3655, 3688, 4217, 3778, 1869, 4318	645	327	19357	2.0190787758101605	0.999981143808033	0.17517533723992204	0.1731181742913051
GOTERM_BP_DIRECT	GO:0035987~endodermal cell differentiation	6	0.8108108108108109	0.00332714	3624, 3676, 1294, 3689, 1291, 4318	645	31	19357	5.808552138034509	0.9999843938154676	0.17538763392411133	0.1733279778798354
GOTERM_BP_DIRECT	GO:0019318~hexose metabolic process	4	0.5405405405405406	0.00369221	3101, 29911, 3099, 84376	645	10	19357	12.004341085271317	0.9999953772981469	0.19056303098429986	0.18832516341176517
GOTERM_BP_DIRECT	GO:0071404~cellular response to low-density lipoprotein particle stimulus	5	0.6756756756756757	0.00384454	19, 4864, 3688, 3689, 928	645	20	19357	7.502713178294573	0.9999972179686187	0.19056303098429986	0.18832516341176517
GOTERM_BP_DIRECT	GO:0050901~leukocyte tethering or rolling	5	0.6756756756756757	0.00384454	7124, 3695, 119, 3676, 3688	645	20	19357	7.502713178294573	0.9999972179686187	0.19056303098429986	0.18832516341176517
GOTERM_BP_DIRECT	GO:0043277~apoptotic cell clearance	5	0.6756756756756757	0.00384454	3690, 575, 2621, 84466, 7052	645	20	19357	7.502713178294573	0.9999972179686187	0.19056303098429986	0.18832516341176517
GOTERM_BP_DIRECT	GO:0007229~integrin-mediated signaling pathway	11	1.4864864864864866	0.00392197	3690, 55612, 3672, 3695, 3696, 3687, 3676, 3655, 3688, 8482, 3689	645	111	19357	2.974048467071723	0.9999978509554005	0.19154233211926935	0.18929296417206928
GOTERM_BP_DIRECT	GO:0022617~extracellular matrix disassembly	7	0.945945945945946	0.00399985	1513, 4321, 9507, 4314, 4316, 4318, 4319	645	46	19357	4.566868891135828	0.9999983424107997	0.19251462623040533	0.19025384019517924
GOTERM_BP_DIRECT	GO:0002040~sprouting angiogenesis	6	0.8108108108108109	0.00440064	7424, 7423, 4851, 401498, 4017, 196740	645	33	19357	5.456518675123326	0.9999995645000047	0.20548607338962166	0.20307295780329368
GOTERM_BP_DIRECT	GO:0097421~liver regeneration	6	0.8108108108108109	0.00440064	595, 7351, 3569, 7124, 9076, 55959	645	33	19357	5.456518675123326	0.9999995645000047	0.20548607338962166	0.20307295780329368
GOTERM_BP_DIRECT	GO:0006874~cellular calcium ion homeostasis	11	1.4864864864864866	0.00445498	2898, 6781, 1909, 6346, 6546, 59341, 490, 491, 79054, 57419, 79572	645	113	19357	2.9214104411058517	0.9999996367052026	0.20548607338962166	0.20307295780329368
GOTERM_BP_DIRECT	GO:0031589~cell-substrate adhesion	5	0.6756756756756757	0.00462579	3690, 2621, 2196, 3655, 3688	645	21	19357	7.145441122185307	0.9999997945152754	0.21044182048953422	0.20797050733112055
GOTERM_BP_DIRECT	GO:0006955~immune response	29	3.9189189189189193	0.00489083	909, 7124, 1880, 1437, 1118, 671, 1513, 2920, 2204, 3557, 1234, 3576, 3553, 3696, 911, 3976, 718, 10512, 3552, 3494, 8482, 26525, 643, 2213, 27177, 4851, 6556, 51554, 9966	645	497	19357	1.7511362750144277	0.9999999151433764	0.2172043808479937	0.2146536518949459
GOTERM_BP_DIRECT	GO:0007189~adenylate cyclase-activating G-protein coupled receptor signaling pathway	12	1.6216216216216217	0.00490525	84658, 9289, 112, 135, 575, 114, 2696, 221395, 19, 5733, 11069, 59350	645	133	19357	2.7077461094596957	0.9999999191292595	0.2172043808479937	0.2146536518949459
GOTERM_BP_DIRECT	GO:0007204~positive regulation of cytosolic calcium ion concentration	13	1.7567567567567568	0.0051729	4040, 6346, 1909, 59341, 6690, 10800, 114, 643, 775, 1234, 2696, 51554, 5733	645	153	19357	2.549941733799463	0.99999996690143	0.22604195852526573	0.2233874459138579
GOTERM_BP_DIRECT	GO:0042476~odontogenesis	6	0.8108108108108109	0.00570021	7043, 3624, 1435, 1278, 7042, 6382	645	35	19357	5.144717607973422	0.9999999943099173	0.24584911174933735	0.24296199480919156
GOTERM_BP_DIRECT	GO:0050714~positive regulation of protein secretion	7	0.945945945945946	0.00606911	7043, 27063, 135, 7424, 399687, 3552, 7042	645	50	19357	4.201519379844961	0.9999999983407855	0.2584039734466236	0.25536941910623867
GOTERM_BP_DIRECT	GO:0042148~strand invasion	3	0.40540540540540543	0.0063416	11144, 7516, 5888	645	4	19357	22.50813953488372	0.9999999993325285	0.2608647299751913	0.2578012778616615
GOTERM_BP_DIRECT	GO:1901970~positive regulation of mitotic sister chromatid separation	3	0.40540540540540543	0.0063416	9212, 332, 55143	645	4	19357	22.50813953488372	0.9999999993325285	0.2608647299751913	0.2578012778616615
GOTERM_BP_DIRECT	GO:0051983~regulation of chromosome segregation	4	0.5405405405405406	0.0064411	9212, 4288, 699, 11004	645	12	19357	10.003617571059431	0.9999999995213712	0.2608647299751913	0.2578012778616615
GOTERM_BP_DIRECT	GO:0048333~mesodermal cell differentiation	4	0.5405405405405406	0.0064411	3624, 3690, 23135, 3688	645	12	19357	10.003617571059431	0.9999999995213712	0.2608647299751913	0.2578012778616615
GOTERM_BP_DIRECT	GO:0031100~animal organ regeneration	6	0.8108108108108109	0.00724895	8013, 983, 2621, 4851, 3482, 890	645	37	19357	4.866624764299183	0.9999999999678764	0.2866483546805917	0.2832821138397175
GOTERM_BP_DIRECT	GO:0006468~protein phosphorylation	28	3.783783783783784	0.00726067	4751, 130399, 9088, 7042, 6195, 1437, 595, 10733, 332, 55143, 2621, 699, 84446, 5218, 815, 9212, 6482, 9833, 4145, 1909, 23012, 8482, 983, 128239, 10783, 51776, 4217, 4638	645	489	19357	1.7184128342924176	0.9999999999691119	0.2866483546805917	0.2832821138397175
GOTERM_BP_DIRECT	GO:0050768~negative regulation of neurogenesis	5	0.6756756756756757	0.00759085	3569, 7124, 3553, 4851, 84376	645	24	19357	6.252260981912145	0.9999999999897666	0.2866483546805917	0.2832821138397175
GOTERM_BP_DIRECT	GO:0035904~aorta development	5	0.6756756756756757	0.00759085	1909, 11174, 1959, 6091, 23129	645	24	19357	6.252260981912145	0.9999999999897666	0.2866483546805917	0.2832821138397175
GOTERM_BP_DIRECT	GO:0097150~neuronal stem cell population maintenance	5	0.6756756756756757	0.00759085	5396, 2177, 4851, 259266, 84376	645	24	19357	6.252260981912145	0.9999999999897666	0.2866483546805917	0.2832821138397175
GOTERM_BP_DIRECT	GO:0006260~DNA replication	11	1.4864864864864866	0.00759562	6241, 4176, 1763, 983, 64785, 23594, 5983, 4998, 79075, 51514, 51659	645	122	19357	2.70589655610624	0.9999999999899288	0.2866483546805917	0.2832821138397175
GOTERM_BP_DIRECT	GO:0036297~interstrand cross-link repair	6	0.8108108108108109	0.00812377	10635, 55215, 55247, 2177, 2187, 5888	645	38	19357	4.738555691554468	0.9999999999982809	0.3014219614461102	0.29788222748152177
GOTERM_BP_DIRECT	GO:0045741~positive regulation of epidermal growth factor-activated receptor activity	4	0.5405405405405406	0.00816862	374, 2069, 7039, 1839	645	13	19357	9.234108527131783	0.9999999999985206	0.3014219614461102	0.29788222748152177
GOTERM_BP_DIRECT	GO:0006909~phagocytosis	8	1.0810810810810811	0.00854509	7087, 135, 2621, 6556, 4688, 1130, 3688, 3689	645	70	19357	3.429811738648948	0.9999999999995807	0.3084590302237535	0.3048366567884248
GOTERM_BP_DIRECT	GO:0070098~chemokine-mediated signaling pathway	8	1.0810810810810811	0.00854509	2921, 2920, 1234, 643, 3576, 6346, 2919, 51554	645	70	19357	3.429811738648948	0.9999999999995807	0.3084590302237535	0.3048366567884248
GOTERM_BP_DIRECT	GO:0048286~lung alveolus development	6	0.8108108108108109	0.0100878	7043, 84525, 4321, 2294, 3976, 23657	645	40	19357	4.5016279069767435	0.9999999999999977	0.34172901967765096	0.3377159417591239
GOTERM_BP_DIRECT	GO:0032740~positive regulation of interleukin-17 production	5	0.6756756756756757	0.0101352	23180, 3569, 51561, 6346, 114836	645	26	19357	5.771317829457364	0.999999999999998	0.34172901967765096	0.3377159417591239
GOTERM_BP_DIRECT	GO:0045332~phospholipid translocation	5	0.6756756756756757	0.0101352	24, 79895, 5243, 5244, 19	645	26	19357	5.771317829457364	0.999999999999998	0.34172901967765096	0.3377159417591239
GOTERM_BP_DIRECT	GO:0043113~receptor clustering	5	0.6756756756756757	0.0101352	2898, 3695, 375790, 3676, 3689	645	26	19357	5.771317829457364	0.999999999999998	0.34172901967765096	0.3377159417591239
GOTERM_BP_DIRECT	GO:1903490~positive regulation of mitotic cytokinesis	3	0.40540540540540543	0.0103369	9212, 332, 55143	645	5	19357	18.006511627906974	0.999999999999999	0.34172901967765096	0.3377159417591239
GOTERM_BP_DIRECT	GO:1903934~positive regulation of DNA primase activity	3	0.40540540540540543	0.0103369	64785, 9837, 51659	645	5	19357	18.006511627906974	0.999999999999999	0.34172901967765096	0.3377159417591239
GOTERM_BP_DIRECT	GO:0038135~ERBB2-ERBB4 signaling pathway	3	0.40540540540540543	0.0103369	2069, 1839, 3084	645	5	19357	18.006511627906974	0.999999999999999	0.34172901967765096	0.3377159417591239
GOTERM_BP_DIRECT	GO:0045187~regulation of circadian sleep/wake cycle, sleep	3	0.40540540540540543	0.0103369	1437, 5730, 8863	645	5	19357	18.006511627906974	0.999999999999999	0.34172901967765096	0.3377159417591239
GOTERM_BP_DIRECT	GO:0006811~ion transport	11	1.4864864864864866	0.0104909	84679, 284129, 6574, 3782, 26872, 6546, 6548, 3077, 6558, 57419, 57030	645	128	19357	2.5790576550387594	0.9999999999999993	0.34172901967765096	0.3377159417591239
GOTERM_BP_DIRECT	GO:0010951~negative regulation of endopeptidase activity	7	0.945945945945946	0.0104957	327657, 2, 7078, 5275, 5055, 8710, 6318	645	56	19357	3.751356589147287	0.9999999999999994	0.34172901967765096	0.3377159417591239
GOTERM_BP_DIRECT	GO:0051897~positive regulation of protein kinase B signaling	11	1.4864864864864866	0.0110453	374, 1116, 2247, 2621, 7124, 114882, 7039, 7423, 1839, 3688, 3084	645	129	19357	2.559064960038459	0.9999999999999999	0.3561309854837297	0.3519487787887988
GOTERM_BP_DIRECT	GO:0050830~defense response to Gram-positive bacterium	11	1.4864864864864866	0.0116217	8343, 8344, 3569, 8347, 7124, 3929, 3553, 4069, 8346, 8339, 54	645	130	19357	2.5393798449612404	1.0	0.3711118561457157	0.36675372233370634
GOTERM_BP_DIRECT	GO:0030199~collagen fibril organization	8	1.0810810810810811	0.0122854	1305, 50509, 255631, 1278, 4017, 140766, 649, 7042	645	75	19357	3.2011576227390184	1.0	0.3803528642832495	0.37588620914713183
GOTERM_BP_DIRECT	GO:0042308~negative regulation of protein import into nucleus	4	0.5405405405405406	0.0123692	55612, 9478, 11142, 29969	645	15	19357	8.002894056847545	1.0	0.3803528642832495	0.37588620914713183
GOTERM_BP_DIRECT	GO:0051382~kinetochore assembly	4	0.5405405405405406	0.0123692	387103, 9787, 64105, 1063	645	15	19357	8.002894056847545	1.0	0.3803528642832495	0.37588620914713183
GOTERM_BP_DIRECT	GO:0050930~induction of positive chemotaxis	4	0.5405405405405406	0.0123692	7424, 3576, 7423, 7857	645	15	19357	8.002894056847545	1.0	0.3803528642832495	0.37588620914713183
GOTERM_BP_DIRECT	GO:0071805~potassium ion transmembrane transport	11	1.4864864864864866	0.0128423	3749, 84679, 57657, 126755, 93107, 3782, 6548, 3778, 56659, 57419, 57030	645	132	19357	2.5009043927648578	1.0	0.38380325109141217	0.3792960765076829
GOTERM_BP_DIRECT	GO:0051321~meiotic cell cycle	8	1.0810810810810811	0.0131557	10635, 9156, 4751, 11144, 7516, 5888, 8438, 9088	645	76	19357	3.159037127702978	1.0	0.38380325109141217	0.3792960765076829
GOTERM_BP_DIRECT	GO:0006270~DNA replication initiation	5	0.6756756756756757	0.0131748	55388, 4176, 23594, 8318, 4998	645	28	19357	5.359080841638981	1.0	0.38380325109141217	0.3792960765076829
GOTERM_BP_DIRECT	GO:0010971~positive regulation of G2/M transition of mitotic cell cycle	5	0.6756756756756757	0.0131748	595, 993, 983, 995, 51514	645	28	19357	5.359080841638981	1.0	0.38380325109141217	0.3792960765076829
GOTERM_BP_DIRECT	GO:0007214~gamma-aminobutyric acid signaling pathway	5	0.6756756756756757	0.0131748	165829, 2557, 2566, 2565, 6558	645	28	19357	5.359080841638981	1.0	0.38380325109141217	0.3792960765076829
GOTERM_BP_DIRECT	GO:0002227~innate immune response in mucosa	5	0.6756756756756757	0.0131748	8343, 8344, 8347, 8346, 8339	645	28	19357	5.359080841638981	1.0	0.38380325109141217	0.3792960765076829
GOTERM_BP_DIRECT	GO:0043406~positive regulation of MAP kinase activity	8	1.0810810810810811	0.0140694	56034, 2247, 7124, 7039, 3553, 6091, 10125, 6283	645	77	19357	3.1180106714990434	1.0	0.4062993359751504	0.4015279797261197
GOTERM_BP_DIRECT	GO:0008284~positive regulation of cell proliferation	29	3.9189189189189193	0.0144167	7043, 7424, 7423, 7042, 3084, 1437, 374, 2305, 1436, 332, 1435, 2247, 56034, 2069, 3553, 1839, 3976, 6285, 4142, 4145, 7039, 9055, 683, 3569, 3589, 467, 4851, 3687, 3688	645	541	19357	1.608714840447635	1.0	0.40946560140277405	0.40465706227157616
GOTERM_BP_DIRECT	GO:0019731~antibacterial humoral response	7	0.945945945945946	0.014487	8343, 671, 8344, 8347, 8346, 8339, 3494	645	60	19357	3.501266149870801	1.0	0.40946560140277405	0.40465706227157616
GOTERM_BP_DIRECT	GO:0003407~neural retina development	4	0.5405405405405406	0.0148532	490, 491, 7042, 57030	645	16	19357	7.502713178294573	1.0	0.40946560140277405	0.40465706227157616
GOTERM_BP_DIRECT	GO:0033630~positive regulation of cell adhesion mediated by integrin	4	0.5405405405405406	0.0148532	3690, 55612, 3976, 7042	645	16	19357	7.502713178294573	1.0	0.40946560140277405	0.40465706227157616
GOTERM_BP_DIRECT	GO:0002052~positive regulation of neuroblast proliferation	5	0.6756756756756757	0.0148898	2247, 7424, 4851, 259266, 3688	645	29	19357	5.174284950547982	1.0	0.40946560140277405	0.40465706227157616
GOTERM_BP_DIRECT	GO:0006898~receptor-mediated endocytosis	8	1.0810810810810811	0.0150276	2213, 8029, 4037, 23431, 3689, 3482, 51429, 6382	645	78	19357	3.0780361757105945	1.0	0.40946560140277405	0.40465706227157616
GOTERM_BP_DIRECT	GO:0031536~positive regulation of exit from mitosis	3	0.40540540540540543	0.0151654	332, 11065, 113130	645	6	19357	15.005426356589147	1.0	0.40946560140277405	0.40465706227157616
GOTERM_BP_DIRECT	GO:2001199~negative regulation of dendritic cell differentiation	3	0.40540540540540543	0.0151654	55365, 2213, 28959	645	6	19357	15.005426356589147	1.0	0.40946560140277405	0.40465706227157616
GOTERM_BP_DIRECT	GO:0032729~positive regulation of interferon-gamma production	8	1.0810810810810811	0.0160313	7124, 51561, 3553, 6556, 56253, 10125, 10666, 114836	645	79	19357	3.039073692473751	1.0	0.4293542525294439	0.4243121520029013
GOTERM_BP_DIRECT	GO:0045840~positive regulation of mitotic nuclear division	5	0.6756756756756757	0.0167394	7124, 2069, 7039, 3553, 3552	645	30	19357	5.0018087855297155	1.0	0.4436649384823063	0.43845478111982217
GOTERM_BP_DIRECT	GO:0045860~positive regulation of protein kinase activity	7	0.945945945945946	0.0168328	1435, 2621, 7124, 7424, 2069, 4217, 51429	645	62	19357	3.3883220805201297	1.0	0.4436649384823063	0.43845478111982217
GOTERM_BP_DIRECT	GO:0072089~stem cell proliferation	6	0.8108108108108109	0.0178723	5396, 7477, 2247, 5243, 5017, 10763	645	46	19357	3.914459049544995	1.0	0.4673546029338221	0.46186624716314484
GOTERM_BP_DIRECT	GO:0006952~defense response	8	1.0810810810810811	0.0181796	10800, 3624, 2920, 79400, 8832, 962, 2213, 9308	645	81	19357	2.964034835869461	1.0	0.47167560564175326	0.46613650638850773
GOTERM_BP_DIRECT	GO:0046718~viral entry into host cell	9	1.2162162162162162	0.0183876	3690, 983, 2621, 1234, 4684, 3695, 4864, 3688, 9076	645	100	19357	2.7009767441860464	1.0	0.4733742385235528	0.4678151914586872
GOTERM_BP_DIRECT	GO:0035633~maintenance of permeability of blood-brain barrier	5	0.6756756756756757	0.0187264	3569, 5743, 3688, 6558, 9076	645	31	19357	4.840460115028757	1.0	0.47838635417004305	0.47276844757184017
GOTERM_BP_DIRECT	GO:0030324~lung development	8	1.0810810810810811	0.0205225	3290, 1116, 7477, 2247, 4851, 2719, 2294, 10630	645	83	19357	2.892612309703932	1.0	0.5106844048523527	0.5046872076860648
GOTERM_BP_DIRECT	GO:0071354~cellular response to interleukin-6	4	0.5405405405405406	0.0206058	2204, 55022, 5740, 10402	645	18	19357	6.669078380706288	1.0	0.5106844048523527	0.5046872076860648
GOTERM_BP_DIRECT	GO:0007250~activation of NF-kappaB-inducing kinase activity	4	0.5405405405405406	0.0206058	1116, 4142, 29775, 9966	645	18	19357	6.669078380706288	1.0	0.5106844048523527	0.5046872076860648
GOTERM_BP_DIRECT	GO:0060749~mammary gland alveolus development	4	0.5405405405405406	0.0206058	374, 595, 7039, 780	645	18	19357	6.669078380706288	1.0	0.5106844048523527	0.5046872076860648
GOTERM_BP_DIRECT	GO:0072574~hepatocyte proliferation	3	0.40540540540540543	0.0207673	3569, 7039, 6195	645	7	19357	12.861794019933555	1.0	0.5108762195009298	0.5048767697687598
GOTERM_BP_DIRECT	GO:0001819~positive regulation of cytokine production	7	0.945945945945946	0.0222825	79400, 7124, 2069, 3553, 3552, 6556, 56253	645	66	19357	3.1829692271552736	1.0	0.5401462031737004	0.5338030228292939
GOTERM_BP_DIRECT	GO:0000082~G1/S transition of mitotic cell cycle	7	0.945945945945946	0.0222825	595, 993, 586, 128239, 3688, 815, 1869	645	66	19357	3.1829692271552736	1.0	0.5401462031737004	0.5338030228292939
GOTERM_BP_DIRECT	GO:1902476~chloride transmembrane transport	9	1.2162162162162162	0.0227151	9498, 6509, 2557, 2566, 2565, 6558, 51449, 9629, 57030	645	104	19357	2.597093023255814	1.0	0.5466442587527024	0.5402247688125171
GOTERM_BP_DIRECT	GO:0003094~glomerular filtration	4	0.5405405405405406	0.0238773	1909, 221395, 3494, 55959	645	19	19357	6.318074255405956	1.0	0.5704774481185357	0.5637780742923921
GOTERM_BP_DIRECT	GO:0001818~negative regulation of cytokine production	5	0.6756756756756757	0.0255363	57447, 2213, 6556, 490, 10457	645	34	19357	4.413360693114456	1.0	0.6057585140888013	0.598644818801399
GOTERM_BP_DIRECT	GO:0007173~epidermal growth factor receptor signaling pathway	6	0.8108108108108109	0.0267809	374, 2069, 7039, 55532, 53358, 1839	645	51	19357	3.5306885544915643	1.0	0.6290409495186444	0.6216538380970162
GOTERM_BP_DIRECT	GO:1902425~positive regulation of attachment of mitotic spindle microtubules to kinetochore	3	0.40540540540540543	0.0270861	9212, 332, 55143	645	8	19357	11.25406976744186	1.0	0.6290409495186444	0.6216538380970162
GOTERM_BP_DIRECT	GO:1905821~positive regulation of chromosome condensation	3	0.40540540540540543	0.0270861	54892, 23310, 64151	645	8	19357	11.25406976744186	1.0	0.6290409495186444	0.6216538380970162
GOTERM_BP_DIRECT	GO:0050729~positive regulation of inflammatory response	9	1.2162162162162162	0.0277144	7124, 51561, 6346, 3553, 6279, 59341, 55450, 6280, 6283	645	108	19357	2.5009043927648578	1.0	0.6391624531196205	0.6316564803187579
GOTERM_BP_DIRECT	GO:0045765~regulation of angiogenesis	5	0.6756756756756757	0.0280958	3569, 22846, 2247, 10457, 23129	645	35	19357	4.287264673311185	1.0	0.643491700249012	0.6359348871476235
GOTERM_BP_DIRECT	GO:0007018~microtubule-based movement	8	1.0810810810810811	0.0287943	1778, 56992, 8701, 24137, 3832, 146909, 3833, 11004	645	89	19357	2.6976047382632173	1.0	0.6517183990171738	0.6440649760838194
GOTERM_BP_DIRECT	GO:0010718~positive regulation of epithelial to mesenchymal transition	6	0.8108108108108109	0.0288475	7043, 3569, 3553, 4017, 10630, 7042	645	52	19357	3.4627906976744183	1.0	0.6517183990171738	0.6440649760838194
GOTERM_BP_DIRECT	GO:0007049~cell cycle	20	2.7027027027027026	0.030302	3070, 22846, 4176, 4288, 23331, 6195, 55355, 332, 993, 147841, 995, 55215, 220042, 1870, 8318, 51776, 54821, 83540, 113130, 3832	645	357	19357	1.6812802640436018	1.0	0.6799524021748874	0.6719674146154714
GOTERM_BP_DIRECT	GO:0007095~mitotic G2 DNA damage checkpoint	5	0.6756756756756757	0.0308026	8870, 983, 84446, 63967, 51514	645	36	19357	4.1681739879414295	1.0	0.686545926009214	0.6784835077272631
GOTERM_BP_DIRECT	GO:0055007~cardiac muscle cell differentiation	4	0.5405405405405406	0.0312102	6548, 23135, 3688, 3084	645	21	19357	5.716352897748246	1.0	0.690994160547128	0.6828795046418772
GOTERM_BP_DIRECT	GO:0031640~killing of cells of other organism	7	0.945945945945946	0.0325003	2921, 2920, 3576, 6346, 4069, 2919, 6283	645	72	19357	2.917721791559001	1.0	0.7147923512271119	0.7063982224412471
GOTERM_BP_DIRECT	GO:0035725~sodium ion transmembrane transport	9	1.2162162162162162	0.0334282	9498, 57657, 64078, 357, 6574, 6546, 6558, 57419, 57030	645	112	19357	2.4115863787375416	1.0	0.7252530905039268	0.7167361165413695
GOTERM_BP_DIRECT	GO:2001240~negative regulation of extrinsic apoptotic signaling pathway in absence of ligand	5	0.6756756756756757	0.0336576	1437, 7124, 3553, 3552, 3084	645	37	19357	4.055520636915985	1.0	0.7252530905039268	0.7167361165413695
GOTERM_BP_DIRECT	GO:0030307~positive regulation of cell growth	8	1.0810810810810811	0.0336716	6279, 6548, 1839, 6280, 7042, 6195, 2182, 3084	645	92	19357	2.60963936636333	1.0	0.7252530905039268	0.7167361165413695
GOTERM_BP_DIRECT	GO:0010888~negative regulation of lipid storage	3	0.40540540540540543	0.0340679	3569, 3690, 7124	645	9	19357	10.003617571059431	1.0	0.7252530905039268	0.7167361165413695
GOTERM_BP_DIRECT	GO:0044320~cellular response to leptin stimulus	3	0.40540540540540543	0.0340679	8013, 55022, 890	645	9	19357	10.003617571059431	1.0	0.7252530905039268	0.7167361165413695
GOTERM_BP_DIRECT	GO:0001501~skeletal system development	10	1.3513513513513513	0.0351607	1305, 1300, 1278, 1310, 9061, 9507, 7227, 649, 7042, 4318	645	134	19357	2.239615874117783	1.0	0.7366480247951981	0.7279972349827883
GOTERM_BP_DIRECT	GO:2000377~regulation of reactive oxygen species metabolic process	4	0.5405405405405406	0.0352686	2305, 8870, 55022, 7124	645	22	19357	5.456518675123327	1.0	0.7366480247951981	0.7279972349827883
GOTERM_BP_DIRECT	GO:0070542~response to fatty acid	4	0.5405405405405406	0.0352686	7351, 2696, 5743, 6319	645	22	19357	5.456518675123327	1.0	0.7366480247951981	0.7279972349827883
GOTERM_BP_DIRECT	GO:0032147~activation of protein kinase activity	5	0.6756756756756757	0.0366615	3690, 6556, 63967, 7042, 22974	645	38	19357	3.9487964096287227	1.0	0.7609559423064894	0.752019693661517
GOTERM_BP_DIRECT	GO:0032024~positive regulation of insulin secretion	6	0.8108108108108109	0.0381055	3708, 2696, 11069, 51768, 5208, 2182	645	56	19357	3.2154485049833887	1.0	0.7860156336290404	0.7767850977327645
GOTERM_BP_DIRECT	GO:0007035~vacuolar acidification	4	0.5405405405405406	0.0395848	533, 245972, 6556, 10159	645	23	19357	5.21927873272666	1.0	0.7870561719972036	0.7778134165898289
GOTERM_BP_DIRECT	GO:0045672~positive regulation of osteoclast differentiation	4	0.5405405405405406	0.0395848	1435, 7124, 51561, 128506	645	23	19357	5.21927873272666	1.0	0.7870561719972036	0.7778134165898289
GOTERM_BP_DIRECT	GO:0046579~positive regulation of Ras protein signal transduction	4	0.5405405405405406	0.0395848	1435, 4851, 10125, 3084	645	23	19357	5.21927873272666	1.0	0.7870561719972036	0.7778134165898289
GOTERM_BP_DIRECT	GO:0007088~regulation of mitotic nuclear division	4	0.5405405405405406	0.0395848	995, 4288, 4751, 9088	645	23	19357	5.21927873272666	1.0	0.7870561719972036	0.7778134165898289
GOTERM_BP_DIRECT	GO:0098719~sodium ion import across plasma membrane	4	0.5405405405405406	0.0395848	84679, 6546, 6548, 6558	645	23	19357	5.21927873272666	1.0	0.7870561719972036	0.7778134165898289
GOTERM_BP_DIRECT	GO:0071356~cellular response to tumor necrosis factor	10	1.3513513513513513	0.0396346	1513, 27063, 1116, 2204, 55022, 3576, 6346, 9076, 4217, 128506	645	137	19357	2.190573190742941	1.0	0.7870561719972036	0.7778134165898289
GOTERM_BP_DIRECT	GO:0006953~acute-phase response	5	0.6756756756756757	0.0398149	3569, 2, 3557, 3929, 5004	645	39	19357	3.847545219638243	1.0	0.7870561719972036	0.7778134165898289
GOTERM_BP_DIRECT	GO:1905820~positive regulation of chromosome separation	3	0.40540540540540543	0.0416618	54892, 23310, 64151	645	10	19357	9.003255813953487	1.0	0.7997623871496183	0.7903704169301558
GOTERM_BP_DIRECT	GO:0014909~smooth muscle cell migration	3	0.40540540540540543	0.0416618	3690, 5328, 780	645	10	19357	9.003255813953487	1.0	0.7997623871496183	0.7903704169301558
GOTERM_BP_DIRECT	GO:0002544~chronic inflammatory response	3	0.40540540540540543	0.0416618	8876, 6279, 6280	645	10	19357	9.003255813953487	1.0	0.7997623871496183	0.7903704169301558
GOTERM_BP_DIRECT	GO:0071421~manganese ion transmembrane transport	3	0.40540540540540543	0.0416618	23516, 55532, 6556	645	10	19357	9.003255813953487	1.0	0.7997623871496183	0.7903704169301558
GOTERM_BP_DIRECT	GO:0061626~pharyngeal arch artery morphogenesis	3	0.40540540540540543	0.0416618	1909, 221395, 7042	645	10	19357	9.003255813953487	1.0	0.7997623871496183	0.7903704169301558
GOTERM_BP_DIRECT	GO:0030073~insulin secretion	5	0.6756756756756757	0.043118	3557, 130399, 11069, 54097, 51083	645	40	19357	3.7513565891472864	1.0	0.8088392081864346	0.7993406447659976
GOTERM_BP_DIRECT	GO:0002931~response to ischemia	6	0.8108108108108109	0.0433417	1436, 1435, 3099, 4217, 815, 10105	645	58	19357	3.104570970328789	1.0	0.8088392081864346	0.7993406447659976
GOTERM_BP_DIRECT	GO:0001822~kidney development	9	1.2162162162162162	0.0434198	3070, 80114, 11174, 5017, 1063, 56603, 7042, 55959, 23129	645	118	19357	2.288963342530548	1.0	0.8088392081864346	0.7993406447659976
GOTERM_BP_DIRECT	GO:0046835~carbohydrate phosphorylation	4	0.5405405405405406	0.0441554	5210, 3101, 3099, 5208	645	24	19357	5.0018087855297155	1.0	0.8088392081864346	0.7993406447659976
GOTERM_BP_DIRECT	GO:0006883~cellular sodium ion homeostasis	4	0.5405405405405406	0.0441554	3552, 6546, 6548, 6558	645	24	19357	5.0018087855297155	1.0	0.8088392081864346	0.7993406447659976
GOTERM_BP_DIRECT	GO:0048168~regulation of neuronal synaptic plasticity	4	0.5405405405405406	0.0441554	6285, 6855, 1959, 815	645	24	19357	5.0018087855297155	1.0	0.8088392081864346	0.7993406447659976
GOTERM_BP_DIRECT	GO:1903779~regulation of cardiac conduction	4	0.5405405405405406	0.0441554	3708, 6546, 490, 491	645	24	19357	5.0018087855297155	1.0	0.8088392081864346	0.7993406447659976
GOTERM_BP_DIRECT	GO:0046928~regulation of neurotransmitter secretion	4	0.5405405405405406	0.0441554	22999, 91683, 26509, 815	645	24	19357	5.0018087855297155	1.0	0.8088392081864346	0.7993406447659976
GOTERM_BP_DIRECT	GO:0007267~cell-cell signaling	14	1.891891891891892	0.0443266	9289, 5097, 9019, 6280, 374, 3624, 135, 1234, 56300, 2069, 3553, 11165, 3689, 10457	645	230	19357	1.826747556454331	1.0	0.8088392081864346	0.7993406447659976
GOTERM_BP_DIRECT	GO:0046330~positive regulation of JNK cascade	8	1.0810810810810811	0.0450043	7477, 7124, 2213, 3553, 3552, 59341, 4217, 10125	645	98	19357	2.4498655276063914	1.0	0.8167171857314045	0.8071261076695182
GOTERM_BP_DIRECT	GO:0032720~negative regulation of tumor necrosis factor production	7	0.945945945945946	0.0453582	671, 2841, 2621, 3929, 5004, 10457, 54	645	78	19357	2.6932816537467703	1.0	0.8186654409816051	0.8090514836801046
GOTERM_BP_DIRECT	GO:0090307~mitotic spindle assembly	5	0.6756756756756757	0.0465705	4751, 3832, 3833, 22974, 4605	645	41	19357	3.6598600869729627	1.0	0.8360032727542231	0.8261857094788799
GOTERM_BP_DIRECT	GO:0001933~negative regulation of protein phosphorylation	7	0.945945945945946	0.0477686	55872, 4040, 10217, 4142, 55022, 5783, 199731	645	79	19357	2.659189480914532	1.0	0.8372952269004248	0.8274624916251714
GOTERM_BP_DIRECT	GO:0002244~hematopoietic progenitor cell differentiation	7	0.945945945945946	0.0477686	7153, 1436, 3624, 54443, 497189, 157570, 375616	645	79	19357	2.659189480914532	1.0	0.8372952269004248	0.8274624916251714
GOTERM_BP_DIRECT	GO:0032496~response to lipopolysaccharide	10	1.3513513513513513	0.0479208	1435, 3929, 3553, 6279, 4851, 6556, 5743, 9076, 6280, 54	645	142	19357	2.113440331913964	1.0	0.8372952269004248	0.8274624916251714
GOTERM_BP_DIRECT	GO:0070509~calcium ion import	4	0.5405405405405406	0.0489762	775, 777, 6546, 59341	645	25	19357	4.801736434108527	1.0	0.8372952269004248	0.8274624916251714
GOTERM_BP_DIRECT	GO:0001935~endothelial cell proliferation	4	0.5405405405405406	0.0489762	79400, 2247, 4017, 196740	645	25	19357	4.801736434108527	1.0	0.8372952269004248	0.8274624916251714
GOTERM_BP_DIRECT	GO:0060976~coronary vasculature development	4	0.5405405405405406	0.0489762	11174, 7423, 2719, 23129	645	25	19357	4.801736434108527	1.0	0.8372952269004248	0.8274624916251714
GOTERM_BP_DIRECT	GO:0032308~positive regulation of prostaglandin secretion	3	0.40540540540540543	0.0498195	9536, 3553, 3552	645	11	19357	8.18477801268499	1.0	0.8372952269004248	0.8274624916251714
GOTERM_BP_DIRECT	GO:0000076~DNA replication checkpoint	3	0.40540540540540543	0.0498195	1763, 8318, 63967	645	11	19357	8.18477801268499	1.0	0.8372952269004248	0.8274624916251714
GOTERM_BP_DIRECT	GO:0099566~regulation of postsynaptic cytosolic calcium ion concentration	3	0.40540540540540543	0.0498195	3708, 6546, 491	645	11	19357	8.18477801268499	1.0	0.8372952269004248	0.8274624916251714
GOTERM_BP_DIRECT	GO:0043031~negative regulation of macrophage activation	3	0.40540540540540543	0.0498195	671, 2213, 221395	645	11	19357	8.18477801268499	1.0	0.8372952269004248	0.8274624916251714
GOTERM_BP_DIRECT	GO:0060379~cardiac muscle cell myoblast differentiation	3	0.40540540540540543	0.0498195	4851, 3688, 3084	645	11	19357	8.18477801268499	1.0	0.8372952269004248	0.8274624916251714
GOTERM_BP_DIRECT	GO:0030316~osteoclast differentiation	5	0.6756756756756757	0.0501722	1436, 1435, 7124, 1880, 2719	645	42	19357	3.5727205610926536	1.0	0.8372952269004248	0.8274624916251714
GOTERM_BP_DIRECT	GO:0031663~lipopolysaccharide-mediated signaling pathway	5	0.6756756756756757	0.0501722	671, 7124, 3929, 3553, 497189	645	42	19357	3.5727205610926536	1.0	0.8372952269004248	0.8274624916251714
GOTERM_BP_DIRECT	GO:0009409~response to cold	5	0.6756756756756757	0.0501722	7351, 1006, 376497, 490, 79054	645	42	19357	3.5727205610926536	1.0	0.8372952269004248	0.8274624916251714
GOTERM_BP_DIRECT	GO:0006959~humoral immune response	6	0.8108108108108109	0.0519674	683, 3569, 7124, 4851, 1880, 9308	645	61	19357	2.951887152115898	1.0	0.8629179287595754	0.8527842945465
GOTERM_BP_DIRECT	GO:0046427~positive regulation of JAK-STAT cascade	5	0.6756756756756757	0.0539224	3569, 7124, 51561, 4851, 815	645	43	19357	3.4896340364160805	1.0	0.8797780507697189	0.8694464205438776
GOTERM_BP_DIRECT	GO:0090303~positive regulation of wound healing	4	0.5405405405405406	0.0540424	1839, 3688, 9076, 4638	645	26	19357	4.617054263565891	1.0	0.8797780507697189	0.8694464205438776
GOTERM_BP_DIRECT	GO:0045954~positive regulation of natural killer cell mediated cytotoxicity	4	0.5405405405405406	0.0540424	56253, 10125, 10666, 114836	645	26	19357	4.617054263565891	1.0	0.8797780507697189	0.8694464205438776
GOTERM_BP_DIRECT	GO:0030101~natural killer cell activation	4	0.5405405405405406	0.0540424	57823, 9437, 10125, 50615	645	26	19357	4.617054263565891	1.0	0.8797780507697189	0.8694464205438776
GOTERM_BP_DIRECT	GO:0032956~regulation of actin cytoskeleton organization	7	0.945945945945946	0.0554674	683, 3690, 22836, 10391, 3552, 128239, 390	645	82	19357	2.561902060881074	1.0	0.8985711829667241	0.8880188565181537
GOTERM_BP_DIRECT	GO:0050918~positive chemotaxis	5	0.6756756756756757	0.0578202	2247, 7424, 7423, 7857, 10457	645	44	19357	3.410324171952079	1.0	0.9120307453649733	0.9013203572080224
GOTERM_BP_DIRECT	GO:0035249~synaptic transmission, glutamatergic	5	0.6756756756756757	0.0578202	6509, 2898, 1006, 135, 57030	645	44	19357	3.410324171952079	1.0	0.9120307453649733	0.9013203572080224
GOTERM_BP_DIRECT	GO:0007249~I-kappaB kinase/NF-kappaB signaling	6	0.8108108108108109	0.0582348	7124, 51495, 1909, 399687, 3553, 497189	645	63	19357	2.8581764488741235	1.0	0.9120307453649733	0.9013203572080224
GOTERM_BP_DIRECT	GO:0071372~cellular response to follicle-stimulating hormone stimulus	3	0.40540540540540543	0.0584952	3624, 1909, 4851	645	12	19357	7.502713178294574	1.0	0.9120307453649733	0.9013203572080224
GOTERM_BP_DIRECT	GO:0051315~attachment of mitotic spindle microtubules to kinetochore	3	0.40540540540540543	0.0584952	10403, 83540, 11004	645	12	19357	7.502713178294574	1.0	0.9120307453649733	0.9013203572080224
GOTERM_BP_DIRECT	GO:0044794~positive regulation by host of viral process	3	0.40540540540540543	0.0584952	1436, 5091, 3482	645	12	19357	7.502713178294574	1.0	0.9120307453649733	0.9013203572080224
GOTERM_BP_DIRECT	GO:0010936~negative regulation of macrophage cytokine production	3	0.40540540540540543	0.0584952	7043, 7042, 54	645	12	19357	7.502713178294574	1.0	0.9120307453649733	0.9013203572080224
GOTERM_BP_DIRECT	GO:0000727~double-strand break repair via break-induced replication	3	0.40540540540540543	0.0584952	4176, 8318, 51659	645	12	19357	7.502713178294574	1.0	0.9120307453649733	0.9013203572080224
GOTERM_BP_DIRECT	GO:0007417~central nervous system development	10	1.3513513513513513	0.0592849	6285, 135, 56034, 411, 7368, 124540, 3110, 53358, 10763, 9915	645	148	19357	2.0277603184579926	1.0	0.9200240852286002	0.9092198276784903
GOTERM_BP_DIRECT	GO:0007399~nervous system development	21	2.837837837837838	0.0601438	9289, 8641, 5097, 8110, 9079, 130399, 6091, 8482, 3084, 57447, 56105, 3624, 56106, 2247, 26167, 9638, 2919, 3897, 140767, 4900, 55859	645	412	19357	1.5296793858658837	1.0	0.9290118784555161	0.9181020731981342
GOTERM_BP_DIRECT	GO:0032967~positive regulation of collagen biosynthetic process	4	0.5405405405405406	0.0648897	7043, 3624, 8710, 55323	645	28	19357	4.287264673311185	1.0	0.9493178297423854	0.938169562545772
GOTERM_BP_DIRECT	GO:0001678~cellular glucose homeostasis	4	0.5405405405405406	0.0648897	3101, 29911, 3099, 84376	645	28	19357	4.287264673311185	1.0	0.9493178297423854	0.938169562545772
GOTERM_BP_DIRECT	GO:0045740~positive regulation of DNA replication	4	0.5405405405405406	0.0648897	4142, 1763, 983, 2069	645	28	19357	4.287264673311185	1.0	0.9493178297423854	0.938169562545772
GOTERM_BP_DIRECT	GO:0090362~positive regulation of platelet-derived growth factor production	2	0.2702702702702703	0.065434	8710, 5743	645	2	19357	30.01085271317829	1.0	0.9493178297423854	0.938169562545772
GOTERM_BP_DIRECT	GO:0070488~neutrophil aggregation	2	0.2702702702702703	0.065434	6279, 6280	645	2	19357	30.01085271317829	1.0	0.9493178297423854	0.938169562545772
GOTERM_BP_DIRECT	GO:0042704~uterine wall breakdown	2	0.2702702702702703	0.065434	7043, 7042	645	2	19357	30.01085271317829	1.0	0.9493178297423854	0.938169562545772
GOTERM_BP_DIRECT	GO:0032401~establishment of melanosome localization	2	0.2702702702702703	0.065434	64284, 357	645	2	19357	30.01085271317829	1.0	0.9493178297423854	0.938169562545772
GOTERM_BP_DIRECT	GO:0003366~cell-matrix adhesion involved in ameboidal cell migration	2	0.2702702702702703	0.065434	3695, 3676	645	2	19357	30.01085271317829	1.0	0.9493178297423854	0.938169562545772
GOTERM_BP_DIRECT	GO:1903209~positive regulation of oxidative stress-induced cell death	2	0.2702702702702703	0.065434	2204, 4314	645	2	19357	30.01085271317829	1.0	0.9493178297423854	0.938169562545772
GOTERM_BP_DIRECT	GO:0010710~regulation of collagen catabolic process	2	0.2702702702702703	0.065434	2191, 3688	645	2	19357	30.01085271317829	1.0	0.9493178297423854	0.938169562545772
GOTERM_BP_DIRECT	GO:0100026~positive regulation of DNA repair by transcription from RNA polymerase II promoter	2	0.2702702702702703	0.065434	5396, 2969	645	2	19357	30.01085271317829	1.0	0.9493178297423854	0.938169562545772
GOTERM_BP_DIRECT	GO:0043524~negative regulation of neuron apoptotic process	10	1.3513513513513513	0.0655643	595, 7043, 2898, 332, 135, 55532, 7423, 7516, 10763, 23129	645	151	19357	1.9874736896144565	1.0	0.9493178297423854	0.938169562545772
GOTERM_BP_DIRECT	GO:0006281~DNA repair	16	2.1621621621621623	0.0657314	9156, 6596, 5983, 2177, 63967, 10635, 2305, 1763, 983, 55215, 11144, 83990, 7516, 5888, 8438, 10721	645	293	19357	1.6388178956001798	1.0	0.9493178297423854	0.938169562545772
GOTERM_BP_DIRECT	GO:0050796~regulation of insulin secretion	5	0.6756756756756757	0.0660545	3569, 114, 7124, 2696, 3553	645	46	19357	3.2620492079541625	1.0	0.9493178297423854	0.938169562545772
GOTERM_BP_DIRECT	GO:0002523~leukocyte migration involved in inflammatory response	3	0.40540540540540543	0.0676455	7124, 6279, 6280	645	13	19357	6.9255813953488365	1.0	0.9493178297423854	0.938169562545772
GOTERM_BP_DIRECT	GO:0010745~negative regulation of macrophage derived foam cell differentiation	3	0.40540540540540543	0.0676455	3690, 23461, 19	645	13	19357	6.9255813953488365	1.0	0.9493178297423854	0.938169562545772
GOTERM_BP_DIRECT	GO:2000480~negative regulation of cAMP-dependent protein kinase activity	3	0.40540540540540543	0.0676455	5570, 114, 11142	645	13	19357	6.9255813953488365	1.0	0.9493178297423854	0.938169562545772
GOTERM_BP_DIRECT	GO:0051984~positive regulation of chromosome segregation	3	0.40540540540540543	0.0676455	54892, 23310, 64151	645	13	19357	6.9255813953488365	1.0	0.9493178297423854	0.938169562545772
GOTERM_BP_DIRECT	GO:0032367~intracellular cholesterol transport	3	0.40540540540540543	0.0676455	19, 4864, 134429	645	13	19357	6.9255813953488365	1.0	0.9493178297423854	0.938169562545772
GOTERM_BP_DIRECT	GO:0035313~wound healing, spreading of epidermal cells	3	0.40540540540540543	0.0676455	4321, 1839, 3688	645	13	19357	6.9255813953488365	1.0	0.9493178297423854	0.938169562545772
GOTERM_BP_DIRECT	GO:1904996~positive regulation of leukocyte adhesion to vascular endothelial cell	3	0.40540540540540543	0.0676455	3569, 7124, 3689	645	13	19357	6.9255813953488365	1.0	0.9493178297423854	0.938169562545772
GOTERM_BP_DIRECT	GO:0007568~aging	10	1.3513513513513513	0.0677472	9212, 7043, 8564, 7351, 2247, 5743, 4017, 490, 6558, 9076	645	152	19357	1.9743982048143613	1.0	0.9493178297423854	0.938169562545772
GOTERM_BP_DIRECT	GO:0001525~angiogenesis	14	1.891891891891892	0.0697547	9289, 2191, 22846, 154796, 7039, 7075, 23129, 79400, 1893, 2069, 3576, 4851, 5743, 7857	645	247	19357	1.7010199918400652	1.0	0.9733416667535234	0.9619112768097151
GOTERM_BP_DIRECT	GO:0014823~response to activity	5	0.6756756756756757	0.070388	3569, 3690, 4142, 983, 7124	645	47	19357	3.192643905657265	1.0	0.9777420575513105	0.9662599918348092
GOTERM_BP_DIRECT	GO:0007422~peripheral nervous system development	4	0.5405405405405406	0.0706589	575, 7368, 6526, 1959	645	29	19357	4.139427960438385	1.0	0.9777420575513105	0.9662599918348092
GOTERM_BP_DIRECT	GO:0071456~cellular response to hypoxia	9	1.2162162162162162	0.0713137	6781, 5740, 6546, 4851, 83990, 5743, 6548, 1869, 890	645	131	19357	2.061814308538967	1.0	0.9827086421966805	0.9711682516379118
GOTERM_BP_DIRECT	GO:0043154~negative regulation of cysteine-type endopeptidase activity involved in apoptotic process	6	0.8108108108108109	0.0720065	332, 135, 2621, 7124, 5743, 6195	645	67	19357	2.68753904894134	1.0	0.9840887667758536	0.972532168792036
GOTERM_BP_DIRECT	GO:0071466~cellular response to xenobiotic stimulus	6	0.8108108108108109	0.0720065	27063, 3690, 4176, 2621, 3553, 1869	645	67	19357	2.68753904894134	1.0	0.9840887667758536	0.972532168792036
GOTERM_BP_DIRECT	GO:0042531~positive regulation of tyrosine phosphorylation of STAT protein	6	0.8108108108108109	0.0757049	1437, 1436, 3569, 7124, 51561, 3976	645	68	19357	2.648016415868673	1.0	1.0	0.9885542168674699
GOTERM_BP_DIRECT	GO:0030595~leukocyte chemotaxis	3	0.40540540540540543	0.0772293	643, 1880, 1130	645	14	19357	6.4308970099667775	1.0	1.0	0.9885542168674699
GOTERM_BP_DIRECT	GO:0003222~ventricular trabecula myocardium morphogenesis	3	0.40540540540540543	0.0772293	4851, 7042, 3084	645	14	19357	6.4308970099667775	1.0	1.0	0.9885542168674699
GOTERM_BP_DIRECT	GO:0048388~endosomal lumen acidification	3	0.40540540540540543	0.0772293	533, 252839, 10159	645	14	19357	6.4308970099667775	1.0	1.0	0.9885542168674699
GOTERM_BP_DIRECT	GO:1904645~response to beta-amyloid	3	0.40540540540540543	0.0772293	4321, 4314, 4318	645	14	19357	6.4308970099667775	1.0	1.0	0.9885542168674699
GOTERM_BP_DIRECT	GO:0046688~response to copper ion	3	0.40540540540540543	0.0772293	983, 3552, 4017	645	14	19357	6.4308970099667775	1.0	1.0	0.9885542168674699
GOTERM_BP_DIRECT	GO:0051310~metaphase plate congression	3	0.40540540540540543	0.0772293	10403, 1063, 11004	645	14	19357	6.4308970099667775	1.0	1.0	0.9885542168674699
GOTERM_BP_DIRECT	GO:0034765~regulation of ion transmembrane transport	9	1.2162162162162162	0.0790082	3749, 57657, 55799, 93107, 775, 777, 3778, 56659, 9629	645	134	19357	2.0156542867060048	1.0	1.0	0.9885542168674699
GOTERM_BP_DIRECT	GO:0060045~positive regulation of cardiac muscle cell proliferation	4	0.5405405405405406	0.082856	2247, 983, 4851, 3084	645	31	19357	3.8723680920230055	1.0	1.0	0.9885542168674699
GOTERM_BP_DIRECT	GO:0043434~response to peptide hormone	5	0.6756756756756757	0.084233	374, 4040, 8013, 2069, 4048	645	50	19357	3.0010852713178293	1.0	1.0	0.9885542168674699
GOTERM_BP_DIRECT	GO:0031623~receptor internalization	5	0.6756756756756757	0.084233	26052, 3576, 3688, 3689, 928	645	50	19357	3.0010852713178293	1.0	1.0	0.9885542168674699
GOTERM_BP_DIRECT	GO:0050766~positive regulation of phagocytosis	5	0.6756756756756757	0.084233	2621, 7124, 2213, 3553, 6556	645	50	19357	3.0010852713178293	1.0	1.0	0.9885542168674699
GOTERM_BP_DIRECT	GO:1904385~cellular response to angiotensin	3	0.40540540540540543	0.0872078	3624, 55532, 83990	645	15	19357	6.002170542635659	1.0	1.0	0.9885542168674699
GOTERM_BP_DIRECT	GO:0071639~positive regulation of monocyte chemotactic protein-1 production	3	0.40540540540540543	0.0872078	8832, 3553, 59341	645	15	19357	6.002170542635659	1.0	1.0	0.9885542168674699
GOTERM_BP_DIRECT	GO:0097028~dendritic cell differentiation	3	0.40540540540540543	0.0872078	1437, 2621, 28959	645	15	19357	6.002170542635659	1.0	1.0	0.9885542168674699
GOTERM_BP_DIRECT	GO:1904888~cranial skeletal system development	3	0.40540540540540543	0.0872078	55165, 1909, 7042	645	15	19357	6.002170542635659	1.0	1.0	0.9885542168674699
GOTERM_BP_DIRECT	GO:0031110~regulation of microtubule polymerization or depolymerization	3	0.40540540540540543	0.0872078	3925, 221150, 220134	645	15	19357	6.002170542635659	1.0	1.0	0.9885542168674699
GOTERM_BP_DIRECT	GO:0048172~regulation of short-term neuronal synaptic plasticity	3	0.40540540540540543	0.0872078	2898, 9145, 6855	645	15	19357	6.002170542635659	1.0	1.0	0.9885542168674699
GOTERM_BP_DIRECT	GO:0032725~positive regulation of granulocyte macrophage colony-stimulating factor production	3	0.40540540540540543	0.0872078	51561, 3553, 10125	645	15	19357	6.002170542635659	1.0	1.0	0.9885542168674699
GOTERM_BP_DIRECT	GO:0030007~cellular potassium ion homeostasis	3	0.40540540540540543	0.0872078	154881, 6558, 3778	645	15	19357	6.002170542635659	1.0	1.0	0.9885542168674699
GOTERM_BP_DIRECT	GO:0010763~positive regulation of fibroblast migration	3	0.40540540540540543	0.0872078	3690, 6546, 3688	645	15	19357	6.002170542635659	1.0	1.0	0.9885542168674699
GOTERM_BP_DIRECT	GO:0044319~wound healing, spreading of cells	3	0.40540540540540543	0.0872078	977, 10630, 780	645	15	19357	6.002170542635659	1.0	1.0	0.9885542168674699
GOTERM_BP_DIRECT	GO:0007416~synapse assembly	6	0.8108108108108109	0.0874026	26052, 91156, 26167, 119, 3084, 23129	645	71	19357	2.536128398296757	1.0	1.0	0.9885542168674699
GOTERM_BP_DIRECT	GO:0008630~intrinsic apoptotic signaling pathway in response to DNA damage	5	0.6756756756756757	0.0891225	27141, 597, 8870, 7124, 1869	645	51	19357	2.9422404620763034	1.0	1.0	0.9885542168674699
GOTERM_BP_DIRECT	GO:0017156~calcium ion regulated exocytosis	4	0.5405405405405406	0.0892701	22999, 91683, 4851, 11069	645	32	19357	3.7513565891472864	1.0	1.0	0.9885542168674699
GOTERM_BP_DIRECT	GO:0007265~Ras protein signal transduction	7	0.945945945945946	0.0897351	1435, 2247, 128239, 5337, 11069, 10125, 890	645	93	19357	2.25888138701342	1.0	1.0	0.9885542168674699
GOTERM_BP_DIRECT	GO:0009887~animal organ morphogenesis	9	1.2162162162162162	0.0900077	56034, 2247, 7424, 2069, 3687, 375790, 2294, 28959, 3955	645	138	19357	1.9572295247724973	1.0	1.0	0.9885542168674699
GOTERM_BP_DIRECT	GO:0032715~negative regulation of interleukin-6 production	6	0.8108108108108109	0.0914998	671, 2621, 8832, 7124, 5004, 26525	645	72	19357	2.5009043927648578	1.0	1.0	0.9885542168674699
GOTERM_BP_DIRECT	GO:0043547~positive regulation of GTPase activity	11	1.4864864864864866	0.0928753	6346, 55357, 6004, 11033, 375790, 11069, 3655, 3688, 10125, 51429, 7052	645	186	19357	1.7748353755105444	1.0	1.0	0.9885542168674699
GOTERM_BP_DIRECT	GO:0050829~defense response to Gram-negative bacterium	7	0.945945945945946	0.0933162	671, 3569, 575, 51561, 3929, 4069, 6556	645	94	19357	2.2348507339600854	1.0	1.0	0.9885542168674699
GOTERM_BP_DIRECT	GO:1904707~positive regulation of vascular smooth muscle cell proliferation	5	0.6756756756756757	0.0941454	8013, 2247, 7124, 4217, 4318	645	52	19357	2.885658914728682	1.0	1.0	0.9885542168674699
GOTERM_BP_DIRECT	GO:0098711~iron ion import across plasma membrane	2	0.2702702702702703	0.0965299	261729, 3077	645	3	19357	20.007235142118862	1.0	1.0	0.9885542168674699
GOTERM_BP_DIRECT	GO:0051231~spindle elongation	2	0.2702702702702703	0.0965299	24137, 3832	645	3	19357	20.007235142118862	1.0	1.0	0.9885542168674699
GOTERM_BP_DIRECT	GO:0015878~biotin transport	2	0.2702702702702703	0.0965299	376497, 9429	645	3	19357	20.007235142118862	1.0	1.0	0.9885542168674699
GOTERM_BP_DIRECT	GO:0060559~positive regulation of calcidiol 1-monooxygenase activity	2	0.2702702702702703	0.0965299	7124, 3553	645	3	19357	20.007235142118862	1.0	1.0	0.9885542168674699
GOTERM_BP_DIRECT	GO:0034421~post-translational protein acetylation	2	0.2702702702702703	0.0965299	157570, 79075	645	3	19357	20.007235142118862	1.0	1.0	0.9885542168674699
GOTERM_BP_DIRECT	GO:0003207~cardiac chamber formation	2	0.2702702702702703	0.0965299	1909, 4851	645	3	19357	20.007235142118862	1.0	1.0	0.9885542168674699
GOTERM_BP_DIRECT	GO:1901163~regulation of trophoblast cell migration	2	0.2702702702702703	0.0965299	3690, 2201	645	3	19357	20.007235142118862	1.0	1.0	0.9885542168674699
GOTERM_BP_DIRECT	GO:1901660~calcium ion export	2	0.2702702702702703	0.0965299	6546, 490	645	3	19357	20.007235142118862	1.0	1.0	0.9885542168674699
GOTERM_BP_DIRECT	GO:0002790~peptide secretion	2	0.2702702702702703	0.0965299	6279, 19	645	3	19357	20.007235142118862	1.0	1.0	0.9885542168674699
GOTERM_BP_DIRECT	GO:0030451~regulation of complement activation, alternative pathway	2	0.2702702702702703	0.0965299	3075, 718	645	3	19357	20.007235142118862	1.0	1.0	0.9885542168674699
GOTERM_BP_DIRECT	GO:0051795~positive regulation of timing of catagen	2	0.2702702702702703	0.0965299	7042, 51083	645	3	19357	20.007235142118862	1.0	1.0	0.9885542168674699
GOTERM_BP_DIRECT	GO:1903984~positive regulation of TRAIL-activated apoptotic signaling pathway	2	0.2702702702702703	0.0965299	7078, 467	645	3	19357	20.007235142118862	1.0	1.0	0.9885542168674699
GOTERM_BP_DIRECT	GO:0010693~negative regulation of alkaline phosphatase activity	2	0.2702702702702703	0.0965299	7124, 7042	645	3	19357	20.007235142118862	1.0	1.0	0.9885542168674699
GOTERM_BP_DIRECT	GO:0047484~regulation of response to osmotic stress	2	0.2702702702702703	0.0965299	5243, 59341	645	3	19357	20.007235142118862	1.0	1.0	0.9885542168674699
GOTERM_BP_DIRECT	GO:0000730~DNA recombinase assembly	2	0.2702702702702703	0.0965299	11144, 5888	645	3	19357	20.007235142118862	1.0	1.0	0.9885542168674699
GOTERM_BP_DIRECT	GO:0001660~fever generation	2	0.2702702702702703	0.0965299	3553, 3552	645	3	19357	20.007235142118862	1.0	1.0	0.9885542168674699
GOTERM_BP_DIRECT	GO:0007019~microtubule depolymerization	3	0.40540540540540543	0.0975441	3925, 146909, 11004	645	16	19357	5.62703488372093	1.0	1.0	0.9885542168674699
GOTERM_BP_DIRECT	GO:0030162~regulation of proteolysis	3	0.40540540540540543	0.0975441	22836, 5275, 6318	645	16	19357	5.62703488372093	1.0	1.0	0.9885542168674699
GOTERM_BP_DIRECT	GO:0006044~N-acetylglucosamine metabolic process	3	0.40540540540540543	0.0975441	9469, 9215, 4248	645	16	19357	5.62703488372093	1.0	1.0	0.9885542168674699
GOTERM_BP_DIRECT	GO:0061621~canonical glycolysis	3	0.40540540540540543	0.0975441	2026, 3101, 3099	645	16	19357	5.62703488372093	1.0	1.0	0.9885542168674699
GOTERM_BP_DIRECT	GO:0048143~astrocyte activation	3	0.40540540540540543	0.0975441	135, 7124, 3553	645	16	19357	5.62703488372093	1.0	1.0	0.9885542168674699
GOTERM_BP_DIRECT	GO:0048566~embryonic digestive tract development	3	0.40540540540540543	0.0975441	7124, 3576, 7042	645	16	19357	5.62703488372093	1.0	1.0	0.9885542168674699
GOTERM_BP_DIRECT	GO:0018146~keratan sulfate biosynthetic process	3	0.40540540540540543	0.0975441	6482, 6484, 10402	645	16	19357	5.62703488372093	1.0	1.0	0.9885542168674699
GOTERM_BP_DIRECT	GO:0009617~response to bacterium	8	1.0810810810810811	0.098913	1118, 654463, 2213, 8029, 6556, 2719, 84419, 718	645	118	19357	2.034634082249376	1.0	1.0	0.9885542168674699
GOTERM_BP_DIRECT	GO:0007040~lysosome organization	5	0.6756756756756757	0.0992992	411, 19, 29911, 1130, 84376	645	53	19357	2.8312125201111598	1.0	1.0	0.9885542168674699
GOTERM_CC_DIRECT	GO:0005887~integral component of plasma membrane	97	13.108108108108107	1.07107e-11	909, 3482, 3084, 6509, 112, 114, 911, 56659, 1909, 19, 9076, 2557, 2831, 643, 26167, 10666, 928, 24, 8832, 1880, 6091, 490, 9120, 491, 29121, 135, 2204, 2566, 2841, 2565, 775, 1234, 4864, 6526, 10630, 10512, 2846, 9019, 7075, 6382, 780, 10800, 57657, 2213, 51554, 57419, 7087, 64078, 7124, 5101, 79054, 23129, 2346, 2863, 2069, 26872, 953, 6546, 5733, 6548, 10457, 3690, 64881, 4142, 9437, 56105, 56…	671	1438	20587	2.0695855935031475	5.548176584824205E-9	3.826135097030702E-9	3.6045442612953334E-9
GOTERM_CC_DIRECT	GO:0005886~plasma membrane	252	34.054054054054056	1.47727e-11	154881, 22999, 909, 11065, 2791, 3084, 112, 79895, 114, 357, 119, 911, 11069, 51768, 56659, 64284, 9079, 200879, 1909, 6004, 19, 3099, 9076, 23612, 84679, 2557, 79400, 368, 56300, 4851, 199675, 83464, 9629, 10666, 928, 24, 26, 9404, 3782, 490, 491, 29121, 135, 2204, 2566, 2565, 1234, 84466, 9638, 4864, 3655, 3897, 3778, 10630, 51429, 10512, 5055, 7477, 3672, 3552, 6382, 114836, 57657, 1006, 2213,…	671	5334	20587	1.449499513007968	7.652278588565764E-9	3.826135097030702E-9	3.6045442612953334E-9
GOTERM_CC_DIRECT	GO:0005615~extracellular space	115	15.54054054054054	3.41593e-10	7043, 909, 388551, 3084, 7042, 51083, 2026, 911, 8804, 5275, 200879, 9478, 4069, 3494, 2, 79887, 3929, 56300, 9507, 649, 9629, 928, 327657, 7980, 8710, 26, 54097, 1118, 374, 1513, 1116, 56034, 2201, 7857, 10512, 8564, 6781, 7078, 5055, 7477, 5730, 3552, 780, 5328, 64063, 2191, 50509, 7124, 5740, 6279, 671, 3557, 2621, 2069, 1893, 114794, 51200, 3553, 140710, 284013, 718, 6285, 8343, 8344, 22846, …	671	1946	20587	1.8131158262659621	1.7694514597987876E-7	5.8981712844215635E-8	5.5565783528913574E-8
GOTERM_CC_DIRECT	GO:0000776~kinetochore	24	3.2432432432432434	1.23683e-09	9212, 4085, 4751, 11130, 64105, 220134, 1063, 23468, 2491, 79682, 55355, 10403, 151648, 332, 10615, 221150, 57405, 387103, 147841, 699, 79019, 54821, 83540, 11004	671	155	20587	4.750617758761598	6.406754776699941E-7	1.5684096969105367E-7	1.4775751584794246E-7
GOTERM_CC_DIRECT	GO:0000775~chromosome, centromeric region	16	2.1621621621621623	1.51391e-09	9212, 7153, 3070, 64105, 1063, 79075, 79682, 55355, 10403, 151648, 332, 55143, 387103, 83540, 113130, 11004	671	64	20587	7.670268256333831	7.842045541828213E-7	1.5684096969105367E-7	1.4775751584794246E-7
GOTERM_CC_DIRECT	GO:0016020~membrane	183	24.72972972972973	3.37062e-09	22999, 25907, 4176, 6596, 399687, 24137, 3241, 3482, 3084, 595, 6509, 112, 55165, 114, 2026, 11069, 4688, 128506, 11103, 64151, 6482, 6484, 8029, 6004, 3099, 9076, 204962, 3925, 84679, 2831, 3929, 368, 55215, 26167, 54769, 7447, 340596, 83464, 11113, 140767, 928, 327657, 24, 9404, 25840, 23420, 490, 9120, 9088, 54892, 29121, 135, 2841, 654463, 775, 533, 388564, 1595, 79956, 83890, 4864, 6526, 842…	671	3739	20587	1.5016411777577863	1.7459798140606608E-6	2.9099689109279664E-7	2.741437892920555E-7
GOTERM_CC_DIRECT	GO:0005576~extracellular region	116	15.675675675675677	2.3375e-08	7043, 3084, 7042, 51083, 4048, 643418, 8804, 6484, 200879, 4069, 3494, 2, 79887, 3929, 368, 56300, 4851, 9507, 140766, 649, 928, 7980, 26, 25840, 54097, 1118, 374, 1513, 1116, 2204, 411, 56034, 2201, 4864, 7857, 8701, 6781, 7078, 5055, 7477, 5730, 11174, 3552, 50863, 5328, 50865, 50509, 6277, 7124, 6279, 2352, 671, 1778, 2621, 51561, 2069, 1893, 51200, 3553, 3955, 718, 6285, 6280, 26525, 6283, 13…	671	2119	20587	1.6795679428687578	1.210816386409963E-5	1.4330061515661922E-6	1.350013517305602E-6
GOTERM_CC_DIRECT	GO:0070062~extracellular exosome	120	16.216216216216218	2.40953e-08	9586, 5783, 3482, 6509, 29028, 357, 2026, 5412, 4048, 51768, 8804, 64284, 6482, 7296, 5275, 8029, 4069, 3012, 3494, 7053, 7052, 3925, 2, 3929, 928, 26, 490, 54097, 491, 1116, 411, 56034, 8824, 4864, 10512, 51429, 92597, 7477, 3672, 5730, 2182, 6382, 780, 114836, 5328, 50865, 10402, 22836, 6277, 6279, 8335, 245972, 2196, 23646, 671, 10217, 1778, 3557, 2346, 2621, 1893, 953, 140710, 3676, 6548, 284…	671	2219	20587	1.6591837598198462	1.2481281608356376E-5	1.4330061515661922E-6	1.350013517305602E-6
GOTERM_CC_DIRECT	GO:0009986~cell surface	50	6.756756756756757	2.48978e-08	2191, 7043, 7124, 399687, 3482, 6509, 2346, 2026, 56971, 6548, 55966, 3676, 718, 3690, 4142, 154796, 3695, 23657, 2239, 3929, 4851, 2719, 3687, 3688, 3689, 10666, 5243, 59341, 6091, 374, 1436, 29121, 411, 56034, 1234, 221395, 3696, 977, 1839, 3897, 3655, 4040, 9019, 4684, 3672, 7039, 3552, 6382, 5328, 55959	671	637	20587	2.4082474902147033	1.2896972355735947E-5	1.4330061515661922E-6	1.350013517305602E-6
GOTERM_CC_DIRECT	GO:0009897~external side of plasma membrane	38	5.135135135135135	1.25309e-06	909, 8832, 7124, 2352, 79054, 1513, 29121, 57823, 1234, 214, 911, 3676, 3655, 50615, 10159, 3690, 154796, 4684, 3672, 19, 3077, 3494, 8482, 6382, 114836, 2239, 962, 643, 117531, 2213, 9308, 51554, 3687, 3688, 3689, 4217, 10666, 928	671	480	20587	2.4289182811723795	6.48891042807076E-4	6.491012570200755E-5	6.11508520127021E-5
GOTERM_CC_DIRECT	GO:0008305~integrin complex	9	1.2162162162162162	2.10644e-06	3690, 3672, 3695, 3696, 3687, 3676, 3655, 3688, 3689	671	28	20587	9.86177347242921	0.0010905423552776128	9.919420727979242E-5	9.344936902034498E-5
GOTERM_CC_DIRECT	GO:0016324~apical plasma membrane	30	4.054054054054054	1.91788e-05	5243, 5244, 59341, 245972, 259266, 490, 491, 3084, 55244, 1513, 114, 357, 5874, 6548, 5337, 55966, 6526, 3778, 10630, 10159, 9498, 64284, 23516, 3690, 6781, 8029, 9076, 9429, 4851, 6558	671	378	20587	2.435005795661534	0.009885520058725117	8.278842472051915E-4	7.799372830813387E-4
GOTERM_CC_DIRECT	GO:0031012~extracellular matrix	23	3.1081081081081083	4.28027e-05	50509, 7078, 7980, 11095, 4321, 11174, 1294, 1291, 7052, 1305, 1116, 255631, 1300, 1278, 1893, 114794, 2201, 1310, 9507, 4314, 140766, 4316, 4319	671	259	20587	2.724574052442905	0.02192826509838941	0.0016215002331515364	0.0015275909532392851
GOTERM_CC_DIRECT	GO:0045121~membrane raft	22	2.9729729729729732	4.38243e-05	8871, 4040, 9289, 909, 7124, 5244, 3672, 19, 490, 491, 79054, 79870, 23180, 114, 962, 2026, 9429, 4864, 6548, 3688, 10630, 10666	671	241	20587	2.8007618529351745	0.02244576052374081	0.0016215002331515364	0.0015275909532392851
GOTERM_CC_DIRECT	GO:0031262~Ndc80 complex	4	0.5405405405405406	0.000133948	10403, 57405, 147841, 83540	671	4	20587	30.681073025335323	0.06703701736425549	0.004625673809160175	0.004357777642606497
GOTERM_CC_DIRECT	GO:0016021~integral component of membrane	218	29.45945945945946	0.000170949	909, 25907, 257641, 65009, 3084, 3638, 79895, 114, 56895, 51524, 51768, 6482, 374378, 5275, 6484, 19, 9076, 84679, 2557, 79400, 368, 4851, 199675, 340596, 9507, 83464, 10666, 928, 6252, 24, 3782, 490, 491, 28959, 374, 29121, 135, 2204, 2566, 1234, 84466, 2201, 388564, 1595, 4864, 3655, 84222, 3897, 3778, 10630, 7351, 8564, 9536, 9896, 220002, 6382, 114836, 57657, 1006, 2213, 2696, 10402, 54947, 7…	671	5395	20587	1.239754201950528	0.08475111638934518	0.005534479810358895	0.0052139500916122405
GOTERM_CC_DIRECT	GO:0005788~endoplasmic reticulum lumen	24	3.2432432432432434	0.000184983	50509, 7477, 11098, 1294, 1291, 1305, 3569, 1435, 56034, 255631, 411, 2621, 51561, 1300, 1278, 55214, 1310, 8824, 5743, 7857, 2719, 5955, 718, 84141	671	306	20587	2.4063586686537506	0.09138150273109669	0.005636535538381085	0.005310095256235463
GOTERM_CC_DIRECT	GO:0071162~CMG complex	5	0.6756756756756757	0.000305635	4176, 64785, 8318, 9837, 51659	671	11	20587	13.945942284243328	0.14644309713950365	0.008795492785346316	0.00828610131129151
GOTERM_CC_DIRECT	GO:1904724~tertiary granule lumen	9	1.2162162162162162	0.000380562	1118, 4069, 5004, 25840, 4048, 2919, 2352, 978, 4318	671	55	20587	5.020539222327598	0.1789479337642783	0.010375328084222065	0.009774440357336617
GOTERM_CC_DIRECT	GO:0005876~spindle microtubule	8	1.0810810810810811	0.000579553	9212, 332, 221150, 983, 220134, 24137, 3832, 9055	671	45	20587	5.454412982281835	0.25940083190710894	0.015010435333178916	0.014141105101527626
GOTERM_CC_DIRECT	GO:0005925~focal adhesion	28	3.783783783783784	0.00081162	2191, 10391, 5244, 9404, 59341, 390, 3482, 575, 214, 3696, 977, 6548, 3676, 3655, 3897, 3690, 9019, 3672, 3695, 7052, 55612, 51495, 83660, 11135, 3688, 5328, 3689, 928	671	426	20587	2.016596349083073	0.3433407661246053	0.02001996962477243	0.018860511924496032
GOTERM_CC_DIRECT	GO:0000793~condensed chromosome	6	0.8108108108108109	0.00189815	7153, 151648, 4288, 2177, 5888, 64151	671	28	20587	6.57451564828614	0.626253220870009	0.04469283718166719	0.04210444892790268
GOTERM_CC_DIRECT	GO:0043025~neuronal cell body	24	3.2432432432432434	0.00221518	4040, 6252, 6285, 7043, 64284, 7124, 3782, 79890, 7042, 51083, 6509, 2898, 57657, 135, 214, 777, 9638, 6546, 11113, 3676, 3897, 140767, 6558, 4900	671	367	20587	2.006391696479694	0.6829633273757715	0.04853881832319049	0.04572768984887444
GOTERM_CC_DIRECT	GO:0014069~postsynaptic density	19	2.5675675675675675	0.0022489	9762, 6252, 23229, 9478, 55450, 79870, 23426, 26052, 2898, 135, 575, 114, 3708, 775, 6546, 119, 815, 4900, 50944	671	260	20587	2.2420784133898892	0.6884649777145616	0.04853881832319049	0.04572768984887444
GOTERM_CC_DIRECT	GO:0070821~tertiary granule membrane	9	1.2162162162162162	0.00252029	79895, 2204, 199675, 6556, 3687, 5337, 5328, 3689, 10159	671	73	20587	3.7825980442194234	0.7294119150165321	0.052220387833196505	0.04919604104749015
GOTERM_CC_DIRECT	GO:0016323~basolateral plasma membrane	18	2.4324324324324325	0.00286877	9498, 64284, 23516, 7039, 490, 65009, 491, 9076, 23657, 143162, 55244, 114, 368, 6548, 6526, 55966, 6558, 10630	671	245	20587	2.254119650840962	0.7742121850683074	0.05715476827817709	0.05384464656322475
GOTERM_CC_DIRECT	GO:0030496~midbody	15	2.027027027027027	0.00301148	9212, 4751, 23331, 259266, 1063, 24137, 9055, 332, 10615, 55143, 55165, 983, 79801, 54443, 11113	671	185	20587	2.4876545696217827	0.7903465491868282	0.057775768439391514	0.054429681464137174
GOTERM_CC_DIRECT	GO:0035580~specific granule lumen	8	1.0810810810810811	0.00390481	1118, 671, 1116, 26, 4069, 5004, 2919, 2352	671	62	20587	3.9588481323013314	0.8682237465702799	0.07041102964081103	0.0663331707813046
GOTERM_CC_DIRECT	GO:0000922~spindle pole	12	1.6216216216216217	0.00394193	4085, 10733, 151648, 150468, 4751, 23331, 10783, 1063, 3832, 9055, 22974, 79000	671	132	20587	2.7891884568486653	0.8707433117219316	0.07041102964081103	0.0663331707813046
GOTERM_CC_DIRECT	GO:0043005~neuron projection	23	3.1081081081081083	0.00441925	6252, 9498, 5783, 3782, 4684, 3672, 6091, 55450, 79870, 23426, 57030, 3925, 2557, 2831, 2566, 2565, 5742, 5743, 6855, 140767, 6558, 815, 50944	671	366	20587	1.9280455726303618	0.8991624780502814	0.07401377172422109	0.06972725984830094
GOTERM_CC_DIRECT	GO:0031410~cytoplasmic vesicle	21	2.837837837837838	0.0044294	22822, 4040, 24, 26509, 22836, 154796, 7039, 80319, 59341, 3077, 390, 79890, 134429, 23426, 55357, 221395, 119, 140767, 10630, 51429, 10457	671	321	20587	2.007173001657451	0.8996933656308526	0.07401377172422109	0.06972725984830094
GOTERM_CC_DIRECT	GO:0005874~microtubule	21	2.837837837837838	0.00490262	161436, 4751, 29911, 24137, 22974, 26052, 1778, 3925, 58526, 56992, 357, 51473, 9638, 6546, 8701, 10783, 84376, 3832, 146909, 3833, 11004	671	324	20587	1.9885880664569189	0.921590062277557	0.07936121658241761	0.07476500712783744
GOTERM_CC_DIRECT	GO:0000940~condensed chromosome outer kinetochore	4	0.5405405405405406	0.00605982	10403, 221150, 220134, 1063	671	12	20587	10.22702434177844	0.9570850521565176	0.09067768348432234	0.08542608019372451
GOTERM_CC_DIRECT	GO:0000811~GINS complex	3	0.40540540540540543	0.00607458	64785, 9837, 51659	671	4	20587	23.010804769001492	0.9574139171757549	0.09067768348432234	0.08542608019372451
GOTERM_CC_DIRECT	GO:0072686~mitotic spindle	12	1.6216216216216217	0.00612687	4085, 10615, 221150, 9700, 150468, 983, 51473, 252839, 220134, 3832, 3833, 22974	671	140	20587	2.629806259314456	0.9585588653154953	0.09067768348432234	0.08542608019372451
GOTERM_CC_DIRECT	GO:0010369~chromocenter	4	0.5405405405405406	0.00768917	9212, 55143, 157570, 23468	671	13	20587	9.440330161641636	0.9816547069574628	0.11063862082997362	0.10423097869696356
GOTERM_CC_DIRECT	GO:0000794~condensed nuclear chromosome	6	0.8108108108108109	0.00829325	54892, 4751, 11144, 23310, 5888, 64151	671	39	20587	4.720165080820819	0.9866176509515135	0.11610556888665077	0.10938130814031966
GOTERM_CC_DIRECT	GO:0048786~presynaptic active zone	6	0.8108108108108109	0.0137041	22999, 135, 114, 84446, 6855, 57030	671	44	20587	4.183782685272998	0.999213418775672	0.18026725392162218	0.16982706547056298
GOTERM_CC_DIRECT	GO:0032809~neuronal cell body membrane	5	0.6756756756756757	0.0138343	9498, 3749, 114, 490, 491	671	29	20587	5.2898401767819525	0.9992654259889776	0.18026725392162218	0.16982706547056298
GOTERM_CC_DIRECT	GO:0000779~condensed chromosome, centromeric region	4	0.5405405405405406	0.0140037	9212, 151648, 23310, 64151	671	16	20587	7.670268256333831	0.9993279505707274	0.18026725392162218	0.16982706547056298
GOTERM_CC_DIRECT	GO:0032133~chromosome passenger complex	3	0.40540540540540543	0.0145409	9212, 332, 55143	671	6	20587	15.340536512667661	0.9994932384996889	0.18026725392162218	0.16982706547056298
GOTERM_CC_DIRECT	GO:0043202~lysosomal lumen	9	1.2162162162162162	0.0146163	1513, 2239, 5275, 411, 8029, 375790, 2719, 6382, 23646	671	98	20587	2.817649563551203	0.9995129293208144	0.18026725392162218	0.16982706547056298
GOTERM_CC_DIRECT	GO:0030285~integral component of synaptic vesicle membrane	5	0.6756756756756757	0.0155613	9145, 6855, 490, 5802, 57030	671	30	20587	5.11351217088922	0.9997037041727492	0.1874598976046119	0.17660314677809
GOTERM_CC_DIRECT	GO:0030672~synaptic vesicle membrane	10	1.3513513513513513	0.0201094	9498, 91683, 9145, 26509, 5874, 6855, 490, 5802, 57030, 10159	671	124	20587	2.474280082688332	0.9999730845017964	0.23674196878415077	0.22303104395109183
GOTERM_CC_DIRECT	GO:0005783~endoplasmic reticulum	51	6.891891891891892	0.0209711	5740, 7368, 3638, 57823, 79974, 56895, 911, 6548, 57705, 22846, 8029, 7052, 83989, 79400, 55733, 444, 51495, 284129, 55214, 5743, 83464, 4017, 6319, 6252, 24, 25840, 59341, 9088, 11328, 29121, 1116, 1278, 1595, 8824, 79956, 4864, 5955, 4040, 91543, 9896, 376497, 23357, 134429, 2182, 3708, 127943, 114882, 57214, 439921, 55959, 54947	671	1144	20587	1.3677751086469416	0.9999829360386511	0.24140042838435552	0.2274197085937558
GOTERM_CC_DIRECT	GO:0031093~platelet alpha granule lumen	7	0.945945945945946	0.0216583	7043, 2, 2621, 7424, 5004, 7423, 7042	671	67	20587	3.2054852414529442	0.9999881390608327	0.24389097535528317	0.22976601539262198
GOTERM_CC_DIRECT	GO:0015630~microtubule cytoskeleton	13	1.7567567567567568	0.0227675	9212, 1130, 220134, 9055, 22974, 332, 55143, 58526, 150468, 51473, 252839, 51512, 11004	671	191	20587	2.088240572405022	0.9999934096782909	0.24954300641434393	0.2350907087455595
GOTERM_CC_DIRECT	GO:0030139~endocytic vesicle	7	0.945945945945946	0.0231237	64284, 154796, 8029, 19, 5337, 79890, 3482	671	68	20587	3.158345752608048	0.9999945436221188	0.24954300641434393	0.2350907087455595
GOTERM_CC_DIRECT	GO:0000796~condensin complex	3	0.40540540540540543	0.0259955	54892, 23310, 64151	671	8	20587	11.505402384500746	0.9999988126290531	0.27480923302373195	0.2588936403775699
GOTERM_CC_DIRECT	GO:0045211~postsynaptic membrane	13	1.7567567567567568	0.0280805	3690, 23426, 149111, 1305, 2898, 135, 2566, 2565, 6546, 3778, 4900, 50944, 10159	671	197	20587	2.0246393366972546	0.9999996087104003	0.2856154801976986	0.26907404312061184
GOTERM_CC_DIRECT	GO:0098978~glutamatergic synapse	22	2.9729729729729732	0.0281204	9498, 7087, 64284, 3690, 23012, 490, 491, 23467, 3084, 23129, 146395, 26052, 2239, 1006, 2898, 135, 2566, 114, 3688, 4900, 5802, 50944	671	411	20587	1.6422958797016476	0.9999996169569675	0.2856154801976986	0.26907404312061184
GOTERM_CC_DIRECT	GO:0031258~lamellipodium membrane	4	0.5405405405405406	0.0333554	2191, 3690, 10630, 23129	671	22	20587	5.578376913697332	0.999999976653379	0.33227082082369214	0.3130273369922042
GOTERM_CC_DIRECT	GO:0031226~intrinsic component of plasma membrane	5	0.6756756756756757	0.0371942	112, 962, 214, 2719, 7052	671	39	20587	3.9334709006840156	0.9999999970280365	0.3635207560132824	0.34246743037544747
GOTERM_CC_DIRECT	GO:0048471~perinuclear region of cytoplasm	34	4.594594594594595	0.0393345	8871, 6277, 9404, 1063, 3482, 26052, 57447, 1435, 1116, 27141, 575, 995, 4864, 6548, 5337, 6526, 6285, 4085, 9536, 9811, 9478, 7039, 5730, 19, 3077, 340719, 23357, 7052, 3624, 3708, 5888, 6855, 3688, 5801	671	735	20587	1.4192605208998652	0.9999999990615848	0.37731989874684835	0.3554673949584208
GOTERM_CC_DIRECT	GO:0030054~cell junction	14	1.891891891891892	0.0444115	2191, 5097, 3690, 154796, 6280, 57228, 55612, 55357, 84446, 6546, 157570, 5801, 1837, 10630	671	235	20587	1.8278086057646576	0.9999999999396976	0.4182755414667293	0.3940510892582315
GOTERM_CC_DIRECT	GO:0101003~ficolin-1-rich granule membrane	6	0.8108108108108109	0.0481091	84658, 2204, 6556, 3687, 3689, 10159	671	61	20587	3.0178104615083923	0.9999999999919061	0.44500911226169654	0.41923638375233185
GOTERM_CC_DIRECT	GO:0034451~centriolar satellite	9	1.2162162162162162	0.0497603	10615, 55165, 51473, 9787, 10783, 220134, 84376, 374618, 79682	671	124	20587	2.226852074419499	0.999999999996707	0.4522073686512428	0.42601775270619
GOTERM_CC_DIRECT	GO:0005819~spindle	10	1.3513513513513513	0.0512536	9212, 56992, 79801, 259266, 1063, 166378, 3832, 11004, 9055, 22974	671	147	20587	2.087147824852743	0.9999999999985419	0.4544925067780905	0.42817054692607753
GOTERM_CC_DIRECT	GO:0043231~intracellular membrane-bounded organelle	42	5.675675675675676	0.0517665	7043, 24, 25849, 132671, 8832, 7368, 9765, 490, 491, 1437, 1436, 1513, 23461, 699, 8824, 911, 5337, 7516, 1959, 643418, 2846, 84141, 6285, 3290, 5097, 26509, 130340, 9896, 19, 124540, 29911, 3099, 220002, 84679, 284129, 114882, 55214, 5742, 11033, 5743, 252839, 10105	671	967	20587	1.3325802141303864	0.9999999999988982	0.4544925067780905	0.42817054692607753
GOTERM_CC_DIRECT	GO:0005905~clathrin-coated pit	6	0.8108108108108109	0.0539697	130340, 114, 8029, 57214, 4037, 51429	671	63	20587	2.92200695479384	0.9999999999996698	0.45829978937450144	0.43175733053041837
GOTERM_CC_DIRECT	GO:0071944~cell periphery	6	0.8108108108108109	0.0539697	7087, 55612, 6546, 375790, 6558, 57419	671	63	20587	2.92200695479384	0.9999999999996698	0.45829978937450144	0.43175733053041837
GOTERM_CC_DIRECT	GO:0032590~dendrite membrane	4	0.5405405405405406	0.0615569	3749, 2557, 2566, 2565	671	28	20587	4.38301043219076	0.9999999999999949	0.502554060037565	0.47344861254504195
GOTERM_CC_DIRECT	GO:0034669~integrin alpha4-beta7 complex	2	0.2702702702702703	0.064032	3695, 3676	671	2	20587	30.681073025335323	0.9999999999999987	0.502554060037565	0.47344861254504195
GOTERM_CC_DIRECT	GO:1990682~CSF1-CSF1R complex	2	0.2702702702702703	0.064032	1436, 1435	671	2	20587	30.681073025335323	0.9999999999999987	0.502554060037565	0.47344861254504195
GOTERM_CC_DIRECT	GO:0034665~integrin alpha1-beta1 complex	2	0.2702702702702703	0.064032	3672, 3688	671	2	20587	30.681073025335323	0.9999999999999987	0.502554060037565	0.47344861254504195
GOTERM_CC_DIRECT	GO:0034689~integrin alphaX-beta2 complex	2	0.2702702702702703	0.064032	3687, 3689	671	2	20587	30.681073025335323	0.9999999999999987	0.502554060037565	0.47344861254504195
GOTERM_CC_DIRECT	GO:0030659~cytoplasmic vesicle membrane	9	1.2162162162162162	0.0668436	57228, 130340, 26509, 2566, 2841, 3708, 9467, 6558, 51429	671	132	20587	2.091891342636499	0.9999999999999998	0.5145307033690907	0.48473162788439433
GOTERM_CC_DIRECT	GO:0005813~centrosome	26	3.5135135135135136	0.0682273	9700, 4751, 259266, 1063, 1778, 6509, 10733, 221150, 151648, 55165, 56992, 84446, 9638, 7516, 11004, 29911, 3099, 79000, 10403, 150468, 983, 8318, 10783, 84376, 1869, 51514	671	558	20587	1.4295840477754806	0.9999999999999999	0.5145307033690907	0.48473162788439433
GOTERM_CC_DIRECT	GO:0030424~axon	18	2.4324324324324325	0.0707045	6091, 79890, 7042, 3084, 23129, 26052, 3749, 57657, 2566, 114, 84665, 214, 9638, 6546, 3897, 4900, 5802, 10159	671	353	20587	1.5644739786289965	1.0	0.5145307033690907	0.48473162788439433
GOTERM_CC_DIRECT	GO:0031902~late endosome membrane	9	1.2162162162162162	0.0716157	23516, 23461, 9896, 6556, 4864, 5337, 220002, 79572, 23646	671	134	20587	2.0606690837911783	1.0	0.5145307033690907	0.48473162788439433
GOTERM_CC_DIRECT	GO:0000139~Golgi membrane	30	4.054054054054054	0.072881	6252, 25849, 9469, 399687, 390, 3482, 9088, 23646, 261729, 56034, 23461, 4248, 5337, 9955, 3955, 6482, 374378, 9331, 6484, 130340, 9478, 4684, 9896, 9215, 84679, 55733, 4851, 10125, 10402, 54947	671	669	20587	1.37583287109127	1.0	0.5145307033690907	0.48473162788439433
GOTERM_CC_DIRECT	GO:0032591~dendritic spine membrane	3	0.40540540540540543	0.0743273	490, 491, 10159	671	14	20587	6.57451564828614	1.0	0.5145307033690907	0.48473162788439433
GOTERM_CC_DIRECT	GO:1990023~mitotic spindle midzone	3	0.40540540540540543	0.0743273	9212, 146909, 9055	671	14	20587	6.57451564828614	1.0	0.5145307033690907	0.48473162788439433
GOTERM_CC_DIRECT	GO:0005789~endoplasmic reticulum membrane	46	6.216216216216217	0.0747785	6252, 64078, 5740, 23420, 65009, 79054, 9088, 23426, 23646, 149111, 374, 3638, 1595, 56895, 79956, 6548, 5337, 84141, 10159, 219855, 3290, 9536, 91543, 7039, 5730, 19, 2182, 23657, 79022, 79400, 983, 55733, 444, 3708, 51495, 368, 408050, 114882, 5742, 4851, 5743, 10125, 56603, 6319, 54947, 3703	671	1108	20587	1.273762959535582	1.0	0.5145307033690907	0.48473162788439433
GOTERM_CC_DIRECT	GO:0035578~azurophil granule lumen	7	0.945945945945946	0.0763295	1778, 671, 411, 4069, 11240, 8804, 718	671	91	20587	2.3600825404104095	1.0	0.5145307033690907	0.48473162788439433
[truncated: 474 more rows]

## Sheet: Common M1_8D vs M2_8E
Supplementary Table S5. Pathway analysis
[truncated: 1,451 more rows]

## Sheet: M1_10D vs M1_10E. Up
Supplementary Table S5. Pathway analysis
[truncated: 635 more rows]

[truncated: 2 more sheets: M1_10D vs M1_10E. Down, Common M1_10D vs M2_1]
